# Supplementary material for: Morphology in children’s books, and what it means for learning
Source: NPJ Sci Learn. 2025 May 5;10:22. doi: 10.1038/s41539-025-00313-6 (PMC12053585; doi:10.1038/s41539-025-00313-6)
Supplement: Supplementary file 2 — Supplementary Data [file 41539_2025_313_MOESM2_ESM.zip]

Archive with 4 entries (4 files):
- KorochkinaRastle2025_SupplementaryData/KorochkinaRastle2025_SupplementaryData1.xlsx
- KorochkinaRastle2025_SupplementaryData/KorochkinaRastle2025_SupplementaryData2.xlsx
- KorochkinaRastle2025_SupplementaryData/KorochkinaRastle2025_SupplementaryData3.xlsx
- KorochkinaRastle2025_SupplementaryData/KorochkinaRastle2025_SupplementaryData4.xlsx
