# Supplementary material for: Morphology in children’s books, and what it means for learning
Source: NPJ Sci Learn. 2025 May 5;10:22. doi: 10.1038/s41539-025-00313-6 (PMC12053585; doi:10.1038/s41539-025-00313-6)
Supplement: Supplementary file 2 — Supplementary Data [file 41539_2025_313_MOESM2_ESM.zip › KorochkinaRastle2025_SupplementaryData/KorochkinaRastle2025_SupplementaryData1.xlsx]

## Sheet: SupplementaryData1
Affix	Affix_type	AgeBand	Token_frequency	Type_frequency	Average_number_of_books_across_all_words_with_this_affix	Proportion_of_affixed_words_with_this_affix
un-	prefix	7-9	16155	570	12.574	0.119
re-	prefix	7-9	16865	562	12.691	0.118
in-	prefix	7-9	53162	394	14.479	0.083
im-	prefix	7-9	10579	342	8.577	0.072
co-	prefix	7-9	7974	297	9.832	0.062
dis-	prefix	7-9	7761	290	11.102	0.061
a-	prefix	7-9	9412	249	13.678	0.052
de-	prefix	7-9	4922	194	10.603	0.041
en-	prefix	7-9	4190	184	11.364	0.039
over-	prefix	7-9	2377	143	10.519	0.03
out-	prefix	7-9	5508	116	13.369	0.024
ex-	prefix	7-9	10385	111	20.394	0.023
pro-	prefix	7-9	3826	104	13.165	0.022
e-	prefix	7-9	5073	89	12.66	0.019
inter-	prefix	7-9	2722	88	10.387	0.018
be-	prefix	7-9	4072	86	10.916	0.018
pre-	prefix	7-9	1232	82	7	0.017
mis-	prefix	7-9	1669	80	9.931	0.017
under-	prefix	7-9	1907	75	10.874	0.016
sub-	prefix	7-9	1087	62	6.159	0.013
up-	prefix	7-9	2862	56	20.532	0.012
fore-	prefix	7-9	1871	55	12.633	0.012
per-	prefix	7-9	3700	49	14.94	0.01
trans-	prefix	7-9	1071	49	8.4	0.01
di-	prefix	7-9	359	28	6.788	0.006
super-	prefix	7-9	980	27	8.357	0.006
sur-	prefix	7-9	1296	26	19.053	0.005
ob-	prefix	7-9	1092	25	11.5	0.005
mono-	prefix	7-9	241	22	4.543	0.005
ab-	prefix	7-9	304	21	5.147	0.004
cross-	prefix	7-9	148	16	4.938	0.003
uni-	prefix	7-9	1994	15	26.87	0.003
anti-	prefix	7-9	178	14	2.65	0.003
bi-	prefix	7-9	393	14	7.286	0.003
down-	prefix	7-9	1013	14	27.733	0.003
circum-	prefix	7-9	203	13	6.227	0.003
non-	prefix	7-9	483	13	9.583	0.003
o-	prefix	7-9	1676	13	27.864	0.003
micro-	prefix	7-9	419	12	11.733	0.003
mid-	prefix	7-9	1092	12	20.154	0.003
su-	prefix	7-9	3025	12	46.933	0.003
dia-	prefix	7-9	152	11	7.176	0.002
multi-	prefix	7-9	78	11	4.929	0.002
back-	prefix	7-9	38	10	3.273	0.002
intra-	prefix	7-9	598	10	29.846	0.002
sus-	prefix	7-9	224	10	9.714	0.002
sym-	prefix	7-9	524	10	18.524	0.002
after-	prefix	7-9	1514	9	44.889	0.002
centi-	prefix	7-9	314	9	13.7	0.002
hypo-	prefix	7-9	131	9	4.176	0.002
meta-	prefix	7-9	79	9	2.611	0.002
se-	prefix	7-9	111	9	2.789	0.002
syn-	prefix	7-9	61	9	2.438	0.002
tri-	prefix	7-9	361	9	17.182	0.002
auto-	prefix	7-9	118	8	6	0.002
by-	prefix	7-9	44	8	3.8	0.002
mal-	prefix	7-9	43	8	4	0.002
on-	prefix	7-9	2462	8	32.1	0.002
off-	prefix	7-9	95	7	6.429	0.001
half-	prefix	7-9	461	6	36	0.001
milli-	prefix	7-9	76	6	9	0.001
poly-	prefix	7-9	23	6	1.444	0.001
semi-	prefix	7-9	43	6	4	0.001
al-	prefix	7-9	2085	5	43.778	0.001
ec-	prefix	7-9	133	5	6.769	0.001
extra-	prefix	7-9	1019	5	41.1	0.001
ful-	prefix	7-9	36	5	4.667	0.001
kilo-	prefix	7-9	134	5	12	0.001
peri-	prefix	7-9	67	5	6	0.001
post-	prefix	7-9	28	5	4.5	0.001
ad-	prefix	7-9	12	4	2.2	0.001
aes-	prefix	7-9	26	4	2.375	0.001
epi-	prefix	7-9	25	4	4.4	0.001
eu-	prefix	7-9	22	4	2.5	0.001
mega-	prefix	7-9	54	4	7.25	0.001
sy-	prefix	7-9	41	4	3.8	0.001
ultra-	prefix	7-9	13	4	2	0.001
hexa-	prefix	7-9	82	3	6	0.001
octo-	prefix	7-9	130	3	16	0.001
quad-	prefix	7-9	7	3	2	0.001
see-	prefix	7-9	12	3	3.667	0.001
so-	prefix	7-9	12	3	1.25	0.001
ana-	prefix	7-9	9	2	3.5	0
ante-	prefix	7-9	3	2	1.5	0
com-	prefix	7-9	15	2	7	0
du-	prefix	7-9	8	2	2	0
dys-	prefix	7-9	14	2	3	0
ed-	prefix	7-9	1580	2	4.333	0
hepta-	prefix	7-9	27	2	1	0
hyper-	prefix	7-9	5	2	1	0
infra-	prefix	7-9	18	2	3	0
min-	prefix	7-9	30	2	8	0
pan-	prefix	7-9	10	2	1.667	0
penta-	prefix	7-9	8	2	2.5	0
pur-	prefix	7-9	262	2	41	0
retro-	prefix	7-9	6	2	3	0
at-	prefix	7-9	2	1	2	0
cata-	prefix	7-9	2	1	1	0
dun-	prefix	7-9	2	1	1	0
ef-	prefix	7-9	6	1	2	0
es-	prefix	7-9	1	1	1	0
glou-	prefix	7-9	2	1	2	0
god-	prefix	7-9	1	1	1	0
hemi-	prefix	7-9	32	1	13	0
mac-	prefix	7-9	35	1	3	0
muli-	prefix	7-9	30	1	8	0
pano-	prefix	7-9	10	1	6	0
pel-	prefix	7-9	32	1	1	0
pent-	prefix	7-9	11	1	6	0
pos-	prefix	7-9	1	1	1	0
pros-	prefix	7-9	4	1	1	0
quint-	prefix	7-9	4	1	1	0
through-	prefix	7-9	249	1	113	0
ty-	prefix	7-9	29	1	6	0
u-	prefix	7-9	14	1	1	0
wo-	prefix	7-9	21	1	1	0
re-	prefix	10-12	37250	702	18.809	0.111
un-	prefix	10-12	33609	694	19.769	0.11
in-	prefix	10-12	106810	527	19.739	0.083
im-	prefix	10-12	22323	459	12.437	0.073
co-	prefix	10-12	19703	407	14.566	0.064
dis-	prefix	10-12	15215	370	16.811	0.058
a-	prefix	10-12	22383	324	20.382	0.051
de-	prefix	10-12	11225	284	13.808	0.045
en-	prefix	10-12	8924	254	15.789	0.04
over-	prefix	10-12	5654	198	15.583	0.031
pro-	prefix	10-12	9161	149	17.188	0.024
out-	prefix	10-12	11690	145	17.952	0.023
ex-	prefix	10-12	20553	135	30.295	0.021
mis-	prefix	10-12	3577	117	13.033	0.018
be-	prefix	10-12	8829	116	15.125	0.018
inter-	prefix	10-12	4666	116	14.04	0.018
pre-	prefix	10-12	3475	115	12.075	0.018
e-	prefix	10-12	11676	114	17.488	0.018
under-	prefix	10-12	3681	104	14.658	0.016
sub-	prefix	10-12	2419	92	8.093	0.015
fore-	prefix	10-12	3779	77	15.151	0.012
up-	prefix	10-12	5388	67	26.908	0.011
trans-	prefix	10-12	2395	63	11.745	0.01
per-	prefix	10-12	7827	57	22.68	0.009
super-	prefix	10-12	1032	42	8.719	0.007
di-	prefix	10-12	711	41	9.588	0.006
mono-	prefix	10-12	542	35	6.6	0.006
sur-	prefix	10-12	3104	33	26.667	0.005
ob-	prefix	10-12	1874	27	20.844	0.004
bi-	prefix	10-12	665	26	5.949	0.004
ab-	prefix	10-12	662	25	10.05	0.004
anti-	prefix	10-12	400	25	3.757	0.004
cross-	prefix	10-12	307	22	7.227	0.003
se-	prefix	10-12	879	22	4.872	0.003
non-	prefix	10-12	1491	21	11.1	0.003
su-	prefix	10-12	6747	21	38.923	0.003
down-	prefix	10-12	1840	18	31.1	0.003
mid-	prefix	10-12	1339	18	23.9	0.003
o-	prefix	10-12	3830	17	35.903	0.003
syn-	prefix	10-12	161	17	3.312	0.003
uni-	prefix	10-12	3845	17	38.107	0.003
back-	prefix	10-12	116	15	5.053	0.002
circum-	prefix	10-12	606	15	11.318	0.002
meta-	prefix	10-12	126	15	3.548	0.002
micro-	prefix	10-12	478	15	9	0.002
sym-	prefix	10-12	1561	15	29.594	0.002
tri-	prefix	10-12	524	15	13.476	0.002
hypo-	prefix	10-12	207	14	5.5	0.002
by-	prefix	10-12	121	12	6.929	0.002
dia-	prefix	10-12	400	12	15.222	0.002
intra-	prefix	10-12	949	12	34.529	0.002
sus-	prefix	10-12	554	12	17.556	0.002
auto-	prefix	10-12	239	11	8.294	0.002
mal-	prefix	10-12	108	11	5.929	0.002
multi-	prefix	10-12	138	11	6.786	0.002
off-	prefix	10-12	177	11	8.833	0.002
poly-	prefix	10-12	48	11	1.875	0.002
centi-	prefix	10-12	414	10	10.333	0.002
milli-	prefix	10-12	87	10	6.5	0.002
after-	prefix	10-12	3259	9	60.556	0.001
eu-	prefix	10-12	114	9	4.667	0.001
post-	prefix	10-12	125	9	6.692	0.001
kilo-	prefix	10-12	362	8	11.625	0.001
on-	prefix	10-12	4466	8	40.5	0.001
ad-	prefix	10-12	30	7	2.9	0.001
du-	prefix	10-12	81	7	4.562	0.001
epi-	prefix	10-12	122	7	7.111	0.001
half-	prefix	10-12	1136	7	46	0.001
retro-	prefix	10-12	33	7	2	0.001
semi-	prefix	10-12	79	7	5.889	0.001
mega-	prefix	10-12	71	6	4.714	0.001
quad-	prefix	10-12	18	6	1.286	0.001
al-	prefix	10-12	3836	5	60.889	0.001
ante-	prefix	10-12	33	5	3	0.001
ec-	prefix	10-12	236	5	10.923	0.001
extra-	prefix	10-12	1449	5	58.111	0.001
ful-	prefix	10-12	133	5	15.167	0.001
omni-	prefix	10-12	22	5	1.778	0.001
penta-	prefix	10-12	37	5	2.6	0.001
peri-	prefix	10-12	132	5	12.571	0.001
sy-	prefix	10-12	115	5	8.818	0.001
aes-	prefix	10-12	65	4	6.6	0.001
ana-	prefix	10-12	25	4	1.833	0.001
dys-	prefix	10-12	43	4	3	0.001
hexa-	prefix	10-12	67	4	9	0.001
pan-	prefix	10-12	28	4	2	0.001
demi-	prefix	10-12	9	3	1.667	0
hemi-	prefix	10-12	46	3	4.6	0
hyper-	prefix	10-12	14	3	1.333	0
muli-	prefix	10-12	104	3	7	0
see-	prefix	10-12	23	3	5.333	0
so-	prefix	10-12	38	3	3	0
ultra-	prefix	10-12	21	3	3	0
ambi-	prefix	10-12	8	2	1.5	0
com-	prefix	10-12	85	2	27.5	0
dec-	prefix	10-12	5	2	1	0
ed-	prefix	10-12	53	2	5.333	0
infra-	prefix	10-12	30	2	7.333	0
min-	prefix	10-12	139	2	7.5	0
octo-	prefix	10-12	402	2	24	0
pent-	prefix	10-12	57	2	6	0
pur-	prefix	10-12	422	2	57	0
ty-	prefix	10-12	13	2	1.5	0
u-	prefix	10-12	15	2	2.6	0
at-	prefix	10-12	5	1	5	0
dun-	prefix	10-12	12	1	3	0
ef-	prefix	10-12	4	1	4	0
er-	prefix	10-12	263	1	7	0
es-	prefix	10-12	3	1	3	0
glou-	prefix	10-12	8	1	5	0
god-	prefix	10-12	8	1	2	0
hepta-	prefix	10-12	1	1	1	0
juxta-	prefix	10-12	1	1	1	0
mac-	prefix	10-12	1	1	1	0
melli-	prefix	10-12	4	1	2	0
pano-	prefix	10-12	13	1	8	0
quint-	prefix	10-12	6	1	3	0
tel-	prefix	10-12	2	1	1	0
through-	prefix	10-12	711	1	200	0
re-	prefix	13+	82022	857	27.229	0.106
un-	prefix	13+	68716	802	29.142	0.099
im-	prefix	13+	55420	619	21.099	0.076
in-	prefix	13+	179757	606	30.242	0.075
co-	prefix	13+	43010	524	22.465	0.065
dis-	prefix	13+	32154	477	22.954	0.059
a-	prefix	13+	52811	461	27.621	0.057
de-	prefix	13+	25895	382	18.77	0.047
en-	prefix	13+	17597	314	21.85	0.039
over-	prefix	13+	11049	251	20.972	0.031
ex-	prefix	13+	41844	205	30.886	0.025
pro-	prefix	13+	19587	185	25.006	0.023
pre-	prefix	13+	8356	179	17.354	0.022
out-	prefix	13+	18850	173	24.449	0.021
mis-	prefix	13+	7772	168	14.933	0.021
inter-	prefix	13+	10962	160	21.571	0.02
be-	prefix	13+	17040	152	18.156	0.019
e-	prefix	13+	21289	147	24.638	0.018
under-	prefix	13+	5519	126	19.248	0.016
sub-	prefix	13+	6007	122	12.196	0.015
trans-	prefix	13+	4578	98	15.98	0.012
fore-	prefix	13+	8808	97	22.155	0.012
up-	prefix	13+	8058	78	32.528	0.01
per-	prefix	13+	15055	70	31.033	0.009
di-	prefix	13+	1873	58	15.051	0.007
super-	prefix	13+	2500	53	14.442	0.007
mono-	prefix	13+	1345	45	10.32	0.006
non-	prefix	13+	1949	42	11.506	0.005
ab-	prefix	13+	1818	38	18.066	0.005
ob-	prefix	13+	5684	37	30.359	0.005
sur-	prefix	13+	7291	37	44.389	0.005
su-	prefix	13+	12082	34	36.804	0.004
bi-	prefix	13+	912	29	7.913	0.004
anti-	prefix	13+	502	28	7.093	0.003
circum-	prefix	13+	1826	28	13.81	0.003
cross-	prefix	13+	713	27	9.63	0.003
back-	prefix	13+	221	26	6.097	0.003
micro-	prefix	13+	761	23	11.71	0.003
poly-	prefix	13+	130	23	2.471	0.003
se-	prefix	13+	803	23	11.463	0.003
syn-	prefix	13+	412	23	6.045	0.003
mal-	prefix	13+	227	22	5.424	0.003
dia-	prefix	13+	906	21	13.975	0.003
mid-	prefix	13+	2414	20	32.417	0.002
hypo-	prefix	13+	866	19	14.763	0.002
o-	prefix	13+	7263	19	50.735	0.002
uni-	prefix	13+	6884	19	54.29	0.002
auto-	prefix	13+	492	17	8.241	0.002
by-	prefix	13+	323	17	11.421	0.002
down-	prefix	13+	2882	17	48.778	0.002
eu-	prefix	13+	502	17	8.342	0.002
post-	prefix	13+	306	16	9.13	0.002
sym-	prefix	13+	2907	16	42.176	0.002
tri-	prefix	13+	948	16	19.364	0.002
intra-	prefix	13+	2177	15	50.762	0.002
meta-	prefix	13+	694	15	13.194	0.002
multi-	prefix	13+	282	15	9.85	0.002
off-	prefix	13+	361	14	14.938	0.002
sus-	prefix	13+	1268	14	32.045	0.002
after-	prefix	13+	4448	13	58	0.002
centi-	prefix	13+	323	13	6.737	0.002
extra-	prefix	13+	2102	13	25.32	0.002
epi-	prefix	13+	224	11	12.667	0.001
ad-	prefix	13+	149	9	7.857	0.001
kilo-	prefix	13+	444	9	9.111	0.001
on-	prefix	13+	8427	9	58.909	0.001
peri-	prefix	13+	726	9	26.071	0.001
retro-	prefix	13+	125	9	5.444	0.001
semi-	prefix	13+	138	9	8.75	0.001
hyper-	prefix	13+	85	8	3.824	0.001
mega-	prefix	13+	89	8	5.222	0.001
quad-	prefix	13+	49	8	3.333	0.001
ana-	prefix	13+	72	7	3.154	0.001
du-	prefix	13+	202	7	10	0.001
ec-	prefix	13+	354	7	16.133	0.001
half-	prefix	13+	1585	7	53	0.001
milli-	prefix	13+	69	7	6.714	0.001
omni-	prefix	13+	131	7	8.083	0.001
pan-	prefix	13+	106	7	4.333	0.001
sy-	prefix	13+	306	7	16.714	0.001
aes-	prefix	13+	141	6	9.5	0.001
ful-	prefix	13+	456	6	36	0.001
hexa-	prefix	13+	70	6	4.857	0.001
al-	prefix	13+	5957	5	64	0.001
ante-	prefix	13+	131	5	8	0.001
penta-	prefix	13+	175	5	5	0.001
ultra-	prefix	13+	44	5	2.714	0.001
ambi-	prefix	13+	61	4	5.889	0
dys-	prefix	13+	21	4	3	0
juxta-	prefix	13+	49	4	7.6	0
octo-	prefix	13+	72	4	11.5	0
see-	prefix	13+	34	4	7.75	0
u-	prefix	13+	55	4	4.455	0
es-	prefix	13+	25	3	5	0
hemi-	prefix	13+	55	3	8.2	0
hepta-	prefix	13+	49	3	1	0
quint-	prefix	13+	39	3	6.167	0
so-	prefix	13+	64	3	5.5	0
ant-	prefix	13+	8	2	2.5	0
com-	prefix	13+	277	2	62	0
demi-	prefix	13+	112	2	9	0
infra-	prefix	13+	146	2	17	0
min-	prefix	13+	26	2	6	0
muli-	prefix	13+	83	2	12.2	0
pano-	prefix	13+	20	2	7.5	0
pur-	prefix	13+	904	2	97.5	0
sexa-	prefix	13+	3	2	1	0
through-	prefix	13+	1118	2	139.5	0
ty-	prefix	13+	130	2	6.5	0
vas-	prefix	13+	18	2	2.5	0
at-	prefix	13+	30	1	23	0
cata-	prefix	13+	6	1	3	0
dec-	prefix	13+	1	1	1	0
dun-	prefix	13+	190	1	3	0
ed-	prefix	13+	22	1	13	0
ef-	prefix	13+	43	1	16	0
er-	prefix	13+	5	1	4	0
glou-	prefix	13+	53	1	12	0
mac-	prefix	13+	9	1	3	0
macro-	prefix	13+	2	1	2	0
melli-	prefix	13+	16	1	8	0
pel-	prefix	13+	2	1	1	0
pent-	prefix	13+	33	1	20	0
pos-	prefix	13+	6	1	5	0
pros-	prefix	13+	12	1	3	0
septa-	prefix	13+	1	1	1	0
tetra-	prefix	13+	2	1	1	0
wo-	prefix	13+	1	1	1	0
-er	suffix	7-9	64540	1789	12.33	0.155
-ly	suffix	7-9	101698	1495	25.399	0.129
-y	suffix	7-9	80891	1300	19.628	0.112
-ion	suffix	7-9	39166	1082	13.342	0.094
-ate	suffix	7-9	16557	798	9.121	0.069
-al	suffix	7-9	25027	691	13.587	0.06
-ness	suffix	7-9	5982	402	7.428	0.035
-able	suffix	7-9	17976	391	13.25	0.034
-ic	suffix	7-9	8670	391	11.007	0.034
-ity	suffix	7-9	9340	311	12.56	0.027
-ant	suffix	7-9	18170	298	18.365	0.026
-est	suffix	7-9	7255	289	15.399	0.025
-ive	suffix	7-9	7819	289	10.161	0.025
-en	suffix	7-9	24342	288	27.349	0.025
-ious	suffix	7-9	12675	285	18.153	0.025
-or	suffix	7-9	9364	258	8.945	0.022
-ful	suffix	7-9	16630	251	26.279	0.022
-less	suffix	7-9	5857	222	12.887	0.019
-ment	suffix	7-9	9066	216	15.958	0.019
-ory	suffix	7-9	7750	214	14.156	0.019
-ize	suffix	7-9	1911	212	5.532	0.018
-ist	suffix	7-9	2759	197	5.592	0.017
-ance	suffix	7-9	7140	192	14.246	0.017
-ify	suffix	7-9	2758	132	11.336	0.011
-n	suffix	7-9	14285	114	27.038	0.01
-ish	suffix	7-9	2403	113	11.073	0.01
-ure	suffix	7-9	7177	104	23.286	0.009
-ian	suffix	7-9	2665	97	8.939	0.008
-age	suffix	7-9	2668	80	11.94	0.007
-ar	suffix	7-9	5579	79	24.297	0.007
-ism	suffix	7-9	351	50	4.151	0.004
-t	suffix	7-9	5295	42	28.056	0.004
-th	suffix	7-9	1912	40	24.857	0.003
-ess	suffix	7-9	1562	38	7.675	0.003
-ship	suffix	7-9	650	38	10.105	0.003
-ward	suffix	7-9	2835	38	29.211	0.003
-ite	suffix	7-9	5053	35	35.312	0.003
-a	suffix	7-9	1233	31	7.618	0.003
-ia	suffix	7-9	1681	30	6.919	0.003
-ee	suffix	7-9	789	27	10.034	0.002
-ium	suffix	7-9	473	27	9.074	0.002
-hood	suffix	7-9	549	26	9.538	0.002
-some	suffix	7-9	611	26	12.037	0.002
-us	suffix	7-9	1400	26	21.741	0.002
-eer	suffix	7-9	637	24	12.458	0.002
-ling	suffix	7-9	365	23	5.348	0.002
-acy	suffix	7-9	189	22	5	0.002
-on	suffix	7-9	514	21	12	0.002
-ine	suffix	7-9	132	19	5.158	0.002
-sis	suffix	7-9	208	18	4.417	0.002
-ancy	suffix	7-9	123	17	4.842	0.001
-et	suffix	7-9	347	17	10.471	0.001
-it	suffix	7-9	1162	17	11.667	0.001
-let	suffix	7-9	617	17	10.118	0.001
-ice	suffix	7-9	1295	16	31.611	0.001
-itude	suffix	7-9	235	15	7.412	0.001
-ics	suffix	7-9	220	14	9.071	0.001
-o	suffix	7-9	681	14	12.143	0.001
-teen	suffix	7-9	520	14	22.571	0.001
-ster	suffix	7-9	192	13	6.154	0.001
-ern	suffix	7-9	563	12	18.769	0.001
-id	suffix	7-9	601	12	24.5	0.001
-ese	suffix	7-9	356	11	11.273	0.001
-i	suffix	7-9	78	11	3.182	0.001
-ie	suffix	7-9	1182	10	6.3	0.001
-wise	suffix	7-9	433	10	19.545	0.001
-ette	suffix	7-9	260	9	8.333	0.001
-dom	suffix	7-9	943	8	42.5	0.001
-e	suffix	7-9	64	8	3.75	0.001
-our	suffix	7-9	232	8	13.727	0.001
-aire	suffix	7-9	60	7	5	0.001
-ose	suffix	7-9	16	7	1.556	0.001
-acle	suffix	7-9	183	6	12.889	0.001
-ade	suffix	7-9	220	6	15.167	0.001
-efy	suffix	7-9	22	6	2	0.001
-esc	suffix	7-9	52	6	6.333	0.001
-illion	suffix	7-9	221	6	17.5	0.001
-ous	suffix	7-9	244	6	19.75	0.001
-ule	suffix	7-9	27	6	2.667	0.001
-ale	suffix	7-9	12	5	1.667	0
-at	suffix	7-9	400	5	30.5	0
-een	suffix	7-9	242	5	18.6	0
-fice	suffix	7-9	219	5	21	0
-iac	suffix	7-9	10	5	1.667	0
-iast	suffix	7-9	269	5	27.167	0
-ile	suffix	7-9	60	5	7.286	0
-ivore	suffix	7-9	42	5	5.4	0
-oid	suffix	7-9	178	5	10.8	0
-ot	suffix	7-9	20	5	2.333	0
-ard	suffix	7-9	7	4	1.75	0
-ast	suffix	7-9	55	4	9.25	0
-icle	suffix	7-9	98	4	4.5	0
-itis	suffix	7-9	6	4	1.5	0
-ock	suffix	7-9	29	4	4.5	0
-tude	suffix	7-9	58	4	9.25	0
-ae	suffix	7-9	15	3	2	0
-ater	suffix	7-9	24	3	4	0
-cross	suffix	7-9	32	3	9	0
-end	suffix	7-9	48	3	3	0
-esque	suffix	7-9	17	3	3.333	0
-fold	suffix	7-9	4	3	1.333	0
-ide	suffix	7-9	3	3	1	0
-in	suffix	7-9	27	3	6	0
-le	suffix	7-9	34	3	7.25	0
-most	suffix	7-9	35	3	8	0
-acul	suffix	7-9	150	2	44.5	0
-asia	suffix	7-9	3	2	1	0
-atist	suffix	7-9	3	2	1	0
-ella	suffix	7-9	13	2	4.5	0
-esimal	suffix	7-9	7	2	3.5	0
-ey	suffix	7-9	31	2	6	0
-iance	suffix	7-9	20	2	7	0
-iat	suffix	7-9	13	2	6.5	0
-ifer	suffix	7-9	2	2	1	0
-ison	suffix	7-9	58	2	24	0
-iste	suffix	7-9	14	2	2	0
-lys	suffix	7-9	15	2	2.5	0
-lyte	suffix	7-9	4	2	1.5	0
-nox	suffix	7-9	5	2	2	0
-ode	suffix	7-9	9	2	2.5	0
-ron	suffix	7-9	3	2	1.5	0
-uity	suffix	7-9	2	2	1	0
-ulum	suffix	7-9	40	2	9	0
-ummy	suffix	7-9	17	2	5	0
-uple	suffix	7-9	9	2	4	0
-abulary	suffix	7-9	37	1	19	0
-aci	suffix	7-9	1	1	1	0
-an	suffix	7-9	1	1	1	0
-anda	suffix	7-9	3	1	3	0
-ante	suffix	7-9	1	1	1	0
-as	suffix	7-9	2	1	2	0
-asi	suffix	7-9	9	1	9	0
-astic	suffix	7-9	1	1	1	0
-ated	suffix	7-9	4	1	4	0
-atic	suffix	7-9	2	1	2	0
-batic	suffix	7-9	3	1	3	0
-batics	suffix	7-9	4	1	4	0
-em	suffix	7-9	3	1	2	0
-ery	suffix	7-9	31	1	20	0
-etum	suffix	7-9	5	1	2	0
-eutic	suffix	7-9	1	1	1	0
-fuge	suffix	7-9	1	1	1	0
-guire	suffix	7-9	3	1	1	0
-iasm	suffix	7-9	120	1	80	0
-ica	suffix	7-9	4	1	4	0
-ifix	suffix	7-9	3	1	3	0
-ily	suffix	7-9	4	1	3	0
-isit	suffix	7-9	6	1	5	0
-itan	suffix	7-9	16	1	11	0
-itary	suffix	7-9	6	1	4	0
-itorium	suffix	7-9	88	1	26	0
-itous	suffix	7-9	1	1	1	0
-ix	suffix	7-9	8	1	4	0
-lege	suffix	7-9	3	1	2	0
-ogy	suffix	7-9	1	1	1	0
-ola	suffix	7-9	1	1	1	0
-ole	suffix	7-9	1	1	1	0
-olent	suffix	7-9	1	1	1	0
-omat	suffix	7-9	1	1	1	0
-one	suffix	7-9	1	1	1	0
-oneous	suffix	7-9	1	1	1	0
-oon	suffix	7-9	1	1	1	0
-orial	suffix	7-9	2	1	2	0
-os	suffix	7-9	23	1	11	0
-red	suffix	7-9	97	1	49	0
-syn	suffix	7-9	3	1	3	0
-tious	suffix	7-9	11	1	9	0
-tive	suffix	7-9	1	1	1	0
-urn	suffix	7-9	67	1	25	0
-z	suffix	7-9	8	1	6	0
-er	suffix	10-12	116518	2186	16.622	0.147
-ly	suffix	10-12	199545	1797	34.411	0.121
-y	suffix	10-12	138170	1565	25.604	0.105
-ion	suffix	10-12	89053	1484	19.257	0.1
-ate	suffix	10-12	38029	1100	12.938	0.074
-al	suffix	10-12	54117	964	18.41	0.065
-ness	suffix	10-12	13691	542	11.74	0.036
-ic	suffix	10-12	16463	539	13.856	0.036
-able	suffix	10-12	34237	516	17.7	0.035
-ity	suffix	10-12	21668	447	17.732	0.03
-ant	suffix	10-12	38097	383	25.473	0.026
-ize	suffix	10-12	4894	374	7.072	0.025
-est	suffix	10-12	12801	363	19.31	0.024
-ious	suffix	10-12	22989	363	23.296	0.024
-ive	suffix	10-12	15964	362	15.275	0.024
-en	suffix	10-12	51531	331	40.961	0.022
-ist	suffix	10-12	5457	331	6.171	0.022
-or	suffix	10-12	18242	325	13.141	0.022
-ful	suffix	10-12	31972	297	36.279	0.02
-ment	suffix	10-12	20668	295	21.975	0.02
-ory	suffix	10-12	15916	286	18.752	0.019
-less	suffix	10-12	9841	267	21.581	0.018
-ance	suffix	10-12	17554	260	21.588	0.017
-ify	suffix	10-12	5813	198	14.567	0.013
-ish	suffix	10-12	6811	154	17.707	0.01
-ian	suffix	10-12	5812	141	12.618	0.009
-ure	suffix	10-12	12586	136	27.78	0.009
-n	suffix	10-12	32543	135	36.787	0.009
-ism	suffix	10-12	1243	122	4.649	0.008
-age	suffix	10-12	5970	103	18.991	0.007
-ar	suffix	10-12	9906	95	32.818	0.006
-ship	suffix	10-12	1967	62	14.661	0.004
-ite	suffix	10-12	8996	48	35.646	0.003
-ess	suffix	10-12	3308	47	11.286	0.003
-th	suffix	10-12	4699	47	41.08	0.003
-ward	suffix	10-12	5559	46	41.783	0.003
-t	suffix	10-12	10086	44	41.66	0.003
-a	suffix	10-12	1059	42	8.778	0.003
-ee	suffix	10-12	2140	42	12.5	0.003
-ia	suffix	10-12	2056	38	10.809	0.003
-ium	suffix	10-12	812	35	11.053	0.002
-us	suffix	10-12	2448	32	24.8	0.002
-some	suffix	10-12	899	30	15.161	0.002
-acy	suffix	10-12	596	29	8.703	0.002
-eer	suffix	10-12	1385	29	18.448	0.002
-hood	suffix	10-12	1037	28	17.679	0.002
-ine	suffix	10-12	327	25	8.84	0.002
-ling	suffix	10-12	388	24	8.042	0.002
-sis	suffix	10-12	363	24	6.424	0.002
-ancy	suffix	10-12	355	23	8.464	0.002
-itude	suffix	10-12	557	23	10.52	0.002
-ern	suffix	10-12	1862	22	24.348	0.001
-it	suffix	10-12	1992	22	19	0.001
-on	suffix	10-12	1084	22	23.043	0.001
-let	suffix	10-12	678	21	13.857	0.001
-i	suffix	10-12	181	20	3.35	0.001
-ics	suffix	10-12	409	20	8.182	0.001
-ice	suffix	10-12	3576	19	47.667	0.001
-et	suffix	10-12	753	18	17.611	0.001
-id	suffix	10-12	1358	18	29.167	0.001
-ette	suffix	10-12	607	17	12.353	0.001
-o	suffix	10-12	398	17	11.059	0.001
-ster	suffix	10-12	281	17	8.706	0.001
-teen	suffix	10-12	1610	14	57.429	0.001
-ie	suffix	10-12	2513	12	8.167	0.001
-wise	suffix	10-12	1196	12	31.385	0.001
-dom	suffix	10-12	2102	11	48.182	0.001
-ose	suffix	10-12	40	11	2.067	0.001
-ot	suffix	10-12	120	10	6.077	0.001
-ade	suffix	10-12	200	9	12.667	0.001
-e	suffix	10-12	201	9	6.923	0.001
-aire	suffix	10-12	84	8	6.556	0.001
-ese	suffix	10-12	1171	8	23.25	0.001
-fold	suffix	10-12	45	8	4.75	0.001
-oid	suffix	10-12	104	8	6.25	0.001
-our	suffix	10-12	528	8	22.182	0.001
-ule	suffix	10-12	49	8	3.375	0.001
-at	suffix	10-12	531	7	21.444	0
-efy	suffix	10-12	37	7	3.571	0
-esc	suffix	10-12	118	7	9.857	0
-iac	suffix	10-12	12	7	1.333	0
-ile	suffix	10-12	106	7	6.889	0
-illion	suffix	10-12	325	7	15.286	0
-ous	suffix	10-12	473	7	34.778	0
-acle	suffix	10-12	654	6	28.556	0
-ard	suffix	10-12	122	6	6.833	0
-ater	suffix	10-12	24	6	3.667	0
-esque	suffix	10-12	61	6	7.333	0
-ide	suffix	10-12	36	6	3	0
-ivore	suffix	10-12	46	6	4	0
-ale	suffix	10-12	43	5	2.833	0
-fice	suffix	10-12	411	5	43	0
-iast	suffix	10-12	344	5	34.167	0
-itate	suffix	10-12	10	5	1.8	0
-ast	suffix	10-12	60	4	9.5	0
-een	suffix	10-12	500	4	47.25	0
-ey	suffix	10-12	66	4	6.75	0
-icle	suffix	10-12	23	4	5.25	0
-itis	suffix	10-12	17	4	2	0
-le	suffix	10-12	57	4	7.5	0
-ock	suffix	10-12	79	4	8.25	0
-tude	suffix	10-12	96	4	16.75	0
-acul	suffix	10-12	206	3	30.25	0
-ae	suffix	10-12	24	3	5.333	0
-asia	suffix	10-12	8	3	2.667	0
-cross	suffix	10-12	64	3	18.667	0
-fuge	suffix	10-12	14	3	1.333	0
-ifix	suffix	10-12	18	3	3.667	0
-in	suffix	10-12	43	3	7.333	0
-itous	suffix	10-12	15	3	1.667	0
-most	suffix	10-12	94	3	21.333	0
-uity	suffix	10-12	9	3	1.667	0
-abulary	suffix	10-12	49	2	17.5	0
-ante	suffix	10-12	6	2	3	0
-asi	suffix	10-12	30	2	11	0
-bie	suffix	10-12	4	2	2	0
-ec	suffix	10-12	3	2	1	0
-ella	suffix	10-12	181	2	15	0
-em	suffix	10-12	8	2	4	0
-end	suffix	10-12	173	2	19.5	0
-iance	suffix	10-12	65	2	17	0
-iasm	suffix	10-12	246	2	70.5	0
-iat	suffix	10-12	47	2	15	0
-iff	suffix	10-12	26	2	1.5	0
-ina	suffix	10-12	4	2	1.5	0
-ison	suffix	10-12	114	2	40	0
-iste	suffix	10-12	84	2	5	0
-itary	suffix	10-12	20	2	7.5	0
-itorium	suffix	10-12	208	2	17.5	0
-ix	suffix	10-12	54	2	8	0
-lege	suffix	10-12	6	2	2.5	0
-nox	suffix	10-12	17	2	3.5	0
-ode	suffix	10-12	3	2	1	0
-oon	suffix	10-12	3	2	1	0
-os	suffix	10-12	27	2	9	0
-ron	suffix	10-12	4	2	1.5	0
-syn	suffix	10-12	3	2	1.5	0
-tograph	suffix	10-12	35	2	2	0
-ulum	suffix	10-12	36	2	13	0
-ummy	suffix	10-12	8	2	3.5	0
-uple	suffix	10-12	8	2	3	0
-urn	suffix	10-12	41	2	14	0
-ace	suffix	10-12	17	1	10	0
-aci	suffix	10-12	1	1	1	0
-alia	suffix	10-12	1	1	1	0
-ally	suffix	10-12	1	1	1	0
-an	suffix	10-12	4	1	4	0
-anda	suffix	10-12	36	1	19	0
-as	suffix	10-12	7	1	4	0
-astic	suffix	10-12	8	1	7	0
-ated	suffix	10-12	4	1	4	0
-atic	suffix	10-12	5	1	5	0
-atoire	suffix	10-12	2	1	1	0
-back	suffix	10-12	1	1	1	0
-batic	suffix	10-12	3	1	3	0
-batics	suffix	10-12	3	1	3	0
-by	suffix	10-12	3	1	1	0
-crine	suffix	10-12	5	1	1	0
-den	suffix	10-12	64	1	3	0
-enda	suffix	10-12	1	1	1	0
-erry	suffix	10-12	3	1	2	0
-ery	suffix	10-12	55	1	31	0
-esimal	suffix	10-12	7	1	7	0
-eutic	suffix	10-12	6	1	4	0
-iana	suffix	10-12	2	1	1	0
-iatric	suffix	10-12	1	1	1	0
-ica	suffix	10-12	2	1	2	0
-ifer	suffix	10-12	4	1	4	0
-ily	suffix	10-12	12	1	6	0
-isit	suffix	10-12	10	1	9	0
-issimo	suffix	10-12	1	1	1	0
-itan	suffix	10-12	53	1	19	0
-ius	suffix	10-12	42	1	5	0
-lys	suffix	10-12	33	1	14	0
-na	suffix	10-12	3	1	2	0
-ola	suffix	10-12	1	1	1	0
-olent	suffix	10-12	2	1	2	0
-omat	suffix	10-12	23	1	3	0
-oneous	suffix	10-12	2	1	2	0
-oria	suffix	10-12	2	1	2	0
-orial	suffix	10-12	7	1	6	0
-orium	suffix	10-12	3	1	3	0
-r	suffix	10-12	26	1	3	0
-red	suffix	10-12	271	1	131	0
-rrhage	suffix	10-12	3	1	2	0
-throp	suffix	10-12	98	1	4	0
-tics	suffix	10-12	2	1	1	0
-tious	suffix	10-12	36	1	7	0
-uitous	suffix	10-12	2	1	2	0
-uv	suffix	10-12	2	1	2	0
-z	suffix	10-12	25	1	15	0
-er	suffix	13+	192657	2535	20.547	0.136
-ly	suffix	13+	322583	2252	37.445	0.121
-ion	suffix	13+	203315	1917	28.478	0.103
-y	suffix	13+	224595	1871	30.39	0.101
-ate	suffix	13+	83457	1512	18.862	0.081
-al	suffix	13+	116986	1290	25.846	0.069
-ness	suffix	13+	31772	823	15.465	0.044
-ic	suffix	13+	34137	758	18.532	0.041
-able	suffix	13+	68809	679	25.458	0.037
-ity	suffix	13+	50030	629	26.772	0.034
-ize	suffix	13+	10268	572	9.334	0.031
-ive	suffix	13+	33607	497	23.581	0.027
-ant	suffix	13+	68301	494	33.198	0.027
-ious	suffix	13+	36879	487	26.664	0.026
-ist	suffix	13+	9476	475	7.57	0.026
-or	suffix	13+	28645	397	18.313	0.021
-est	suffix	13+	19420	388	24.159	0.021
-ory	suffix	13+	28604	375	23.998	0.02
-en	suffix	13+	90766	363	53.458	0.02
-ment	suffix	13+	41226	361	29.529	0.019
-ance	suffix	13+	40338	348	31.773	0.019
-ful	suffix	13+	46536	328	42.614	0.018
-less	suffix	13+	20700	327	31.602	0.018
-ify	suffix	13+	12373	253	21.731	0.014
-ism	suffix	13+	3214	205	7.128	0.011
-ish	suffix	13+	11540	203	20.785	0.011
-ian	suffix	13+	10491	198	13.798	0.011
-n	suffix	13+	52891	162	38.941	0.009
-ure	suffix	13+	22923	157	37.754	0.008
-ar	suffix	13+	19955	122	40.348	0.007
-age	suffix	13+	9062	113	26.675	0.006
-ship	suffix	13+	5216	74	23.459	0.004
-ite	suffix	13+	14401	59	40.802	0.003
-ee	suffix	13+	2910	56	16.892	0.003
-a	suffix	13+	2272	53	13.929	0.003
-ess	suffix	13+	3702	53	16.091	0.003
-t	suffix	13+	17155	52	50.123	0.003
-th	suffix	13+	6801	50	50.962	0.003
-ia	suffix	13+	2482	46	15.404	0.002
-ward	suffix	13+	8020	45	50.467	0.002
-acy	suffix	13+	1546	44	15.873	0.002
-ium	suffix	13+	1501	44	16.14	0.002
-eer	suffix	13+	2132	37	22.162	0.002
-sis	suffix	13+	1181	37	12.551	0.002
-itude	suffix	13+	1314	34	14.659	0.002
-some	suffix	13+	1642	34	20.486	0.002
-i	suffix	13+	407	33	3.455	0.002
-us	suffix	13+	5851	33	38.108	0.002
-ancy	suffix	13+	1115	31	17.462	0.002
-hood	suffix	13+	3002	31	32.677	0.002
-it	suffix	13+	2703	31	22.587	0.002
-ine	suffix	13+	942	30	18	0.002
-ling	suffix	13+	550	29	11.207	0.002
-et	suffix	13+	804	25	16.56	0.001
-let	suffix	13+	1118	25	20.48	0.001
-on	suffix	13+	2471	25	34.63	0.001
-ern	suffix	13+	3465	24	33.423	0.001
-id	suffix	13+	1957	22	35.682	0.001
-o	suffix	13+	617	21	13.762	0.001
-ster	suffix	13+	390	21	9.667	0.001
-ics	suffix	13+	910	20	15.227	0.001
-ice	suffix	13+	7463	19	73.083	0.001
-dom	suffix	13+	3948	15	57.933	0.001
-ette	suffix	13+	2291	15	27.067	0.001
-wise	suffix	13+	2409	15	33.688	0.001
-iac	suffix	13+	75	14	3.471	0.001
-teen	suffix	13+	2771	14	91.643	0.001
-ese	suffix	13+	1784	12	21.833	0.001
-ie	suffix	13+	2977	12	14.167	0.001
-oid	suffix	13+	323	12	12.667	0.001
-ose	suffix	13+	102	12	4.812	0.001
-esc	suffix	13+	239	11	13.583	0.001
-ile	suffix	13+	372	11	16.385	0.001
-ot	suffix	13+	336	11	12.643	0.001
-ule	suffix	13+	84	11	5.364	0.001
-ade	suffix	13+	280	10	13.7	0.001
-at	suffix	13+	803	10	24	0.001
-e	suffix	13+	264	10	9.6	0.001
-itis	suffix	13+	36	10	2.091	0.001
-aire	suffix	13+	130	9	6.8	0
-ater	suffix	13+	181	9	10.667	0
-efy	suffix	13+	149	9	9.111	0
-fold	suffix	13+	79	9	7.111	0
-our	suffix	13+	711	9	21.75	0
-ale	suffix	13+	100	8	7.111	0
-ard	suffix	13+	128	8	9.875	0
-illion	suffix	13+	644	7	25	0
-ous	suffix	13+	1199	7	65.222	0
-acle	suffix	13+	685	6	34.333	0
-icle	suffix	13+	98	6	9.5	0
-ide	suffix	13+	65	6	3.833	0
-itate	suffix	13+	38	6	5.167	0
-an	suffix	13+	28	5	2.2	0
-anda	suffix	13+	144	5	10.4	0
-ast	suffix	13+	279	5	10.4	0
-esque	suffix	13+	86	5	10.2	0
-fice	suffix	13+	1327	5	97.4	0
-iast	suffix	13+	437	5	45.5	0
-ifer	suffix	13+	34	5	5.4	0
-itize	suffix	13+	17	5	1.875	0
-le	suffix	13+	288	5	22.75	0
-tude	suffix	13+	543	5	42.8	0
-acul	suffix	13+	323	4	34.6	0
-ae	suffix	13+	50	4	8	0
-cross	suffix	13+	145	4	28.75	0
-een	suffix	13+	679	4	81.75	0
-em	suffix	13+	39	4	5.333	0
-end	suffix	13+	476	4	12.75	0
-ifix	suffix	13+	114	4	12.25	0
-in	suffix	13+	134	4	10.75	0
-ivore	suffix	13+	39	4	8.25	0
-ock	suffix	13+	116	4	15.75	0
-asia	suffix	13+	103	3	3	0
-astic	suffix	13+	12	3	3.667	0
-ec	suffix	13+	13	3	3.25	0
-fuge	suffix	13+	17	3	3.333	0
-lege	suffix	13+	43	3	11	0
-most	suffix	13+	224	3	41.667	0
-syn	suffix	13+	30	3	7.333	0
-uitous	suffix	13+	26	3	6	0
-uity	suffix	13+	22	3	4	0
-urn	suffix	13+	111	3	21.667	0
-abulary	suffix	13+	146	2	41	0
-aci	suffix	13+	16	2	6	0
-ante	suffix	13+	37	2	11	0
-asi	suffix	13+	56	2	16	0
-bie	suffix	13+	5	2	2.5	0
-ella	suffix	13+	274	2	15	0
-erry	suffix	13+	7	2	2	0
-esimal	suffix	13+	43	2	15.5	0
-ey	suffix	13+	700	2	19.5	0
-iance	suffix	13+	168	2	43	0
-iasm	suffix	13+	497	2	98	0
-iat	suffix	13+	158	2	34	0
-iff	suffix	13+	8	2	3	0
-ina	suffix	13+	18	2	1	0
-ison	suffix	13+	448	2	96	0
-iste	suffix	13+	9	2	3	0
-itary	suffix	13+	52	2	16.5	0
-itorium	suffix	13+	136	2	24	0
-itous	suffix	13+	48	2	15.5	0
-lys	suffix	13+	69	2	22	0
-lyte	suffix	13+	2	2	1	0
-nox	suffix	13+	16	2	6	0
-ode	suffix	13+	15	2	3.5	0
-ola	suffix	13+	25	2	1.5	0
-olent	suffix	13+	8	2	4	0
-omat	suffix	13+	13	2	4.5	0
-oneous	suffix	13+	35	2	11	0
-oon	suffix	13+	73	2	2.5	0
-os	suffix	13+	86	2	20.5	0
-rrhage	suffix	13+	6	2	2.5	0
-ulum	suffix	13+	57	2	20	0
-uple	suffix	13+	19	2	8	0
-ace	suffix	13+	75	1	30	0
-alg	suffix	13+	4	1	1	0
-alia	suffix	13+	15	1	10	0
-ally	suffix	13+	1	1	1	0
-ane	suffix	13+	2	1	1	0
-as	suffix	13+	34	1	9	0
-ated	suffix	13+	20	1	19	0
-atic	suffix	13+	9	1	7	0
-atist	suffix	13+	1	1	1	0
-atoire	suffix	13+	2	1	1	0
-batic	suffix	13+	2	1	2	0
-batics	suffix	13+	3	1	3	0
-by	suffix	13+	63	1	1	0
-crine	suffix	13+	4	1	2	0
-den	suffix	13+	2	1	1	0
-efac	suffix	13+	2	1	1	0
-eme	suffix	13+	1	1	1	0
-ence	suffix	13+	1	1	1	0
-enne	suffix	13+	1	1	1	0
-ery	suffix	13+	56	1	39	0
-etum	suffix	13+	6	1	2	0
-eutic	suffix	13+	8	1	4	0
-guire	suffix	13+	7	1	4	0
-iall	suffix	13+	2	1	2	0
-ica	suffix	13+	5	1	5	0
-ily	suffix	13+	51	1	20	0
-is	suffix	13+	3	1	2	0
-isit	suffix	13+	12	1	11	0
-issimo	suffix	13+	5	1	1	0
-ists	suffix	13+	1	1	1	0
-itan	suffix	13+	32	1	23	0
-ius	suffix	13+	4	1	3	0
-ix	suffix	13+	110	1	30	0
-ogony	suffix	13+	1	1	1	0
-ogy	suffix	13+	6	1	4	0
-one	suffix	13+	8	1	6	0
-opath	suffix	13+	1	1	1	0
-oria	suffix	13+	17	1	4	0
-orial	suffix	13+	8	1	7	0
-orium	suffix	13+	12	1	9	0
-r	suffix	13+	3	1	3	0
-red	suffix	13+	1001	1	213	0
-ress	suffix	13+	13	1	4	0
-ron	suffix	13+	1	1	1	0
-throp	suffix	13+	40	1	3	0
-tics	suffix	13+	2	1	1	0
-tious	suffix	13+	22	1	18	0
-tive	suffix	13+	2	1	1	0
-tography	suffix	13+	1	1	1	0
-ute	suffix	13+	4	1	1	0
-uv	suffix	13+	42	1	16	0
-xeur	suffix	13+	4	1	3	0
-z	suffix	13+	8	1	4	0
