# Supplementary material for: Morphology in children’s books, and what it means for learning
Source: NPJ Sci Learn. 2025 May 5;10:22. doi: 10.1038/s41539-025-00313-6 (PMC12053585; doi:10.1038/s41539-025-00313-6)
Supplement: Supplementary file 2 — Supplementary Data [file 41539_2025_313_MOESM2_ESM.zip › KorochkinaRastle2025_SupplementaryData/KorochkinaRastle2025_SupplementaryData2.xlsx]

## Sheet: SupplementaryData2
Word	affix_num	affix	affix_type	Count	Zipf_freq	Lemma	CD_sent_count_logLap	CD_sent_perc_logLap	CD_book_count_logLap	CD_book_perc_logLap	CD_sent_count_raw	CD_sent_perc_raw	CD_book_count_raw	CD_book_perc_raw	AllPoS	AllPoSFreq	AllPoSLemma	CPWD_raw	CPWD_log	CBBC_raw	CBBC_log	CBeebies_raw	CBeebies_log	SubtlexUK_raw	SubtlexUK_log	CYPLEX79_raw	CYPLEX79_log	CYPLEX1012_raw	CYPLEX1012_log	CYPLEX13_raw	CYPLEX13_log	PRS_signature	MorphoLexSegm	stem	root	Detected_by_RegEx	RegEx_stem
into	1	in-	prefix	189802	6.43077	into	12.1203	0.0294053	7.08841	0.691896	183558	0.0298419	1197	0.9975	IN.NN	189801.1	into.into	2350	3.37107	17857	6.12	6122	6.02	288299	6.16	32491	6.46196	60498	6.44113	96813	6.41333	110	<in<{(to)}	(to)	to	1	to
concentrating	1	co-	prefix	612	3.93993	concentrate	6.41673	9.93284e-05	5.87774	0.259797	611	9.93333e-05	356	0.296667	VBG	612	concentrate	0	0	159	4.07	32	3.75	1740	3.94	106	3.97956	207	3.97745	299	3.90451	111	{<co<(center)>ate>}	<co<(center)>ate>	center	0	NA
insides	1	in-	prefix	954	4.13247	inside	6.85751	0.000154434	5.95842	0.278894	950	0.000154446	386	0.321667	NNS	954	inside	5	0.69897	41	3.49	21	3.57	254	3.1	152	4.13487	273	4.09713	529	4.15166	110	<in<{(side)}	(side)	side	1	sides
beside	1	be-	prefix	16947	5.38159	beside	9.73371	0.00273986	6.8977	0.601123	16876	0.00274362	989	0.824167	IN.RB	16891.56	beside.beside	62	1.79239	118	3.94	148	4.4	2720	4.13	2538	5.35484	4969	5.35574	9440	5.4024	110	{<be<(side)}	<be<(side)	side	1	side
unfixed	1	un-	prefix	7	2.05556	unfixed	2.07944	1.13802e-06	1.94591	0.00498754	7	1.13802e-06	6	0.005	JJ	7	unfixed	0	0	0	1.86	0	2.23	3	1.3	1	2.25121	1	1.96041	5	2.20554	110	<un<{(fix)}	(fix)	fix	1	fixed
unnerving	1	un-	prefix	217	3.49093	unnerving	5.3845	3.52781e-05	5.0814	0.125163	217	3.52788e-05	160	0.133333	JJ.VBG	194.23	unnerving.unnerve	0	0	16	3.09	0	2.23	173	2.94	27	3.39734	65	3.47893	125	3.52776	110	<un<{(nerve)}	(nerve)	nerve	1	nerving
reassuring	1	re-	prefix	743	4.02404	reassuring	6.60935	0.000120461	5.92959	0.271934	741	0.000120468	375	0.3125	JJ.VBG	531.212	reassuring.reassure	0	0	26	3.3	0	2.23	902	3.65	142	4.10552	209	3.9816	392	4.02178	210	<re<{<a<(sure)}	<a<(sure)	sure	1	assuring
reassuring	2	a-	prefix	743	4.02404	reassuring	6.60935	0.000120461	5.92959	0.271934	741	0.000120468	375	0.3125	JJ.VBG	531.212	reassuring.reassure	0	0	26	3.3	0	2.23	902	3.65	142	4.10552	209	3.9816	392	4.02178	210	<re<{<a<(sure)}	<a<(sure)	sure	0	NA
unsettling	1	un-	prefix	290	3.61636	unsettling	5.66988	4.69831e-05	5.27811	0.150573	289	4.69842e-05	195	0.1625	JJ	290	unsettling	0	0	7	2.77	0	2.23	354	3.25	26	3.38154	96	3.64615	168	3.65527	110	<un<{(settle)}	(settle)	settle	1	settling
inside	1	in-	prefix	34046	5.68455	inside	10.4272	0.00547401	7.0639	0.679724	33763	0.00548902	1168	0.973333	IN.JJ.NN.RB	18187.473.2450.12936	inside.inside.inside.inside	522	2.71767	3116	5.36	2817	5.68	45641	5.36	6193	5.74215	11889	5.73456	15964	5.63056	110	<in<{(side)}	(side)	side	1	side
remind	1	re-	prefix	2060	4.46655	remind	7.62657	0.000333386	6.56386	0.463734	2051	0.000333441	708	0.59	VB.VBP	1632.428	remind.remind	11	1.04139	401	4.47	303	4.71	7288	4.56	295	4.42147	505	4.36353	1260	4.5281	110	{<re<(mind)}	<re<(mind)	mind	1	mind
awake	1	a-	prefix	4262	4.78219	awake	8.3509	0.000687943	6.80351	0.559616	4233	0.00068818	900	0.75	JJ.RB	4218.44	awake.awake	41	1.61278	302	4.35	263	4.65	2409	4.08	688	4.7884	1348	4.78939	2226	4.77511	110	<a<{(wake)}	(wake)	wake	1	wake
unfortunately	1	un-	prefix	2119	4.47881	unfortunately	7.65728	0.000343787	6.49375	0.438255	2115	0.000343846	660	0.55	RB	2119	unfortunately	19	1.27875	1353	5	39	3.83	15542	4.89	529	4.67446	700	4.5051	890	4.37726	112	<un<{(fortune)}>ate>>ly>	(fortune)	fortune	1	fortunately
adjust	1	a-	prefix	606	3.93566	adjust	6.40357	9.80279e-05	5.84064	0.251407	603	9.80327e-05	343	0.285833	VB.VBP	457.149	adjust.adjust	0	0	60	3.65	5	3.01	1095	3.74	69	3.79528	164	3.87687	373	4.00026	110	{<a<(just)}	<a<(just)	just	0	NA
unfolded	1	un-	prefix	554	3.89676	unfold	6.31716	8.98999e-05	5.81711	0.246209	553	8.99039e-05	335	0.279167	VBD.VBN	492.62	unfold.unfold	0	0	2	2.34	4	2.93	336	3.22	104	3.97137	195	3.95164	255	3.83563	110	<un<{(fold)}	(fold)	fold	1	folded
unmarked	1	un-	prefix	132	3.27632	unmarked	4.89035	2.14597e-05	4.63473	0.08158	132	2.14599e-05	102	0.085	JJ	132	unmarked	0	0	0	1.86	0	2.23	374	3.27	10	2.99157	25	3.07436	97	3.41861	110	<un<{(mark)}	(mark)	mark	1	marked
except	1	ex-	prefix	10840	5.18754	except	9.28665	0.00175297	6.98841	0.643169	10792	0.00175451	1083	0.9025	IN.RB	10839.1	except.except	87	1.93952	892	4.82	302	4.71	8815	4.64	1682	5.17627	3480	5.20109	5678	5.18166	110	{<ex<(cept)}	<ex<(cept)	cept	0	NA
extracted	1	ex-	prefix	197	3.44914	extract	5.28827	3.20268e-05	4.85203	0.100599	197	3.20273e-05	127	0.105833	VBD.VBN	100.97	extract.extract	0	0	23	3.24	0	2.23	418	3.32	16	3.18063	60	3.44471	121	3.51375	110	{<ex<(tract)}	<ex<(tract)	tract	0	NA
reminded	1	re-	prefix	3944	4.74852	remind	8.27614	0.000638391	6.73221	0.529647	3928	0.000638594	838	0.698333	VBD.VBN	3287.657	remind.remind	14	1.14613	61	3.66	43	3.87	1738	3.94	673	4.77884	1140	4.71667	2131	4.75617	110	{<re<(mind)}	<re<(mind)	mind	1	minded
enjoy	1	en-	prefix	3186	4.65585	enjoy	8.0618	0.00051523	6.77878	0.549084	3170	0.000515363	878	0.731667	VB.VBP	2741.445	enjoy.enjoy	62	1.79239	1674	5.09	636	5.04	22493	5.05	640	4.75704	947	4.63619	1599	4.63151	110	<en<{(joy)}	(joy)	joy	1	joy
outside	1	out-	prefix	21635	5.48765	outside	9.9773	0.00349429	7.05876	0.677187	21531	0.0035004	1162	0.968333	IN.JJ.NN.RB	9011.1303.2301.9020	outside.outside.outside.outside	357	2.55267	1912	5.15	1319	5.35	42170	5.32	3433	5.48598	7345	5.52543	10857	5.46314	110	<out<{(side)}	(side)	side	1	side
unsteadily	1	un-	prefix	292	3.61934	unsteadily	5.68017	4.74708e-05	5.24702	0.146263	292	4.74719e-05	189	0.1575	JJ.RB	20.272	unsteadily.unsteadily	0	0	0	1.86	0	2.23	5	1.47	58	3.72103	97	3.65061	137	3.56727	111	<un<{(steady)}>ly>	(steady)	steady	1	steadily
entertainment	1	inter-	prefix	564	3.90452	entertainment	6.32794	9.08753e-05	5.67675	0.217125	559	9.08794e-05	291	0.2425	NN	564	entertainment	3	0.477121	339	4.4	17	3.49	4275	4.33	81	3.864	112	3.71246	371	3.99793	111	{<inter<(tain)}>ment>	<inter<(tain)	tain	0	NA
concentration	1	co-	prefix	1008	4.15636	concentration	6.91374	0.000163374	6.04501	0.300722	1005	0.000163388	421	0.350833	NN	1008	concentration	0	0	246	4.26	10	3.27	2255	4.05	136	4.0869	326	4.17393	546	4.16537	112	{<co<(center)>ate>}>ion>	<co<(center)>ate>	center	0	NA
expression	1	ex-	prefix	7905	5.05043	expression	8.97158	0.00127946	6.73459	0.530628	7875	0.00128028	840	0.7	NN	7905	expression	5	0.69897	97	3.86	13	3.38	3026	4.18	760	4.83157	1935	4.94629	5210	5.14431	111	{<ex<(press)}>ion>	<ex<(press)	press	1	pression
dislodge	1	dis-	prefix	126	3.25627	dislodge	4.84419	2.04842e-05	4.64439	0.0823477	126	2.04844e-05	103	0.0858333	NN.VB.VBP	3.121.2	dislodge.dislodge.dislodge	0	0	15	3.07	0	2.23	131	2.82	20	3.2724	44	3.3126	62	3.22673	110	<dis<{(lodge)}	(lodge)	lodge	1	lodge
uncertainly	1	un-	prefix	564	3.90452	uncertainly	6.33683	9.16881e-05	5.53339	0.19062	564	9.16923e-05	252	0.21	JJ.RB	8.556	uncertainly.uncertainly	0	0	1	2.17	1	2.53	13	1.84	122	4.04009	221	4.00574	221	3.77374	111	<un<{(certain)}>ly>	(certain)	certain	1	certainly
besides	1	be-	prefix	5524	4.8948	besides	8.61559	0.000896362	6.73934	0.532587	5516	0.000896763	844	0.703333	IN.RB	2323.3201	besides.besides	19	1.27875	279	4.31	73	4.1	2113	4.02	665	4.77366	1780	4.91005	3079	4.91594	110	{<be<(side)}	<be<(side)	side	1	sides
upside	1	up-	prefix	1448	4.31354	upside	7.27379	0.000234243	6.46925	0.429616	1441	0.000234271	644	0.536667	JJ.NN.RB	20.181.1247	upside.upside.upside	78	1.89209	293	4.33	247	4.63	2603	4.11	478	4.63052	450	4.31356	520	4.14422	110	<up<{(side)}	(side)	side	1	side
inspection	1	in-	prefix	467	3.82272	inspection	6.14633	7.57571e-05	5.52146	0.188552	466	7.57599e-05	249	0.2075	NN	467	inspection	3	0.477121	94	3.84	15	3.44	1389	3.84	61	3.74257	152	3.84407	254	3.83393	111	{<in<(spect)}>ion>	<in<(spect)	spect	0	NA
repairs	1	re-	prefix	237	3.52905	repair	5.47227	3.85295e-05	4.96284	0.111839	237	3.85303e-05	142	0.118333	NNS	237	repair	8	0.90309	46	3.54	9	3.23	1144	3.75	52	3.67446	92	3.62787	93	3.40051	110	{<re<(pair)}	<re<(pair)	pair	1	pairs
impressive	1	in-	prefix	1327	4.27567	impressive	7.18311	0.000213926	6.2804	0.367532	1316	0.000213949	533	0.444167	JJ	1327	impressive	3	0.477121	1092	4.9	78	4.13	10094	4.7	302	4.43162	395	4.25708	630	4.22742	111	{<in<(press)}>ive>	<in<(press)	press	0	NA
involved	1	in-	prefix	2704	4.58464	involve	7.89878	0.000437719	6.56808	0.465305	2693	0.000437814	711	0.5925	JJ.VBD.VBN	405.312.1987	involved.involve.involve	3	0.477121	894	4.82	13	3.38	25412	5.1	331	4.47132	871	4.5999	1502	4.60435	110	{<in<(volve)}	<in<(volve)	volve	0	NA
recognised	1	re-	prefix	1113	4.19936	recognise	7.00851	0.000179629	5.50939	0.18648	1105	0.000179645	246	0.205	VBD.VBN	877.236	recognise.recognise	5	0.69897	122	3.95	10	3.27	3900	4.29	211	4.27652	423	4.28675	479	4.10863	110	{<re<(cognize)}	<re<(cognize)	cognize	0	NA
forehead	1	fore-	prefix	5176	4.86655	forehead	8.54985	0.000839347	6.77308	0.546675	5165	0.0008397	873	0.7275	NN	5176	forehead	0	0	62	3.66	29	3.71	724	3.56	677	4.78141	1367	4.79547	3132	4.92335	110	<fore<{(head)}	(head)	head	1	head
presumably	1	pre-	prefix	530	3.87757	presumably	6.27288	8.59985e-05	5.43808	0.174653	529	8.60022e-05	229	0.190833	RB	530	presumably	0	0	23	3.24	0	2.23	4314	4.33	53	3.68257	149	3.83547	328	3.94458	112	{<pre<(sume)}>able>>y>	<pre<(sume)	sume	0	NA
removed	1	re-	prefix	2601	4.56778	remove	7.86019	0.000421143	6.56103	0.462685	2591	0.000421232	706	0.588333	JJ.VBD.VBN	7.1326.1268	removed.remove.remove	0	0	179	4.12	13	3.38	5126	4.41	403	4.55656	712	4.51247	1486	4.5997	110	{<re<(move)}	<re<(move)	move	1	moved
discarding	1	dis-	prefix	47	2.83371	discard	3.8712	7.64099e-06	3.82864	0.036814	47	7.64102e-06	45	0.0375	VBG	47	discard	0	0	4	2.56	0	2.23	52	2.42	4	2.64915	17	2.91466	26	2.85875	110	{<dis<(card)}	<dis<(card)	card	1	carding
replaced	1	re-	prefix	1879	4.42663	replace	7.5369	0.000304782	6.50728	0.443082	1875	0.000304828	669	0.5575	VBD.VBN	593.1286	replace.replace	0	0	123	3.96	10	3.27	4173	4.32	239	4.33039	581	4.42431	1059	4.45269	110	{<re<(place)}	<re<(place)	place	1	placed
adjusted	1	a-	prefix	821	4.06734	adjust	6.71052	0.000133303	6.04025	0.299487	820	0.000133311	419	0.349167	JJ.VBD.VBN	2.405.414	adjusted.adjust.adjust	3	0.477121	18	3.14	0	2.23	324	3.21	160	4.15701	240	4.0414	421	4.0527	110	{<a<(just)}	<a<(just)	just	0	NA
accompaniment	1	a-	prefix	72	3.01579	accompaniment	4.29046	1.17053e-05	4.09434	0.0479962	72	1.17054e-05	59	0.0491667	NN	72	accompaniment	0	0	2	2.34	0	2.23	248	3.09	12	3.06412	12	2.77333	48	3.11758	112	{<a<(compan)>y>}>ment>	<a<(compan)>y>	compan	0	NA
concentrate	1	co-	prefix	1391	4.29611	concentrate	7.23562	0.000225466	6.32615	0.381855	1387	0.000225491	558	0.465	NN.VB.VBP	50.1226.115	concentrate.concentrate.concentrate	11	1.04139	497	4.56	105	4.26	4614	4.36	213	4.28059	477	4.33881	701	4.27372	111	{<co<(center)>ate>}	<co<(center)>ate>	center	0	NA
retained	1	re-	prefix	202	3.45997	retain	5.31321	3.28396e-05	4.7362	0.089993	202	3.28401e-05	113	0.0941667	VBD.VBN	141.61	retain.retain	0	0	3	2.47	0	2.23	781	3.59	16	3.18063	35	3.21569	151	3.60923	110	{<re<(tain)}	<re<(tain)	tain	0	NA
consumed	1	co-	prefix	539	3.88486	consume	6.28972	8.74615e-05	5.61677	0.205658	538	8.74653e-05	274	0.228333	VBD.VBN	136.403	consume.consume	0	0	39	3.47	0	2.23	625	3.49	40	3.56297	109	3.70078	390	4.01956	110	{<co<(sume)}	<co<(sume)	sume	0	NA
appreciated	1	a-	prefix	373	3.72534	appreciate	5.92426	6.06386e-05	5.54518	0.192684	373	6.06405e-05	255	0.2125	VBD.VBN	198.175	appreciate.appreciate	0	0	51	3.58	3	2.83	1282	3.8	62	3.74952	85	3.59388	226	3.78341	111	{<a<(preci)>ate>}	<a<(preci)>ate>	preci	0	NA
undue	1	un-	prefix	40	2.76525	undue	3.71357	6.50298e-06	3.61092	0.0295588	40	6.503e-06	36	0.03	JJ	40	undue	0	0	1	2.17	0	2.23	173	2.94	3	2.55224	9	2.65938	28	2.88978	110	<un<{(due)}	(due)	due	1	due
containing	1	co-	prefix	825	4.06945	contain	6.71417	0.00013379	5.95584	0.278263	823	0.000133799	385	0.320833	VBG	825	contain	0	0	52	3.59	1	2.53	1225	3.78	157	4.14884	271	4.09395	397	4.02727	110	{<co<(tain)}	<co<(tain)	tain	0	NA
impatiently	1	im-	prefix	1415	4.30353	impatiently	7.25559	0.000230017	6.20254	0.344181	1415	0.000230044	493	0.410833	RB	1415	impatiently	0	0	0	1.86	3	2.83	20	2.02	233	4.3194	565	4.4122	617	4.21838	111	<im<{(patient)}>ly>	(patient)	patient	1	patiently
incompetent	1	im-	prefix	95	3.13474	incompetent	4.55388	1.52819e-05	4.35671	0.062192	94	1.5282e-05	77	0.0641667	JJ	95	incompetent	0	0	15	3.07	0	2.23	562	3.45	11	3.02936	25	3.07436	59	3.20554	111	<im<{(compete)>ant>}	(compete)>ant>	compete	0	NA
unsure	1	un-	prefix	970	4.13969	unsure	6.8773	0.000157523	6.04501	0.300722	969	0.000157535	421	0.350833	JJ	970	unsure	0	0	51	3.58	6	3.08	989	3.69	102	3.96302	287	4.11878	581	4.19231	110	<un<{(sure)}	(sure)	sure	1	sure
unconvincing	1	un-	prefix	64	2.96538	unconvincing	4.17439	1.04047e-05	3.98898	0.0432191	64	1.04048e-05	53	0.0441667	JJ	64	unconvincing	0	0	7	2.77	0	2.23	86	2.64	11	3.02936	11	2.73856	42	3.06086	110	<un<{(convince)}	(convince)	convince	1	convincing
overboard	1	over-	prefix	398	3.75344	overboard	5.98645	6.45402e-05	5.10595	0.1281	397	6.45423e-05	164	0.136667	RB	398	overboard	30	1.47712	57	3.63	8	3.19	464	3.36	71	3.80751	209	3.9816	118	3.50293	110	<over<{(board)}	(board)	board	1	board
reassured	1	re-	prefix	618	3.94416	reassure	6.42811	0.000100466	5.80513	0.2436	618	0.000100471	331	0.275833	JJ.VBD.VBN	45.329.244	reassured.reassure.reassure	3	0.477121	10	2.91	1	2.53	612	3.48	121	4.03654	202	3.96688	295	3.89868	210	<re<{<a<(sure)}	<a<(sure)	sure	1	assured
reassured	2	a-	prefix	618	3.94416	reassure	6.42811	0.000100466	5.80513	0.2436	618	0.000100471	331	0.275833	JJ.VBD.VBN	45.329.244	reassured.reassure.reassure	3	0.477121	10	2.91	1	2.53	612	3.48	121	4.03654	202	3.96688	295	3.89868	210	<re<{<a<(sure)}	<a<(sure)	sure	0	NA
depicted	1	de-	prefix	159	3.35659	depict	5.07517	2.58491e-05	4.55388	0.0754166	159	2.58494e-05	94	0.0783333	VBD.VBN	50.109	depict.depict	0	0	4	2.56	0	2.23	537	3.43	21	3.2926	43	3.30284	95	3.40966	110	{<de<(picto)}	<de<(picto)	picto	0	NA
insignificant	1	im-	prefix	248	3.54867	insignificant	5.50939	3.99926e-05	5.00395	0.1163	246	3.99934e-05	148	0.123333	JJ	248	insignificant	0	0	22	3.23	1	2.53	348	3.24	34	3.49425	44	3.3126	170	3.66038	112	<im<{(sign)}>ify>>ant>	(sign)	sign	0	NA
deflated	1	de-	prefix	226	3.5085	deflate	5.42495	3.67413e-05	5.0876	0.125898	226	3.67419e-05	161	0.134167	VBD.VBN	20.206	deflate.deflate	0	0	14	3.04	3	2.83	190	2.98	69	3.79528	66	3.48546	91	3.39117	110	{<de<(flate)}	<de<(flate)	flate	0	NA
especially	1	e-	prefix	7543	5.03007	especially	8.92386	0.00121987	6.91771	0.610218	7508	0.00122061	1009	0.840833	RB	7543	especially	54	1.73239	1308	4.98	446	4.88	20686	5.01	1261	5.05124	2435	5.04606	3847	5.01262	111	{<e<(special)}>ly>	<e<(special)	special	1	specially
unfold	1	un-	prefix	241	3.53629	unfold	5.48894	3.91798e-05	5.22036	0.142656	241	3.91806e-05	184	0.153333	VB.VBP	159.82	unfold.unfold	0	0	23	3.24	17	3.49	615	3.49	50	3.65775	74	3.53444	117	3.49927	110	<un<{(fold)}	(fold)	fold	1	fold
indignantly	1	im-	prefix	538	3.88406	indignantly	6.28786	8.72989e-05	5.50939	0.18648	537	8.73027e-05	246	0.205	RB	538	indignantly	0	0	0	1.86	0	2.23	5	1.47	122	4.04009	254	4.06592	162	3.63957	112	{<im<(dign)>ant>}>ly>	<im<(dign)>ant>	dign	0	NA
unused	1	un-	prefix	247	3.54692	unused	5.51343	4.01552e-05	5.17615	0.136859	247	4.0156e-05	176	0.146667	JJ	247	unused	5	0.69897	7	2.77	1	2.53	286	3.15	20	3.2724	78	3.55701	149	3.60348	110	<un<{(use)}	(use)	use	1	used
upright	1	up-	prefix	1915	4.43487	upright	7.55591	0.000310632	6.51619	0.446287	1911	0.000310681	675	0.5625	JJ.NN.RB	1040.713.162	upright.upright.upright	8	0.90309	81	3.78	8	3.19	909	3.65	309	4.44154	664	4.4822	942	4.4019	110	<up<{(right)}	(right)	right	1	right
bejewelled	1	be-	prefix	42	2.78594	bejewelled	3.7612	6.82812e-06	3.52636	0.0271287	42	6.82815e-06	33	0.0275	JJ.VBN	34.8	bejewelled.bejewel	0	0	2	2.34	0	2.23	28	2.16	13	3.09631	15	2.8635	14	2.60348	110	<be<{(jewel)}	(jewel)	jewel	1	jewelled
disbelief	1	dis-	prefix	1264	4.25456	disbelief	7.14125	0.000205149	6.20859	0.345951	1262	0.00020517	496	0.413333	NN	1264	disbelief	0	0	6	2.71	2	2.71	414	3.31	248	4.34638	361	4.21809	655	4.24429	110	<dis<{(belief)}	(belief)	belief	1	belief
reflected	1	re-	prefix	1382	4.29329	reflect	7.22911	0.000224003	6.21261	0.34713	1378	0.000224028	498	0.415	VBD.VBN	995.387	reflect.reflect	0	0	27	3.31	7	3.13	1941	3.98	185	4.21969	412	4.27533	785	4.32281	110	{<re<(flect)}	<re<(flect)	flect	0	NA
overcome	1	over-	prefix	939	4.1256	overcome	6.84268	0.000152159	6.06611	0.306258	936	0.00015217	430	0.358333	VB.VBD.VBN.VBP	461.1.473.4	overcome.overcome.overcome.overcome	0	0	235	4.24	5	3.01	2273	4.05	130	4.06745	271	4.09395	538	4.15898	110	<over<{(come)}	(come)	come	1	come
intended	1	in-	prefix	1937	4.43982	intend	7.56786	0.000314371	6.33328	0.384128	1934	0.00031442	562	0.468333	JJ.VBD.VBN	24.761.1152	intended.intend.intend	0	0	32	3.38	4	2.93	2649	4.12	188	4.22664	500	4.35922	1249	4.5243	110	{<in<(tend)}	<in<(tend)	tend	1	tended
overacting	1	over-	prefix	7	2.05556	overact	2.07944	1.13802e-06	1.94591	0.00498754	7	1.13802e-06	6	0.005	NN.VBG	1.6	overacting.overact	0	0	3	2.47	0	2.23	16	1.93	1	2.25121	0	0	6	2.27248	110	<over<{(act)}	(act)	act	1	acting
outrageously	1	out-	prefix	37	2.73225	outrageously	3.61092	5.85268e-06	3.55535	0.0279394	36	5.8527e-06	34	0.0283333	RB	37	outrageously	0	0	2	2.34	0	2.23	88	2.65	9	2.95018	12	2.77333	16	2.65784	112	<out<{(rage)}>ious>>ly>	(rage)	rage	0	NA
ashamed	1	a-	prefix	1789	4.40532	ashamed	7.46965	0.000284953	6.38351	0.400453	1753	0.000284994	591	0.4925	JJ.VBD	1788.1	ashamed.ashame	3	0.477121	107	3.9	11	3.31	2070	4.01	203	4.25981	477	4.33881	1109	4.47271	110	<a<{(shame)}	(shame)	shame	1	shamed
reflection	1	re-	prefix	1610	4.35957	reflection	7.37901	0.000260249	6.3315	0.38356	1601	0.000260282	561	0.4675	NN	1610	reflection	22	1.34242	84	3.79	46	3.9	1925	3.98	240	4.3322	443	4.30677	927	4.39493	111	{<re<(flect)}>ion>	<re<(flect)	flect	0	NA
awoke	1	a-	prefix	862	4.08848	awake	6.75926	0.000139967	5.7462	0.231112	861	0.000139977	312	0.26	VBD.VBN	860.2	awake.awake	5	0.69897	18	3.14	6	3.08	127	2.8	116	4.01837	295	4.13067	451	4.08253	110	<a<{(woke)}	(woke)	woke	1	woke
demanding	1	de-	prefix	687	3.99006	demand	6.52942	0.000111195	5.83188	0.249461	684	0.000111201	340	0.283333	JJ.VBG	73.614	demanding.demand	0	0	144	4.03	2	2.71	2478	4.09	64	3.76309	207	3.97745	416	4.04752	110	{<de<(mand)}	<de<(mand)	mand	0	NA
uncurled	1	un-	prefix	79	3.05556	uncurl	4.38203	1.28433e-05	4.2485	0.0559076	79	1.28434e-05	69	0.0575	JJ.VBD.VBN	19.52.8	uncurled.uncurl.uncurl	0	0	0	1.86	4	2.93	5	1.47	28	3.41258	29	3.1365	22	2.78911	110	<un<{(curl)}	(curl)	curl	1	curled
upset	1	up-	prefix	3935	4.74753	upset	8.2695	0.000634166	6.76964	0.545227	3902	0.000634367	870	0.725	JJ.NN.VB.VBD.VBN.VBP	2668.63.583.322.288.11	upset.upset.upset.upset.upset.upset	81	1.90849	803	4.77	317	4.73	9954	4.69	647	4.76176	1430	4.81502	1858	4.69667	110	<up<{(set)}	(set)	set	1	set
explode	1	ex-	prefix	890	4.10235	explode	6.79122	0.000144519	6.16121	0.332297	889	0.000144529	473	0.394167	VB.VBP	830.60	explode.explode	0	0	201	4.17	18	3.51	1141	3.75	198	4.24903	269	4.09075	423	4.05475	110	{<ex<(plode)}	<ex<(plode)	plode	0	NA
unappreciated	1	un-	prefix	10	2.19386	unappreciated	2.3979	1.62575e-06	2.30259	0.00747202	10	1.62575e-06	9	0.0075	JJ	10	unappreciated	0	0	3	2.47	0	2.23	23	2.08	2	2.4273	3	2.26144	5	2.20554	211	<un<{<a<(preci)>ate>}	<a<(preci)>ate>	preci	1	appreciated
unappreciated	2	a-	prefix	10	2.19386	unappreciated	2.3979	1.62575e-06	2.30259	0.00747202	10	1.62575e-06	9	0.0075	JJ	10	unappreciated	0	0	3	2.47	0	2.23	23	2.08	2	2.4273	3	2.26144	5	2.20554	211	<un<{<a<(preci)>ate>}	<a<(preci)>ate>	preci	0	NA
undermined	1	under-	prefix	66	2.97855	undermine	4.20469	1.07299e-05	3.8712	0.0384191	66	1.07299e-05	47	0.0391667	VBD.VBN	30.36	undermine.undermine	0	0	1	2.17	0	2.23	617	3.49	4	2.64915	18	2.93814	44	3.0806	110	<under<{(mine)}	(mine)	mine	1	mined
inclement	1	im-	prefix	19	2.4535	inclement	2.99573	3.08892e-06	2.30259	0.00747202	19	3.08892e-06	9	0.0075	JJ.NN	16.3	inclement.inclement	0	0	2	2.34	0	2.23	72	2.56	4	2.64915	3	2.26144	12	2.54133	110	<im<{(clement)}	(clement)	clement	0	NA
increasingly	1	in-	prefix	710	4.00434	increasingly	6.56244	0.000114934	5.73334	0.228463	707	0.00011494	308	0.256667	RB	710	increasingly	0	0	25	3.28	0	2.23	4027	4.3	82	3.86926	226	4.01541	402	4.03269	111	{<in<(crease)}>ly>	<in<(crease)	crease	0	NA
subject	1	sub-	prefix	3665	4.71666	subject	8.19891	0.000590948	6.6733	0.505813	3636	0.000591123	790	0.658333	JJ.NN.VB.VBP	438.3196.30.1	subject.subject.subject.subject	3	0.477121	271	4.3	23	3.61	11146	4.74	369	4.51838	789	4.55701	2507	4.82671	110	{<sub<(ject)}	<sub<(ject)	ject	0	NA
renewed	1	re-	prefix	400	3.75562	renew	5.99146	6.48653e-05	5.3799	0.165514	399	6.48674e-05	216	0.18	JJ.VBD.VBN	2.54.344	renewed.renew.renew	0	0	7	2.77	0	2.23	872	3.64	45	3.61294	114	3.72008	241	3.8112	110	{<re<(new)}	<re<(new)	new	0	NA
incredible	1	im-	prefix	1675	4.37675	incredible	7.42058	0.000271301	6.35957	0.392605	1669	0.000271338	577	0.480833	JJ	1675	incredible	5	0.69897	2096	5.19	144	4.39	17513	4.94	418	4.5724	482	4.34333	775	4.31725	111	<im<{(cred)>able>}	(cred)>able>	cred	0	NA
contained	1	co-	prefix	1519	4.33431	contain	7.31721	0.000244645	6.27664	0.366378	1505	0.000244675	531	0.4425	JJ.VBD.VBN	1.1228.290	contained.contain.contain	5	0.69897	64	3.68	2	2.71	2123	4.02	183	4.215	508	4.3661	828	4.34594	110	{<co<(tain)}	<co<(tain)	tain	0	NA
unravelled	1	un-	prefix	99	3.15247	unravel	4.60517	1.60948e-05	4.2485	0.0559076	99	1.60949e-05	69	0.0575	JJ.VBD.VBN	13.68.18	unravelled.unravel.unravel	0	0	7	2.77	3	2.83	151	2.88	20	3.2724	44	3.3126	35	2.98369	110	<un<{(ravel)}	(ravel)	ravel	1	ravelled
discouraged	1	dis-	prefix	238	3.53087	discourage	5.47227	3.85295e-05	5.15329	0.133948	237	3.85303e-05	172	0.143333	JJ.VBD.VBN	101.35.102	discouraged.discourage.discourage	0	0	20	3.19	0	2.23	226	3.05	64	3.76309	78	3.55701	96	3.41416	110	{<dis<(courage)}	<dis<(courage)	courage	0	NA
interrupted	1	inter-	prefix	3358	4.67868	interrupt	8.11851	0.00054529	6.65544	0.498753	3355	0.000545439	776	0.646667	JJ.VBD.VBN	317.1353.1688	interrupted.interrupt.interrupt	11	1.04139	56	3.62	14	3.41	650	3.51	710	4.80205	1217	4.74503	1431	4.58333	110	{<inter<(rupt)}	<inter<(rupt)	rupt	0	NA
intent	1	in-	prefix	810	4.06149	intent	6.69332	0.000131027	5.9108	0.267479	806	0.000131035	368	0.306667	JJ.NN	347.463	intent.intent	0	0	24	3.26	0	2.23	1436	3.85	77	3.84228	203	3.96901	530	4.15248	110	{<in<(tent)}	<in<(tent)	tent	1	tent
unbending	1	un-	prefix	19	2.4535	unbend	2.99573	3.08892e-06	2.94444	0.0148886	19	3.08892e-06	18	0.015	JJ.VBG	12.7	unbending.unbend	0	0	0	1.86	0	2.23	9	1.7	5	2.72833	4	2.35835	10	2.46878	110	<un<{(bend)}	(bend)	bend	1	bending
forefinger	1	fore-	prefix	455	3.81144	forefinger	6.1203	7.38063e-05	5.38907	0.166926	454	7.3809e-05	218	0.181667	NN.NNS.VBP	453.1.1	forefinger.forefinger.forefinger	0	0	8	2.82	1	2.53	55	2.44	53	3.68257	102	3.67222	300	3.90595	110	<fore<{(finger)}	(finger)	finger	1	finger
mistakes	1	mis-	prefix	961	4.13565	mistake	6.84907	0.000153134	6.09807	0.314811	942	0.000153146	444	0.37	NNS	961	mistake	5	0.69897	377	4.44	40	3.84	6525	4.51	126	4.05398	279	4.10654	556	4.17324	110	{<mis<(take)}	<mis<(take)	take	1	takes
disappeared	1	dis-	prefix	6338	4.95449	disappear	8.75321	0.00102857	6.89467	0.599752	6330	0.0010291	986	0.821667	JJ.VBD.VBN	15.4690.1633	disappeared.disappear.disappear	87	1.93952	290	4.33	245	4.62	4061	4.3	1469	5.1175	2158	4.99364	2711	4.86068	110	<dis<{(appear)}	(appear)	appear	1	appeared
prospect	1	pro-	prefix	941	4.12652	prospect	6.84482	0.000152484	5.84064	0.251407	938	0.000152495	343	0.285833	NN	941	prospect	0	0	45	3.53	0	2.23	3309	4.22	122	4.04009	248	4.05558	571	4.18478	110	{<pro<(spect)}	<pro<(spect)	spect	1	spect
interfering	1	inter-	prefix	227	3.51041	interfere	5.42495	3.67413e-05	5.11799	0.129565	226	3.67419e-05	166	0.138333	VBG	227	interfere	0	0	40	3.48	3	2.83	659	3.52	39	3.55224	76	3.54587	112	3.48047	110	{<inter<(fere)}	<inter<(fere)	fere	0	NA
disappointed	1	dis-	prefix	2327	4.51945	disappointed	7.74846	0.000376615	6.66823	0.503801	2317	0.000376686	786	0.655	JJ.VBD.VBN	1703.113.511	disappointed.disappoint.disappoint	24	1.38021	534	4.59	102	4.24	10000	4.7	465	4.61857	726	4.52092	1136	4.48315	110	{<dis<(appoint)}	<dis<(appoint)	appoint	1	appointed
discouragement	1	dis-	prefix	43	2.79592	discouragement	3.7612	6.82812e-06	3.46574	0.0255053	42	6.82815e-06	31	0.0258333	NN	43	discouragement	0	0	0	1.86	0	2.23	13	1.84	2	2.4273	16	2.88983	25	2.84236	111	{<dis<(courage)}>ment>	<dis<(courage)	courage	0	NA
enjoying	1	en-	prefix	1695	4.3819	enjoy	7.4313	0.000274226	6.55962	0.46216	1687	0.000274264	705	0.5875	VBG	1695	enjoy	24	1.38021	678	4.7	191	4.51	8472	4.62	359	4.50648	563	4.41066	773	4.31613	110	<en<{(joy)}	(joy)	joy	0	NA
unseen	1	un-	prefix	712	4.00556	unseen	6.56244	0.000114934	5.85793	0.255288	707	0.00011494	349	0.290833	JJ	712	unseen	0	0	38	3.46	2	2.71	394	3.29	92	3.91866	212	3.98776	408	4.03911	111	<un<{(see)}>n>	(see)	see	1	seen
emerged	1	e-	prefix	2510	4.55232	emerge	7.82844	0.00040798	6.41017	0.409346	2510	0.000408063	607	0.505833	VBD.VBN	2242.268	emerge.emerge	3	0.477121	25	3.28	3	2.83	2686	4.13	383	4.53451	826	4.57689	1301	4.542	110	{<e<(merge)}	<e<(merge)	merge	1	merged
intently	1	in-	prefix	1078	4.18549	intently	6.98101	0.000174753	6.16542	0.333492	1075	0.000174768	475	0.395833	RB	1078	intently	0	0	7	2.77	1	2.53	107	2.73	180	4.20786	392	4.25378	506	4.13239	111	{<in<(tent)}>ly>	<in<(tent)	tent	0	NA
bemused	1	be-	prefix	276	3.59495	bemused	5.62402	4.48697e-05	5.18178	0.137586	276	4.48707e-05	177	0.1475	JJ	276	bemused	0	0	6	2.71	0	2.23	230	3.06	37	3.52996	71	3.51672	168	3.65527	110	{<be<(muse)}	<be<(muse)	muse	1	mused
resumed	1	re-	prefix	845	4.07984	resume	6.74052	0.000137366	5.56834	0.1968	845	0.000137376	261	0.2175	VBD.VBN	757.88	resume.resume	0	0	8	2.82	0	2.23	337	3.22	90	3.90922	201	3.96473	554	4.17168	110	{<re<(sume)}	<re<(sume)	sume	0	NA
uneasy	1	un-	prefix	1281	4.26036	uneasy	7.1554	0.000208074	6.21261	0.34713	1280	0.000208096	498	0.415	JJ	1281	uneasy	5	0.69897	17	3.12	1	2.53	534	3.42	136	4.0869	376	4.23572	769	4.31388	111	<un<{(ease)}>y>	(ease)	ease	1	easy
provide	1	pro-	prefix	1326	4.27534	provide	7.18539	0.000214413	6.1334	0.324496	1319	0.000214436	460	0.383333	VB.VBP	1156.170	provide.provide	11	1.04139	223	4.21	41	3.85	12264	4.78	139	4.09631	386	4.24709	801	4.33156	110	{<pro<(vide)}	<pro<(vide)	vide	1	vide
outstretched	1	out-	prefix	1097	4.19307	outstretched	7.00125	0.000178329	6.20254	0.344181	1097	0.000178345	493	0.410833	JJ	1097	outstretched	0	0	5	2.64	0	2.23	90	2.65	216	4.28664	380	4.24031	501	4.12809	110	<out<{(stretch)}	(stretch)	stretch	1	stretched
unearthly	1	un-	prefix	210	3.47675	unearthly	5.34711	3.39776e-05	4.93447	0.108854	209	3.39782e-05	138	0.115	JJ.RB	209.1	unearthly.unearthly	0	0	6	2.71	0	2.23	42	2.33	29	3.4273	85	3.59388	96	3.41416	111	<un<{(earth)}>ly>	(earth)	earth	1	earthly
encrusted	1	en-	prefix	213	3.48288	encrust	5.36129	3.44653e-05	5.01064	0.117042	212	3.44659e-05	149	0.124167	VBD.VBN	5.208	encrust.encrust	0	0	15	3.07	2	2.71	189	2.97	43	3.59363	67	3.49189	103	3.44442	110	<en<{(crust)}	(crust)	crust	1	crusted
exposing	1	ex-	prefix	304	3.63677	expose	5.71703	4.9259e-05	5.30827	0.154865	303	4.92602e-05	201	0.1675	VBG	304	expose	0	0	11	2.94	0	2.23	486	3.38	29	3.4273	74	3.53444	201	3.73274	110	{<ex<(pose)}	<ex<(pose)	pose	1	posing
involuntary	1	im-	prefix	173	3.39302	involuntary	5.15906	2.81251e-05	4.81218	0.0968242	173	2.81255e-05	122	0.101667	JJ	173	involuntary	0	0	5	2.64	0	2.23	143	2.85	17	3.20545	45	3.32214	111	3.4766	111	<im<{(volunt)>ory>}	(volunt)>ory>	volunt	0	NA
discomfort	1	dis-	prefix	424	3.78086	discomfort	6.04737	6.86043e-05	5.51745	0.187862	422	6.86066e-05	248	0.206667	NN	424	discomfort	0	0	17	3.12	0	2.23	423	3.32	31	3.45533	106	3.68877	287	3.88678	110	<dis<{(comfort)}	(comfort)	comfort	1	comfort
explosion	1	ex-	prefix	1612	4.36011	explosion	7.37776	0.000259924	6.15273	0.329903	1599	0.000259957	469	0.390833	NN	1612	explosion	0	0	189	4.14	4	2.93	2862	4.15	264	4.37343	485	4.34602	863	4.3639	111	{<ex<(plode)}>ion>	<ex<(plode)	plode	0	NA
accompanied	1	a-	prefix	1164	4.2188	accompany	7.05876	0.000188894	6.03069	0.297013	1162	0.000188912	415	0.345833	VBD.VBN	282.882	accompany.accompany	0	0	32	3.38	2	2.71	918	3.66	137	4.09006	285	4.11575	742	4.29838	111	{<a<(compan)>y>}	<a<(compan)>y>	compan	0	NA
explosions	1	ex-	prefix	456	3.81239	explosion	6.1181	7.36437e-05	5.37064	0.164101	453	7.36465e-05	214	0.178333	NNS	456	explosion	3	0.477121	66	3.69	1	2.53	791	3.59	57	3.71361	136	3.7961	263	3.84899	111	{<ex<(plode)}>ion>	<ex<(plode)	plode	0	NA
exploded	1	ex-	prefix	1630	4.36493	explode	7.39511	0.000264474	6.30445	0.375006	1627	0.000264509	546	0.455	VBD.VBN	1505.125	explode.explode	16	1.20412	110	3.91	13	3.38	1225	3.78	361	4.50889	499	4.35835	770	4.31444	110	{<ex<(plode)}	<ex<(plode)	plode	0	NA
alive	1	a-	prefix	9387	5.12504	alive	9.13421	0.00150529	6.90776	0.605681	9266	0.00150642	999	0.8325	JJ	9387	alive	57	1.75587	1023	4.87	157	4.43	13388	4.82	1292	5.06178	2765	5.10123	5330	5.1542	110	{<a<(live)}	<a<(live)	live	1	live
interfere	1	inter-	prefix	430	3.78695	interfere	6.06146	6.95797e-05	5.52545	0.189242	428	6.95821e-05	250	0.208333	VB.VBP	425.5	interfere.interfere	3	0.477121	51	3.58	0	2.23	908	3.65	45	3.61294	133	3.78649	252	3.83051	110	{<inter<(fere)}	<inter<(fere)	fere	1	fere
arises	1	a-	prefix	75	3.03328	arise	4.33073	1.2193e-05	4.06044	0.0464064	75	1.21931e-05	57	0.0475	VBZ	75	arise	0	0	4	2.56	0	2.23	274	3.14	5	2.72833	21	3.00181	49	3.12636	110	<a<{(rise)}	(rise)	rise	1	rises
extract	1	ex-	prefix	306	3.63961	extract	5.72685	4.97467e-05	5.11199	0.128833	306	4.97479e-05	165	0.1375	NN.VB.VBP	83.208.15	extract.extract.extract	3	0.477121	70	3.72	22	3.59	1149	3.76	37	3.52996	77	3.55148	192	3.71294	110	{<ex<(tract)}	<ex<(tract)	tract	1	tract
uncomfortably	1	un-	prefix	786	4.04845	uncomfortably	6.66441	0.000127288	5.93489	0.273203	783	0.000127296	377	0.314167	RB	786	uncomfortably	0	0	4	2.56	2	2.71	83	2.62	105	3.97549	313	4.15631	368	3.99441	112	<un<{(comfort)}>able>>y>	(comfort)	comfort	1	comfortably
descent	1	de-	prefix	504	3.85576	descent	6.21661	8.12842e-05	5.53339	0.19062	500	8.12875e-05	252	0.21	NN	504	descent	0	0	64	3.68	0	2.23	721	3.55	75	3.83099	107	3.69281	322	3.93659	110	{<de<(scent)}	<de<(scent)	scent	1	scent
progress	1	pro-	prefix	1762	4.39872	progress	7.46623	0.000283978	6.40688	0.408239	1747	0.000284018	605	0.504167	NN.VB.VBP	1700.39.23	progress.progress.progress	0	0	379	4.44	12	3.34	9586	4.68	276	4.39266	474	4.33608	1012	4.433	110	{<pro<(gress)}	<pro<(gress)	gress	0	NA
adjustment	1	a-	prefix	91	3.11626	adjustment	4.52179	1.47942e-05	4.35671	0.062192	91	1.47943e-05	77	0.0641667	NN	91	adjustment	0	0	14	3.04	20	3.55	445	3.35	9	2.95018	24	3.05732	58	3.19824	111	{<a<(just)}>ment>	<a<(just)	just	0	NA
instructed	1	in-	prefix	832	4.07312	instruct	6.72383	0.000135091	5.98141	0.284552	831	0.0001351	395	0.329167	VBD.VBN	444.388	instruct.instruct	0	0	25	3.28	2	2.71	551	3.44	146	4.1175	274	4.09872	412	4.04334	110	{<in<(struct)}	<in<(struct)	struct	1	structed
reassuringly	1	re-	prefix	232	3.51983	reassuringly	5.45104	3.77167e-05	5.09987	0.127367	232	3.77174e-05	163	0.135833	RB	232	reassuringly	0	0	1	2.17	0	2.23	54	2.44	46	3.62228	85	3.59388	101	3.43599	211	<re<{<a<(sure)}>ly>	<a<(sure)	sure	1	assuringly
reassuringly	2	a-	prefix	232	3.51983	reassuringly	5.45104	3.77167e-05	5.09987	0.127367	232	3.77174e-05	163	0.135833	RB	232	reassuringly	0	0	1	2.17	0	2.23	54	2.44	46	3.62228	85	3.59388	101	3.43599	211	<re<{<a<(sure)}>ly>	<a<(sure)	sure	0	NA
uninvited	1	un-	prefix	113	3.20938	uninvited	4.7362	1.83708e-05	4.58497	0.0777323	113	1.8371e-05	97	0.0808333	JJ	113	uninvited	0	0	31	3.37	0	2.23	166	2.92	29	3.4273	24	3.05732	60	3.21272	110	<un<{(invite)}	(invite)	invite	1	invited
inquisitively	1	in-	prefix	38	2.74354	inquisitively	3.66356	6.17783e-06	3.55535	0.0279394	38	6.17785e-06	34	0.0283333	RB	38	inquisitively	0	0	1	2.17	0	2.23	3	1.3	7	2.85327	15	2.8635	16	2.65784	112	{<in<(quire)>ive>}>ly>	<in<(quire)>ive>	quire	0	NA
impressed	1	in-	prefix	2033	4.46082	impressed	7.61382	0.00032916	6.6174	0.483968	2025	0.000329214	747	0.6225	JJ.VBD.VBN	1687.98.248	impressed.impress.impress	5	0.69897	926	4.83	70	4.08	8212	4.61	511	4.65945	642	4.46759	880	4.37236	110	{<in<(press)}	<in<(press)	press	0	NA
illuminating	1	in-	prefix	362	3.71238	illuminate	5.89164	5.86878e-05	5.37528	0.164808	361	5.86896e-05	215	0.179167	VBG	362	illuminate	0	0	15	3.07	0	2.23	135	2.83	41	3.57343	101	3.66798	220	3.77178	111	{<in<(lumin)>ate>}	<in<(lumin)>ate>	lumin	0	NA
distracted	1	dis-	prefix	1671	4.37571	distract	7.41938	0.000270976	6.39693	0.404909	1667	0.000271012	599	0.499167	JJ.VBD.VBN	648.227.796	distracted.distract.distract	3	0.477121	257	4.28	18	3.51	1328	3.82	254	4.35672	487	4.3478	930	4.39634	110	{<dis<(tract)}	<dis<(tract)	tract	0	NA
impossible	1	im-	prefix	6426	4.96048	impossible	8.75857	0.00103409	6.89467	0.599752	6364	0.00103463	986	0.821667	JJ	6426	impossible	5	0.69897	719	4.72	127	4.34	8194	4.61	1030	4.96344	1803	4.91562	3593	4.98296	110	<im<{(possible)}	(possible)	possible	1	possible
deflate	1	de-	prefix	46	2.82457	deflate	3.85015	7.47842e-06	3.73767	0.0335959	46	7.47845e-06	41	0.0341667	NN.VB.VBP	3.33.10	deflate.deflate.deflate	0	0	8	2.82	0	2.23	58	2.47	10	2.99157	9	2.65938	27	2.87454	110	{<de<(flate)}	<de<(flate)	flate	0	NA
disappointment	1	dis-	prefix	1542	4.34084	disappointment	7.33889	0.000250009	6.42325	0.413764	1538	0.00025004	615	0.5125	NN	1542	disappointment	0	0	99	3.86	16	3.46	2880	4.16	263	4.37179	446	4.30969	833	4.34855	111	{<dis<(appoint)}>ment>	<dis<(appoint)	appoint	1	appointment
adjusting	1	a-	prefix	453	3.80953	adjust	6.11589	7.34812e-05	5.67332	0.216455	452	7.34839e-05	290	0.241667	NN.VBG	4.449	adjusting.adjust	0	0	18	3.14	1	2.53	326	3.21	74	3.82524	136	3.7961	243	3.81478	110	{<a<(just)}	<a<(just)	just	0	NA
unaided	1	un-	prefix	37	2.73225	unaided	3.63759	6.01526e-06	3.52636	0.0271287	37	6.01527e-06	33	0.0275	JJ.RB.VBD	29.4.4	unaided.unaided.unaid	0	0	7	2.77	0	2.23	91	2.66	4	2.64915	16	2.88983	17	2.68266	110	<un<{(aid)}	(aid)	aid	1	aided
insist	1	in-	prefix	724	4.01281	insist	6.58203	0.00011721	5.98394	0.285179	721	0.000117217	396	0.33	VB.VBP	321.403	insist.insist	3	0.477121	119	3.94	21	3.57	1973	3.99	100	3.9545	203	3.96901	421	4.0527	110	{<in<(sist)}	<in<(sist)	sist	1	sist
unusual	1	un-	prefix	2009	4.45567	unusual	7.59337	0.000322497	6.52503	0.449482	1984	0.000322549	681	0.5675	JJ	2009	unusual	30	1.47712	759	4.75	126	4.33	12985	4.81	421	4.57549	717	4.51551	871	4.3679	110	<un<{(usual)}	(usual)	usual	1	usual
promotion	1	pro-	prefix	212	3.48085	promotion	5.34233	3.3815e-05	4.82028	0.0975803	208	3.38156e-05	123	0.1025	NN	212	promotion	0	0	61	3.66	6	3.08	2974	4.17	19	3.25121	39	3.26144	154	3.61772	111	{<pro<(mot)}>ion>	<pro<(mot)	mot	1	motion
inclined	1	in-	prefix	838	4.07623	incline	6.72863	0.000135741	5.78074	0.238361	835	0.00013575	323	0.269167	JJ.VBD.VBN	382.130.326	inclined.incline.incline	0	0	16	3.09	0	2.23	815	3.61	69	3.79528	214	3.99182	555	4.17246	110	{<in<(cline)}	<in<(cline)	cline	0	NA
unseeing	1	un-	prefix	77	3.04457	unseeing	4.35671	1.25182e-05	4.20469	0.0535408	77	1.25183e-05	66	0.055	JJ.NN.VBG	73.1.3	unseeing.unseeing.unsee	0	0	0	1.86	0	2.23	3	1.3	5	2.72833	21	3.00181	51	3.14339	110	<un<{(see)}	(see)	see	1	seeing
unlucky	1	un-	prefix	441	3.79789	unlucky	6.0845	7.12053e-05	5.4848	0.182322	438	7.12078e-05	240	0.2	JJ	441	unlucky	11	1.04139	516	4.58	32	3.75	3720	4.27	58	3.72103	139	3.80551	244	3.81655	111	<un<{(luck)}>y>	(luck)	luck	1	lucky
ashore	1	a-	prefix	669	3.97855	ashore	6.50129	0.000108107	5.23644	0.144822	665	0.000108112	187	0.155833	RB	669	ashore	0	0	37	3.44	9	3.23	716	3.55	86	3.8897	283	4.1127	300	3.90595	110	{<a<(shore)}	<a<(shore)	shore	1	shore
react	1	re-	prefix	954	4.13247	react	6.85435	0.000153947	6.03787	0.298869	947	0.000153958	418	0.348333	VB.VBP	819.135	react.react	0	0	456	4.52	6	3.08	3115	4.19	87	3.89466	229	4.02111	638	4.23289	110	{<re<(act)}	<re<(act)	act	1	act
revolved	1	re-	prefix	104	3.17366	revolve	4.63473	1.65825e-05	4.36945	0.0629748	102	1.65826e-05	78	0.065	VBD.VBN	52.52	revolve.revolve	0	0	4	2.56	0	2.23	125	2.8	24	3.34812	19	2.96041	61	3.21978	110	{<re<(volve)}	<re<(volve)	volve	0	NA
disappear	1	dis-	prefix	2216	4.49824	disappear	7.7012	0.000359226	6.56526	0.464258	2210	0.000359291	709	0.590833	VB.VBP	1737.479	disappear.disappear	24	1.38021	331	4.39	244	4.62	3263	4.21	407	4.56084	621	4.45317	1188	4.50257	110	<dis<{(appear)}	(appear)	appear	1	appear
submerging	1	sub-	prefix	23	2.53268	submerge	3.17805	3.73922e-06	3.09104	0.0173486	23	3.73922e-06	21	0.0175	NN.VBG	2.21	submerging.submerge	0	0	2	2.34	0	2.23	15	1.9	5	2.72833	8	2.61363	10	2.46878	110	{<sub<(merge)}	<sub<(merge)	merge	1	merging
regained	1	re-	prefix	367	3.71832	regain	5.90263	5.93381e-05	5.47227	0.180236	365	5.93399e-05	237	0.1975	VBD.VBN	246.121	regain.regain	0	0	9	2.86	0	2.23	312	3.19	50	3.65775	124	3.75629	193	3.71519	110	{<re<(gain)}	<re<(gain)	gain	1	gained
declined	1	de-	prefix	292	3.61934	decline	5.68017	4.74708e-05	5.03695	0.120003	292	4.74719e-05	153	0.1275	VBD.VBN	250.42	decline.decline	0	0	1	2.17	0	2.23	1083	3.73	17	3.20545	67	3.49189	208	3.74753	110	{<de<(cline)}	<de<(cline)	cline	0	NA
reread	1	re-	prefix	158	3.35387	reread	5.0689	2.56865e-05	4.70953	0.0877056	158	2.56868e-05	110	0.0916667	NN.VB.VBD.VBN.VBP	7.50.22.4.75	reread.reread.reread.reread.reread	0	0	0	1.86	0	2.23	15	1.9	20	3.2724	33	3.19086	105	3.45269	110	<re<{(read)}	(read)	read	1	read
increase	1	in-	prefix	624	3.94835	increase	6.42649	0.000100304	5.63121	0.208368	617	0.000100309	278	0.231667	NN.VB.VBP	190.401.33	increase.increase.increase	0	0	148	4.04	0	2.23	12731	4.8	57	3.71361	178	3.91224	389	4.01845	110	{<in<(crease)}	<in<(crease)	crease	1	crease
progression	1	pro-	prefix	43	2.79592	progression	3.78419	6.9907e-06	3.61092	0.0295588	43	6.99072e-06	36	0.03	NN	43	progression	0	0	4	2.56	0	2.23	392	3.29	2	2.4273	12	2.77333	29	2.90451	111	{<pro<(gress)}>ion>	<pro<(gress)	gress	0	NA
afloat	1	a-	prefix	237	3.52905	afloat	5.47227	3.85295e-05	4.98361	0.114072	237	3.85303e-05	145	0.120833	RB	237	afloat	5	0.69897	31	3.37	3	2.83	452	3.35	40	3.56297	98	3.65502	99	3.42739	110	<a<{(float)}	(float)	float	1	float
accumulates	1	a-	prefix	8	2.10671	accumulate	2.19722	1.3006e-06	2.19722	0.00664454	8	1.3006e-06	8	0.00666667	VBZ	8	accumulate	0	0	1	2.17	0	2.23	40	2.31	1	2.25121	1	1.96041	6	2.27248	111	{<a<(cumul)>ate>}	<a<(cumul)>ate>	cumul	0	NA
underpants	1	under-	prefix	272	3.58863	underpants	5.59842	4.37317e-05	4.7362	0.089993	269	4.37327e-05	113	0.0941667	NNS.VBZ	270.2	underpants.underpant	0	0	137	4	11	3.31	597	3.47	145	4.11453	47	3.34062	80	3.33587	110	<under<{(pant)}	(pant)	pant	1	pants
unaware	1	un-	prefix	554	3.89676	unaware	6.31173	8.94122e-05	5.7301	0.227799	550	8.94162e-05	307	0.255833	JJ	554	unaware	3	0.477121	40	3.48	2	2.71	936	3.67	74	3.82524	158	3.86078	322	3.93659	110	<un<{(aware)}	(aware)	aware	1	aware
illegal	1	im-	prefix	875	4.09498	illegal	6.76619	0.000140943	5.74939	0.231773	867	0.000140952	313	0.260833	JJ	875	illegal	0	0	141	4.02	0	2.23	5694	4.45	112	4.00326	258	4.07268	505	4.13154	110	<im<{(legal)}	(legal)	legal	1	NA
transformed	1	trans-	prefix	849	4.08189	transform	6.73934	0.000137204	5.88332	0.261081	844	0.000137213	358	0.298333	VBD.VBN	127.722	transform.transform	0	0	113	3.92	1	2.53	3314	4.22	112	4.00326	267	4.08752	470	4.10041	110	<trans<{(form)}	(form)	form	1	formed
reappeared	1	re-	prefix	566	3.90605	reappear	6.34036	9.20132e-05	5.71043	0.22381	566	9.20174e-05	301	0.250833	VBD.VBN	467.99	reappear.reappear	3	0.477121	5	2.64	2	2.71	78	2.59	111	3.9994	189	3.93814	266	3.8539	110	<re<{(appear)}	(appear)	appear	1	appeared
refused	1	re-	prefix	3119	4.64663	refuse	8.03754	0.00050288	6.62141	0.485508	3094	0.000503007	750	0.625	VBD.VBN	2656.463	refuse.refuse	11	1.04139	72	3.73	6	3.08	3828	4.28	405	4.55871	985	4.65326	1729	4.66543	110	{<re<(fuse)}	<re<(fuse)	fuse	1	fused
exchange	1	ex-	prefix	1662	4.37336	exchange	7.41216	0.000269025	6.30079	0.37386	1655	0.000269062	544	0.453333	NN.VB.VBP	1301.187.174	exchange.exchange.exchange	5	0.69897	153	4.05	4	2.93	3438	4.23	133	4.07729	415	4.27848	1114	4.47466	110	{<ex<(change)}	<ex<(change)	change	1	change
endangered	1	en-	prefix	199	3.4535	endangered	5.28827	3.20268e-05	4.63473	0.08158	197	3.20273e-05	102	0.085	JJ.NN.VBD.VBN	53.1.12.133	endangered.endangered.endanger.endanger	0	0	248	4.26	4	2.93	1212	3.78	49	3.64915	68	3.49823	82	3.34646	110	<en<{(danger)}	(danger)	danger	0	NA
invisible	1	im-	prefix	3385	4.68216	invisible	8.11373	0.00054269	6.5903	0.473643	3339	0.000542838	727	0.605833	JJ	3385	invisible	19	1.27875	447	4.52	157	4.43	2061	4.01	658	4.76907	1121	4.70938	1606	4.6334	111	<im<{(vis)>able>}	(vis)>able>	vis	0	NA
imploring	1	in-	prefix	107	3.18589	implore	4.68213	1.73954e-05	4.23411	0.0551193	107	1.73955e-05	68	0.0566667	VBG	107	implore	0	0	0	1.86	0	2.23	26	2.13	12	3.06412	25	3.07436	70	3.27865	110	{<in<(plore)}	<in<(plore)	plore	0	NA
produced	1	pro-	prefix	1621	4.36252	produce	7.38833	0.000262687	6.21261	0.34713	1616	0.000262721	498	0.415	VBD.VBN	916.705	produce.produce	5	0.69897	95	3.85	5	3.01	8275	4.61	215	4.28463	501	4.36009	905	4.38452	110	{<pro<(duct)}	<pro<(duct)	duct	0	NA
unexpected	1	un-	prefix	1474	4.32126	unexpected	7.2937	0.000238957	6.34212	0.386962	1470	0.000238985	567	0.4725	JJ	1474	unexpected	0	0	155	4.06	26	3.66	2833	4.15	226	4.30621	424	4.28777	824	4.34384	110	<un<{(expect)}	(expect)	expect	1	expected
report	1	re-	prefix	3163	4.65271	report	8.05198	0.000510193	6.53669	0.453726	3139	0.000510323	689	0.574167	NN.VB.VBP	1907.1095.161	report.report.report	11	1.04139	802	4.77	801	5.14	24727	5.09	424	4.57857	848	4.58829	1891	4.70431	110	{<re<(port)}	<re<(port)	port	1	port
compositions	1	co-	prefix	45	2.81523	composition	3.82864	7.31585e-06	3.09104	0.0173486	45	7.31587e-06	21	0.0175	NNS	45	composition	0	0	1	2.17	0	2.23	166	2.92	4	2.64915	20	2.9816	21	2.76981	112	{<co<(pose)}>it>>ion>	<co<(pose)	pose	0	NA
unbuttoned	1	un-	prefix	158	3.35387	unbutton	5.0626	2.55239e-05	4.78749	0.0945523	157	2.55243e-05	119	0.0991667	JJ.VBD.VBN	63.89.6	unbuttoned.unbutton.unbutton	0	0	2	2.34	2	2.71	19	2	19	3.25121	47	3.34062	92	3.39587	110	<un<{(button)}	(button)	button	1	buttoned
descriptions	1	de-	prefix	202	3.45997	description	5.3033	3.25145e-05	4.97673	0.113329	200	3.2515e-05	144	0.12	NNS	202	description	3	0.477121	8	2.82	0	2.23	370	3.27	35	3.50648	59	3.43753	108	3.46481	111	{<de<(script)>ion>}	<de<(script)>ion>	script	0	NA
refuse	1	re-	prefix	1425	4.30659	refuse	7.2563	0.00023018	6.32794	0.382424	1416	0.000230206	559	0.465833	NN.VB.VBP	73.723.629	refuse.refuse.refuse	0	0	113	3.92	4	2.93	2123	4.02	125	4.05055	363	4.22048	937	4.39959	110	{<re<(fuse)}	<re<(fuse)	fuse	1	fuse
prosecuted	1	pro-	prefix	42	2.78594	prosecute	3.7612	6.82812e-06	3.49651	0.0263173	42	6.82815e-06	32	0.0266667	VBD.VBN	1.41	prosecute.prosecute	0	0	2	2.34	0	2.23	1000	3.7	3	2.55224	11	2.73856	28	2.88978	110	{<pro<(secute)}	<pro<(secute)	secute	0	NA
protruding	1	pro-	prefix	242	3.53808	protrude	5.49306	3.93424e-05	5.00395	0.1163	242	3.93431e-05	148	0.123333	VBG	242	protrude	0	0	3	2.47	0	2.23	92	2.66	27	3.39734	82	3.57846	133	3.55449	110	{<pro<(trude)}	<pro<(trude)	trude	0	NA
expressionless	1	ex-	prefix	302	3.63391	expressionless	5.71373	4.90964e-05	5.1985	0.139762	302	4.90976e-05	180	0.15	JJ	302	expressionless	0	0	0	1.86	0	2.23	13	1.84	22	3.31191	63	3.46556	217	3.76584	112	{<ex<(press)}>ion>>less>	<ex<(press)	press	0	NA
concluded	1	co-	prefix	838	4.07623	conclude	6.73221	0.000136229	5.64191	0.210396	838	0.000136238	281	0.234167	VBD.VBN	690.148	conclude.conclude	0	0	5	2.64	0	2.23	1083	3.73	87	3.89466	251	4.06078	500	4.12722	110	{<co<(clude)}	<co<(clude)	clude	0	NA
unexpectedly	1	un-	prefix	632	3.95387	unexpectedly	6.44889	0.00010258	5.84064	0.251407	631	0.000102585	343	0.285833	RB	632	unexpectedly	3	0.477121	14	3.04	2	2.71	464	3.36	101	3.95878	185	3.9289	346	3.96772	111	<un<{(expect)}>ly>	(expect)	expect	1	expectedly
amount	1	a-	prefix	2040	4.46231	amount	7.61431	0.000329323	6.52942	0.451076	2026	0.000329377	684	0.57	NN.VB.VBP	1962.75.3	amount.amount.amount	3	0.477121	761	4.75	47	3.91	23624	5.07	291	4.41556	514	4.37119	1235	4.51941	110	{<a<(mount)}	<a<(mount)	mount	1	mount
uncomfortable	1	un-	prefix	2308	4.5159	uncomfortable	7.74066	0.00037369	6.6107	0.481397	2299	0.00037376	742	0.618333	JJ	2308	uncomfortable	5	0.69897	124	3.96	10	3.27	2745	4.13	290	4.41407	685	4.49571	1333	4.55254	111	<un<{(comfort)}>able>	(comfort)	comfort	1	comfortable
misspelled	1	mis-	prefix	23	2.53268	misspell	3.17805	3.73922e-06	3.04452	0.0165293	23	3.73922e-06	20	0.0166667	VBD.VBN	3.20	misspell.misspell	0	0	3	2.47	0	2.23	15	1.9	9	2.95018	5	2.43753	9	2.42739	110	<mis<{(spell)}	(spell)	spell	1	spelled
aflame	1	a-	prefix	90	3.11151	aflame	4.51086	1.46316e-05	4.20469	0.0535408	90	1.46317e-05	66	0.055	JJ	90	aflame	0	0	0	1.86	1	2.53	30	2.19	3	2.55224	21	3.00181	66	3.25346	110	<a<{(flame)}	(flame)	flame	1	flame
container	1	co-	prefix	612	3.93993	container	6.40688	9.8353e-05	5.43808	0.174653	605	9.83578e-05	229	0.190833	NN	612	container	0	0	63	3.67	37	3.81	1195	3.77	83	3.87446	171	3.89491	358	3.98248	111	{<co<(tain)}>er>	<co<(tain)	tain	0	NA
receptionist	1	re-	prefix	280	3.60118	receptionist	5.63479	4.53574e-05	4.70048	0.0869419	279	4.53584e-05	109	0.0908333	JJ.NN	2.278	receptionist.receptionist	3	0.477121	68	3.7	2	2.71	451	3.35	86	3.8897	88	3.60877	106	3.45677	112	{<re<(cept)>ion>}>ist>	<re<(cept)>ion>	cept	0	NA
reported	1	re-	prefix	1346	4.28184	report	7.20192	0.000217989	6.07764	0.309321	1341	0.000218013	435	0.3625	VBD.VBN	875.471	report.report	0	0	58	3.64	7	3.13	4847	4.38	135	4.08372	449	4.3126	762	4.30991	110	{<re<(port)}	<re<(port)	port	1	ported
outraged	1	out-	prefix	390	3.74465	outraged	5.95842	6.2752e-05	5.56068	0.19543	386	6.27539e-05	259	0.215833	JJ.VBD.VBN	309.34.47	outraged.outrage.outrage	0	0	15	3.07	3	2.83	444	3.34	72	3.8135	121	3.74574	197	3.72405	110	<out<{(rage)}	(rage)	rage	1	raged
confronting	1	co-	prefix	114	3.21317	confront	4.72739	1.82082e-05	4.59512	0.0785031	112	1.82084e-05	98	0.0816667	VBG	114	confront	0	0	11	2.94	0	2.23	299	3.17	15	3.1543	36	3.22758	63	3.23357	110	{<co<(front)}	<co<(front)	front	0	NA
constitutional	1	co-	prefix	154	3.3428	constitutional	5.03044	2.47111e-05	3.85015	0.0376169	152	2.47114e-05	46	0.0383333	JJ	154	constitutional	0	0	6	2.71	0	2.23	1830	3.96	4	2.64915	70	3.51064	80	3.33587	112	{<co<(stitute)}>ion>>al>	<co<(stitute)	stitute	0	NA
enjoyed	1	en-	prefix	2016	4.45718	enjoy	7.6009	0.000324935	6.52503	0.449482	1999	0.000324987	681	0.5675	VBD.VBN	1553.463	enjoy.enjoy	22	1.34242	909	4.82	563	4.98	12070	4.78	406	4.55978	649	4.4723	961	4.41056	110	<en<{(joy)}	(joy)	joy	0	NA
inherited	1	in-	prefix	457	3.81334	inherit	6.1203	7.38063e-05	5.53339	0.19062	454	7.3809e-05	252	0.21	VBD.VBN	173.284	inherit.inherit	0	0	14	3.04	1	2.53	3040	4.18	53	3.68257	109	3.70078	295	3.89868	110	{<in<(herit)}	<in<(herit)	herit	0	NA
interfered	1	inter-	prefix	111	3.20169	interfere	4.7185	1.80457e-05	4.48864	0.0707691	111	1.80458e-05	88	0.0733333	VBD.VBN	70.41	interfere.interfere	0	0	7	2.77	0	2.23	176	2.94	18	3.22893	30	3.15074	63	3.23357	110	{<inter<(fere)}	<inter<(fere)	fere	0	NA
amounted	1	a-	prefix	116	3.22066	amount	4.76217	1.88585e-05	4.36945	0.0629748	116	1.88587e-05	78	0.065	VBD.VBN	110.6	amount.amount	0	0	1	2.17	0	2.23	182	2.96	6	2.79528	39	3.26144	71	3.28472	110	{<a<(mount)}	<a<(mount)	mount	1	mounted
incredibly	1	im-	prefix	1163	4.21842	incredibly	7.05186	0.000187594	6.14204	0.326903	1154	0.000187611	464	0.386667	RB	1163	incredibly	3	0.477121	706	4.71	121	4.32	11173	4.74	247	4.34463	365	4.22286	551	4.16933	112	<im<{(cred)>able>}>y>	(cred)>able>	cred	0	NA
unnoticed	1	un-	prefix	402	3.75778	unnoticed	5.99645	6.51904e-05	5.59099	0.200898	401	6.51926e-05	267	0.2225	JJ	402	unnoticed	0	0	53	3.6	1	2.53	432	3.33	57	3.71361	118	3.73493	227	3.78532	110	<un<{(notice)}	(notice)	notice	1	noticed
recognized	1	re-	prefix	2752	4.59228	recognize	7.91571	0.000445194	6.41673	0.411558	2739	0.000445293	611	0.509167	VBD.VBN	2130.622	recognize.recognize	0	0	0	1.86	0	2.23	36	2.26	427	4.58162	807	4.56679	1518	4.60894	110	{<re<(cognize)}	<re<(cognize)	cognize	0	NA
refreshments	1	re-	prefix	130	3.26974	refreshment	4.8752	2.11345e-05	4.39445	0.0645385	130	2.11347e-05	80	0.0666667	NNS	130	refreshment	0	0	18	3.14	8	3.19	184	2.96	37	3.52996	53	3.39178	40	3.04017	111	{<re<(fresh)}>ment>	<re<(fresh)	fresh	0	NA
dependent	1	de-	prefix	218	3.49292	dependent	5.3845	3.52781e-05	4.76217	0.0922753	217	3.52788e-05	116	0.0966667	JJ	218	dependent	0	0	20	3.19	0	2.23	1669	3.92	7	2.85327	63	3.46556	148	3.60057	111	{<de<(pend)}>ant>	<de<(pend)	pend	1	pendent
alike	1	a-	prefix	1007	4.15593	alike	6.90475	0.000161912	6.07993	0.309933	996	0.000161925	436	0.363333	JJ.RB	90.917	alike.alike	5	0.69897	49	3.56	12	3.34	1140	3.75	135	4.08372	284	4.11423	588	4.1975	110	<a<{(like)}	(like)	like	1	like
encouragement	1	en-	prefix	506	3.85748	encouragement	6.22654	8.2097e-05	5.76205	0.234413	505	8.21004e-05	317	0.264167	NN	506	encouragement	0	0	170	4.1	2	2.71	1158	3.76	82	3.86926	155	3.85251	269	3.85875	111	<en<{(courage)}>ment>	(courage)	courage	0	NA
depends	1	de-	prefix	778	4.04401	depend	6.65415	0.000125988	6.05912	0.304416	775	0.000125996	427	0.355833	VBZ	778	depend	5	0.69897	287	4.32	34	3.78	6698	4.52	98	3.94582	225	4.01349	455	4.08635	110	{<de<(pend)}	<de<(pend)	pend	0	NA
reminds	1	re-	prefix	1141	4.21014	remind	7.03791	0.000184993	6.06611	0.306258	1138	0.00018501	430	0.358333	VBZ	1141	remind	16	1.20412	191	4.15	171	4.47	2570	4.11	149	4.12627	289	4.12178	703	4.27496	110	{<re<(mind)}	<re<(mind)	mind	1	minds
disguise	1	dis-	prefix	932	4.12235	disguise	6.83518	0.000151021	6.07304	0.308097	929	0.000151032	433	0.360833	VB.VBP	923.9	disguise.disguise	14	1.14613	305	4.35	42	3.86	1310	3.81	247	4.34463	299	4.1365	386	4.0151	110	{<dis<(guise)}	<dis<(guise)	guise	1	guise
exclusively	1	ex-	prefix	161	3.36199	exclusively	5.0814	2.60117e-05	4.56435	0.0761891	160	2.6012e-05	95	0.0791667	RB	161	exclusively	0	0	17	3.12	0	2.23	695	3.54	14	3.12627	42	3.29285	105	3.45269	112	{<ex<(clude)}>ive>>ly>	<ex<(clude)	clude	0	NA
reporter	1	re-	prefix	647	3.96405	reporter	6.46925	0.000104693	5.2933	0.152721	644	0.000104698	198	0.165	NN	647	reporter	3	0.477121	228	4.22	77	4.12	3474	4.24	119	4.02936	254	4.06592	274	3.86672	111	{<re<(port)}>er>	<re<(port)	port	1	porter
evolution	1	e-	prefix	367	3.71832	evolution	5.8861	5.83627e-05	4.5326	0.0738698	359	5.83644e-05	92	0.0766667	NN	367	evolution	0	0	36	3.43	0	2.23	1509	3.87	34	3.49425	122	3.74929	211	3.75372	111	{<e<(volve)>ion>}	<e<(volve)>ion>	volve	0	NA
unload	1	un-	prefix	158	3.35387	unload	5.0626	2.55239e-05	4.82831	0.0983359	157	2.55243e-05	124	0.103333	VB.VBP	136.22	unload.unload	0	0	15	3.07	10	3.27	267	3.12	26	3.38154	46	3.33148	86	3.36691	110	<un<{(load)}	(load)	load	1	load
exclaimed	1	ex-	prefix	4214	4.77727	exclaim	8.3464	0.000684856	6.2804	0.367532	4214	0.000685091	533	0.444167	VBD.VBN	3092.1122	exclaim.exclaim	35	1.54407	0	1.86	28	3.69	56	2.45	1213	5.0344	1590	4.86105	1411	4.57722	110	{<ex<(claim)}	<ex<(claim)	claim	1	claimed
demonstrators	1	de-	prefix	64	2.96538	demonstrator	4.15888	1.02422e-05	3.13549	0.0181673	63	1.02422e-05	22	0.0183333	NNS	64	demonstrator	0	0	6	2.71	0	2.23	677	3.53	4	2.64915	22	3.02111	38	3.01845	112	{<de<(monster)>ate>}>or>	<de<(monster)>ate>	monster	0	NA
overalls	1	over-	prefix	446	3.80278	overalls	6.09807	7.21807e-05	5.20401	0.140486	444	7.21833e-05	181	0.150833	NNS	446	overalls	8	0.90309	35	3.42	1	2.53	204	3.01	77	3.84228	214	3.99182	155	3.62051	110	<over<{(all)}	(all)	all	1	alls
recited	1	re-	prefix	299	3.62959	recite	5.70378	4.86087e-05	5.15906	0.134677	299	4.86099e-05	173	0.144167	VBD.VBN	251.48	recite.recite	0	0	1	2.17	0	2.23	62	2.5	37	3.52996	124	3.75629	138	3.5704	110	{<re<(cite)}	<re<(cite)	cite	1	cited
preserve	1	pre-	prefix	505	3.85662	preserve	6.22258	8.17719e-05	5.37528	0.164808	503	8.17752e-05	215	0.179167	VB.VBP	493.12	preserve.preserve	0	0	50	3.57	0	2.23	1972	3.99	72	3.8135	104	3.68057	329	3.9459	110	{<pre<(serve)}	<pre<(serve)	serve	1	serve
containers	1	co-	prefix	257	3.56409	container	5.54908	4.16183e-05	4.98361	0.114072	256	4.16192e-05	145	0.120833	NNS	257	container	3	0.477121	25	3.28	30	3.72	685	3.53	45	3.61294	86	3.5989	126	3.53119	111	{<co<(tain)}>er>	<co<(tain)	tain	0	NA
disapproving	1	dis-	prefix	275	3.59338	disapproving	5.61677	4.45445e-05	5.2575	0.147701	274	4.45455e-05	191	0.159167	JJ	275	disapproving	0	0	2	2.34	0	2.23	75	2.58	41	3.57343	95	3.64165	139	3.57351	110	<dis<{(approve)}	(approve)	approve	1	approving
depressing	1	de-	prefix	256	3.5624	depressing	5.54908	4.16183e-05	5.16479	0.135405	256	4.16192e-05	174	0.145	JJ.VBG	206.50	depressing.depress	0	0	32	3.38	0	2.23	1199	3.77	29	3.4273	67	3.49189	160	3.63421	110	{<de<(press)}	<de<(press)	press	1	pressing
prohibits	1	pro-	prefix	7	2.05556	prohibit	1.94591	9.75449e-07	1.94591	0.00498754	6	9.7545e-07	6	0.005	VBZ	7	prohibit	0	0	1	2.17	0	2.23	35	2.25	1	2.25121	1	1.96041	5	2.20554	110	{<pro<(hibit)}	<pro<(hibit)	hibit	0	NA
accustomed	1	a-	prefix	806	4.05934	accustomed	6.69332	0.000131027	5.72359	0.226471	806	0.000131035	305	0.254167	JJ.VBD.VBN	511.2.293	accustomed.accustom.accustom	0	0	8	2.82	0	2.23	390	3.29	68	3.78903	206	3.97535	532	4.15411	110	{<a<(custom)}	<a<(custom)	custom	0	NA
forever	1	fore-	prefix	4453	4.80122	forever	8.39254	0.000717186	6.66696	0.503297	4413	0.000717443	785	0.654167	RB	4453	forever	22	1.34242	932	4.83	233	4.6	8276	4.61	749	4.82524	1299	4.77333	2405	4.80868	110	<fore<{(ever)}	(ever)	ever	1	ver
appreciation	1	a-	prefix	275	3.59338	appreciation	5.6058	4.40568e-05	5.27811	0.150573	271	4.40578e-05	195	0.1625	NN	275	appreciation	0	0	103	3.88	2	2.71	992	3.69	42	3.58365	78	3.55701	155	3.62051	112	{<a<(preci)>ate>}>ion>	<a<(preci)>ate>	preci	0	NA
apprehensive	1	a-	prefix	171	3.388	apprehensive	5.14749	2.77999e-05	4.76217	0.0922753	171	2.78003e-05	116	0.0966667	JJ	171	apprehensive	0	0	30	3.36	0	2.23	651	3.51	11	3.02936	54	3.39975	106	3.45677	111	{<a<(prehend)}>ive>	<a<(prehend)	prehend	0	NA
demonstrating	1	de-	prefix	120	3.23526	demonstrate	4.79579	1.95088e-05	4.58497	0.0777323	120	1.9509e-05	97	0.0808333	VBG	120	demonstrate	0	0	50	3.57	2	2.71	696	3.54	19	3.25121	34	3.20345	67	3.2599	111	{<de<(monster)>ate>}	<de<(monster)>ate>	monster	0	NA
overseas	1	over-	prefix	190	3.4335	overseas	5.25227	3.08888e-05	4.30407	0.0590548	190	3.08892e-05	73	0.0608333	JJ.RB	69.121	overseas.overseas	0	0	35	3.42	1	2.53	2576	4.11	11	3.02936	60	3.44471	119	3.50657	110	<over<{(sea)}	(sea)	sea	1	seas
disappearance	1	dis-	prefix	558	3.89988	disappearance	6.32077	9.0225e-05	5.54126	0.191997	555	9.02291e-05	254	0.211667	NN	558	disappearance	5	0.69897	25	3.28	0	2.23	524	3.42	81	3.864	204	3.97114	273	3.86514	111	<dis<{(appear)}>ance>	(appear)	appear	1	appearance
recycled	1	re-	prefix	82	3.07155	recycled	4.39445	1.30059e-05	4.02535	0.044814	80	1.3006e-05	55	0.0458333	JJ.VBD.VBN	35.2.45	recycled.recycle.recycle	16	1.20412	83	3.79	49	3.93	800	3.6	32	3.4687	15	2.8635	35	2.98369	110	<re<{(cycle)}	(cycle)	cycle	1	cycled
preservatives	1	pre-	prefix	9	2.15247	preservative	2.30259	1.46317e-06	2.07944	0.00581639	9	1.46317e-06	7	0.00583333	NNS	9	preservative	0	0	1	2.17	0	2.23	53	2.43	2	2.4273	2	2.1365	5	2.20554	111	{<pre<(serve)}>ive>	<pre<(serve)	serve	0	NA
proposition	1	pro-	prefix	219	3.49489	proposition	5.39363	3.56033e-05	4.75359	0.0915151	219	3.56039e-05	115	0.0958333	NN	219	proposition	0	0	15	3.07	0	2.23	1234	3.79	15	3.1543	60	3.44471	144	3.58875	111	{<pro<(pose)}>ion>	<pro<(pose)	pose	1	position
unrolled	1	un-	prefix	209	3.47469	unroll	5.34233	3.3815e-05	4.96981	0.112584	208	3.38156e-05	143	0.119167	JJ.VBD.VBN	27.164.18	unrolled.unroll.unroll	0	0	0	1.86	2	2.71	17	1.95	47	3.63142	71	3.51672	91	3.39117	110	<un<{(roll)}	(roll)	roll	1	rolled
refreshing	1	re-	prefix	227	3.51041	refreshing	5.42935	3.69038e-05	5.04986	0.12148	227	3.69045e-05	155	0.129167	JJ.VBG	142.85	refreshing.refresh	0	0	51	3.58	21	3.57	978	3.69	41	3.57343	61	3.45177	125	3.52776	110	{<re<(fresh)}	<re<(fresh)	fresh	0	NA
commotion	1	co-	prefix	654	3.96871	commotion	6.48464	0.000106318	5.8999	0.264925	654	0.000106324	364	0.303333	NN	654	commotion	3	0.477121	34	3.41	11	3.31	273	3.13	143	4.10854	253	4.06422	258	3.84069	110	{<co<(motion)}	<co<(motion)	motion	0	NA
exploding	1	ex-	prefix	576	3.91365	explode	6.35784	9.36388e-05	5.81711	0.246209	576	9.36432e-05	335	0.279167	VBG	576	explode	0	0	191	4.15	14	3.41	621	3.49	155	4.14331	147	3.82964	274	3.86672	110	{<ex<(plode)}	<ex<(plode)	plode	0	NA
composition	1	co-	prefix	195	3.44473	composition	5.27811	3.17016e-05	4.57471	0.076961	195	3.17021e-05	96	0.08	NN	195	composition	0	0	21	3.21	1	2.53	850	3.63	13	3.09631	53	3.39178	129	3.54133	112	{<co<(pose)}>it>>ion>	<co<(pose)	pose	0	NA
unlocked	1	un-	prefix	1049	4.17366	unlock	6.95368	0.000170039	6.1591	0.331699	1046	0.000170053	472	0.393333	VBD.VBN	634.415	unlock.unlock	0	0	36	3.43	5	3.01	371	3.27	165	4.17029	369	4.22758	515	4.14004	110	<un<{(lock)}	(lock)	lock	1	locked
demanded	1	de-	prefix	3676	4.71796	demand	8.20876	0.000596797	6.44413	0.420901	3672	0.000596975	628	0.523333	VBD.VBN	3563.113	demand.demand	11	1.04139	16	3.09	12	3.34	1096	3.74	592	4.72324	1087	4.69601	1997	4.72798	110	{<de<(mand)}	<de<(mand)	mand	0	NA
unknown	1	un-	prefix	1694	4.38164	unknown	7.42357	0.000272113	6.32257	0.380717	1674	0.00027215	556	0.463333	JJ.NN	1601.93	unknown.unknown	0	0	101	3.87	5	3.01	2716	4.13	196	4.24465	519	4.37539	979	4.41861	111	<un<{(know)}>n>	(know)	know	1	known
awaiting	1	a-	prefix	436	3.79295	await	6.07764	7.07176e-05	5.53733	0.191309	435	7.07201e-05	253	0.210833	VBG	436	await	0	0	21	3.21	0	2.23	733	3.56	42	3.58365	116	3.72757	278	3.87299	110	<a<{(wait)}	(wait)	wait	1	waiting
indigestion	1	im-	prefix	88	3.10186	indigestion	4.48864	1.43065e-05	4.17439	0.0519597	88	1.43066e-05	64	0.0533333	NN	88	indigestion	0	0	32	3.38	3	2.83	192	2.98	33	3.48166	26	3.09075	29	2.90451	111	<im<{(digest)}>ion>	(digest)	digest	0	NA
enquired	1	en-	prefix	189	3.43122	enquire	5.24702	3.07262e-05	4.44265	0.0676586	189	3.07267e-05	84	0.07	NN.VBD.VBN	1.176.12	enquired.enquire.enquire	3	0.477121	1	2.17	2	2.71	43	2.34	36	3.51838	78	3.55701	75	3.3082	110	{<en<(quire)}	<en<(quire)	quire	0	NA
resemble	1	re-	prefix	253	3.5573	resemble	5.53339	4.0968e-05	5.14749	0.133219	252	4.09689e-05	171	0.1425	VB.VBP	171.82	resemble.resemble	0	0	14	3.04	0	2.23	316	3.2	24	3.34812	52	3.38366	177	3.67781	110	{<re<(semble)}	<re<(semble)	semble	0	NA
affectionately	1	a-	prefix	265	3.57735	affectionately	5.5835	4.30814e-05	5.15329	0.133948	265	4.30824e-05	172	0.143333	RB	265	affectionately	0	0	9	2.86	0	2.23	194	2.99	66	3.77626	90	3.61842	109	3.46878	113	{<a<(fect)}>ion>>ate>>ly>	<a<(fect)	fect	0	NA
overgrown	1	over-	prefix	510	3.86089	overgrown	6.23637	8.29098e-05	5.56068	0.19543	510	8.29132e-05	259	0.215833	JJ	510	overgrown	5	0.69897	48	3.55	10	3.27	673	3.52	61	3.74257	169	3.88983	280	3.87609	111	<over<{(grow)}>n>	(grow)	grow	1	grown
adjoining	1	a-	prefix	225	3.50658	adjoining	5.42053	3.65787e-05	4.90527	0.10586	225	3.65794e-05	134	0.111667	JJ.VBG	177.48	adjoining.adjoin	0	0	0	1.86	0	2.23	268	3.13	25	3.36515	56	3.41526	144	3.58875	110	{<a<(join)}	<a<(join)	join	0	NA
construction	1	co-	prefix	632	3.95387	construction	6.44731	0.000102417	5.50126	0.185095	630	0.000102422	244	0.203333	NN	632	construction	8	0.90309	74	3.74	9	3.23	4190	4.32	113	4.00709	127	3.76659	392	4.02178	111	{<co<(struct)}>ion>	<co<(struct)	struct	0	NA
invented	1	in-	prefix	1104	4.19583	invent	6.99485	0.000177191	6.09131	0.312984	1090	0.000177207	441	0.3675	VBD.VBN	542.562	invent.invent	32	1.50515	439	4.51	147	4.4	4149	4.31	243	4.33757	421	4.2847	440	4.07183	110	{<in<(vent)}	<in<(vent)	vent	1	vented
affirmed	1	a-	prefix	68	2.99132	affirm	4.23411	1.1055e-05	3.58352	0.0287494	68	1.10551e-05	35	0.0291667	VBD.VBN	62.6	affirm.affirm	0	0	0	1.86	0	2.23	33	2.23	3	2.55224	9	2.65938	56	3.18326	110	{<a<(firm)}	<a<(firm)	firm	0	NA
unlikely	1	un-	prefix	1111	4.19858	unlikely	7.00941	0.000179792	6.19441	0.341815	1106	0.000179808	489	0.4075	JJ.RB	1108.3	unlikely.unlikely	0	0	159	4.07	5	3.01	4356	4.33	199	4.25121	346	4.19971	566	4.18097	111	<un<{(like)}>ly>	(like)	like	1	likely
invent	1	in-	prefix	362	3.71238	invent	5.89164	5.86878e-05	5.41165	0.170446	361	5.86896e-05	223	0.185833	VB.VBP	341.21	invent.invent	5	0.69897	177	4.11	105	4.26	1068	3.72	73	3.81941	138	3.8024	151	3.60923	110	{<in<(vent)}	<in<(vent)	vent	1	vent
befall	1	be-	prefix	100	3.15679	befall	4.61512	1.62574e-05	4.21951	0.0543303	100	1.62575e-05	67	0.0558333	VB.VBP	95.5	befall.befall	0	0	7	2.77	0	2.23	72	2.56	6	2.79528	29	3.1365	65	3.24693	110	<be<{(fall)}	(fall)	fall	1	fall
inventing	1	in-	prefix	196	3.44694	invent	5.27811	3.17016e-05	4.89784	0.10511	195	3.17021e-05	133	0.110833	VBG	196	invent	3	0.477121	54	3.6	343	4.77	722	3.55	50	3.65775	80	3.56787	66	3.25346	110	{<in<(vent)}	<in<(vent)	vent	1	venting
elaborate	1	e-	prefix	775	4.04233	elaborate	6.65415	0.000125988	5.9162	0.268754	775	0.000125996	370	0.308333	JJ.VB.VBP	668.105.2	elaborate.elaborate.elaborate	0	0	36	3.43	0	2.23	1207	3.78	88	3.89957	243	4.04677	444	4.07575	111	{<e<(labor)>ate>}	<e<(labor)>ate>	labor	0	NA
involuntarily	1	im-	prefix	209	3.47469	involuntarily	5.34711	3.39776e-05	4.79579	0.0953102	209	3.39782e-05	120	0.1	RB	209	involuntarily	0	0	0	1.86	0	2.23	20	2.02	16	3.18063	44	3.3126	149	3.60348	112	<im<{(volunt)>ory>}>ly>	(volunt)>ory>	volunt	0	NA
confirmed	1	co-	prefix	1017	4.16022	confirm	6.92363	0.000165	6.04737	0.301338	1015	0.000165014	422	0.351667	VBD.VBN	680.337	confirm.confirm	0	0	74	3.74	3	2.83	4252	4.32	141	4.10247	275	4.10029	601	4.20698	110	{<co<(firm)}	<co<(firm)	firm	0	NA
uncertainty	1	un-	prefix	404	3.75993	uncertainty	5.99894	6.5353e-05	5.47227	0.180236	402	6.53551e-05	237	0.1975	NN	404	uncertainty	0	0	10	2.91	0	2.23	2301	4.06	29	3.4273	87	3.60387	288	3.88828	111	<un<{(certain)}>ity>	(certain)	certain	1	certainty
exchanged	1	ex-	prefix	1421	4.30537	exchange	7.25982	0.000230992	6.19236	0.341223	1421	0.000231019	488	0.406667	VBD.VBN	1210.211	exchange.exchange	0	0	7	2.77	0	2.23	369	3.26	298	4.42585	400	4.26253	723	4.28713	110	{<ex<(change)}	<ex<(change)	change	1	changed
recovered	1	re-	prefix	1302	4.26742	recover	7.17166	0.000211488	6.25575	0.360003	1301	0.00021151	520	0.433333	JJ.VBD.VBN	9.569.724	recovered.recover.recover	3	0.477121	116	3.93	3	2.83	2395	4.08	171	4.18571	409	4.27217	722	4.28653	110	<re<{(cover)}	(cover)	cover	1	covered
composure	1	co-	prefix	346	3.6928	composure	5.84932	5.62494e-05	5.2575	0.147701	346	5.62509e-05	191	0.159167	NN.VB	345.1	composure.composure	0	0	12	2.98	0	2.23	726	3.56	37	3.52996	80	3.56787	229	3.78911	111	{<co<(pose)}>ure>	<co<(pose)	pose	0	NA
unopened	1	un-	prefix	128	3.26306	unopened	4.85981	2.08094e-05	4.67283	0.0846475	128	2.08096e-05	106	0.0883333	JJ	128	unopened	0	0	4	2.56	0	2.23	92	2.66	13	3.09631	37	3.23917	78	3.32501	110	<un<{(open)}	(open)	open	1	opened
disappointing	1	dis-	prefix	285	3.60884	disappointing	5.64897	4.60077e-05	5.35659	0.161977	283	4.60087e-05	211	0.175833	JJ.VBG	248.37	disappointing.disappoint	0	0	131	3.98	13	3.38	4946	4.39	44	3.60339	81	3.5732	160	3.63421	110	{<dis<(appoint)}	<dis<(appoint)	appoint	1	appointing
extemporized	1	ex-	prefix	1	1.4535	extemporize	0.693147	1.62575e-07	0.693147	0.000832986	1	1.62575e-07	1	0.000833333	VBD	1	extemporize	0	0	0	0	0	0	0	0	1	2.25121	0	0	0	0	111	{<ex<(tempor)>ize>}	<ex<(tempor)>ize>	tempor	1	temporized
discarded	1	dis-	prefix	529	3.87675	discard	6.27288	8.59985e-05	5.72359	0.226471	529	8.60022e-05	305	0.254167	VBD.VBN	53.476	discard.discard	0	0	14	3.04	1	2.53	400	3.3	74	3.82524	174	3.90242	281	3.87764	110	{<dis<(card)}	<dis<(card)	card	1	carded
retraced	1	re-	prefix	88	3.10186	retrace	4.48864	1.43065e-05	4.34381	0.0614086	88	1.43066e-05	76	0.0633333	VBD.VBN	83.5	retrace.retrace	0	0	2	2.34	0	2.23	27	2.14	23	3.33039	26	3.09075	39	3.02945	110	<re<{(trace)}	(trace)	trace	1	traced
irresolute	1	im-	prefix	36	2.72067	irresolute	3.61092	5.85268e-06	3.29584	0.0214353	36	5.8527e-06	26	0.0216667	JJ.NN	33.3	irresolute.irresolute	0	0	0	0	0	0	0	0	5	2.72833	12	2.77333	19	2.72842	110	<im<{(resolute)}	(resolute)	resolute	1	NA
unfastened	1	un-	prefix	139	3.2986	unfastened	4.94164	2.25977e-05	4.65396	0.0831149	139	2.25979e-05	104	0.0866667	JJ.VBD.VBN	28.103.8	unfastened.unfasten.unfasten	0	0	0	1.86	2	2.71	6	1.54	24	3.34812	51	3.37539	64	3.2403	111	<un<{(fast)}>en>	(fast)	fast	1	fastened
recalled	1	re-	prefix	1253	4.25077	recall	7.1325	0.000203361	5.79301	0.240983	1251	0.000203381	327	0.2725	VBD.VBN	1142.111	recall.recall	0	0	7	2.77	0	2.23	520	3.41	166	4.1729	372	4.23109	715	4.2823	110	{<re<(call)}	<re<(call)	call	1	called
instructions	1	in-	prefix	1706	4.3847	instruction	7.43838	0.000276177	6.39693	0.404909	1699	0.000276215	599	0.499167	NNS	1706	instruction	11	1.04139	285	4.32	102	4.24	2206	4.04	295	4.42147	562	4.40989	849	4.35681	111	{<in<(struct)}>ion>	<in<(struct)	struct	0	NA
mishap	1	mis-	prefix	107	3.18589	mishap	4.68213	1.73954e-05	4.36945	0.0629748	107	1.73955e-05	78	0.065	NN	107	mishap	3	0.477121	16	3.09	5	3.01	157	2.89	20	3.2724	31	3.16453	56	3.18326	110	{<mis<(hap)}	<mis<(hap)	hap	1	hap
reliving	1	re-	prefix	125	3.25284	relive	4.83628	2.03217e-05	4.62497	0.0808116	125	2.03219e-05	101	0.0841667	NN.VBG	2.123	reliving.relive	0	0	12	2.98	0	2.23	168	2.92	9	2.95018	41	3.28263	75	3.3082	110	<re<{(live)}	(live)	live	1	living
underground	1	under-	prefix	1970	4.44716	underground	7.57968	0.000318109	6.23832	0.354756	1957	0.000318159	511	0.425833	JJ.NN.RB	1090.175.705	underground.underground.underground	49	1.6902	313	4.36	180	4.49	4079	4.31	445	4.59952	684	4.49507	841	4.3527	110	<under<{(ground)}	(ground)	ground	1	ground
contain	1	co-	prefix	920	4.11673	contain	6.82546	0.000149558	6.13988	0.326302	920	0.000149569	463	0.385833	VB.VBP	722.198	contain.contain	35	1.54407	210	4.19	13	3.38	2752	4.14	161	4.1597	267	4.08752	492	4.12023	110	{<co<(tain)}	<co<(tain)	tain	0	NA
upstairs	1	up-	prefix	4292	4.78523	upstairs	8.36264	0.000696066	6.64639	0.495204	4283	0.000696309	769	0.640833	JJ.NN.RB	281.276.3735	upstairs.upstairs.upstairs	51	1.70757	392	4.46	157	4.43	11445	4.75	774	4.83948	1411	4.80922	2107	4.75126	110	<up<{(stair)}	(stair)	stair	1	stairs
insisted	1	in-	prefix	3252	4.66476	insist	8.08364	0.000526604	6.66058	0.500775	3240	0.000526743	780	0.65	VBD.VBN	2892.360	insist.insist	3	0.477121	33	3.4	6	3.08	1792	3.95	504	4.65347	1031	4.67306	1717	4.66241	110	{<in<(sist)}	<in<(sist)	sist	1	sisted
impatient	1	im-	prefix	1094	4.19189	impatient	6.99851	0.000177841	6.22851	0.35183	1094	0.000177857	506	0.421667	JJ.NN	968.126	impatient.impatient	5	0.69897	23	3.24	9	3.23	415	3.31	165	4.17029	338	4.18958	591	4.19971	110	<im<{(patient)}	(patient)	patient	1	patient
enable	1	en-	prefix	244	3.54164	enable	5.50126	3.96675e-05	4.83628	0.0990909	244	3.96683e-05	125	0.104167	VB.VBP	222.22	enable.enable	0	0	46	3.54	1	2.53	1891	3.97	31	3.45533	66	3.48546	147	3.59765	110	<en<{(able)}	(able)	able	1	able
illuminated	1	in-	prefix	710	4.00434	illuminate	6.56667	0.000115422	5.73334	0.228463	710	0.000115428	308	0.256667	VBD.VBN	242.468	illuminate.illuminate	3	0.477121	4	2.56	3	2.83	224	3.05	89	3.90442	199	3.96041	422	4.05373	111	{<in<(lumin)>ate>}	<in<(lumin)>ate>	lumin	0	NA
unshaven	1	un-	prefix	86	3.09199	unshaven	4.46591	1.39813e-05	4.20469	0.0535408	86	1.39814e-05	66	0.055	JJ	86	unshaven	0	0	0	1.86	0	2.23	25	2.11	8	2.90442	20	2.9816	58	3.19824	111	<un<{(shave)}>en>	(shave)	shave	1	shaven
impulse	1	in-	prefix	547	3.89125	impulse	6.30262	8.85994e-05	5.50939	0.18648	545	8.86033e-05	246	0.205	NN	547	impulse	0	0	30	3.36	0	2.23	371	3.27	38	3.54125	90	3.61842	419	4.05064	110	{<in<(pulse)}	<in<(pulse)	pulse	0	NA
confront	1	co-	prefix	367	3.71832	confront	5.90808	5.96632e-05	5.42053	0.17185	367	5.9665e-05	225	0.1875	VB.VBP	338.29	confront.confront	0	0	41	3.49	0	2.23	983	3.69	45	3.61294	113	3.71629	209	3.74961	110	{<co<(front)}	<co<(front)	front	0	NA
proclaimed	1	pro-	prefix	343	3.68903	proclaim	5.83773	5.55991e-05	5.21494	0.141933	342	5.56006e-05	183	0.1525	VBD.VBN	209.134	proclaim.proclaim	0	0	6	2.71	0	2.23	243	3.08	45	3.61294	105	3.68469	193	3.71519	110	{<pro<(claim)}	<pro<(claim)	claim	1	claimed
illegally	1	im-	prefix	117	3.22435	illegally	4.75359	1.86959e-05	4.41884	0.0660998	115	1.86961e-05	82	0.0683333	RB	117	illegally	0	0	39	3.47	0	2.23	1134	3.75	14	3.12627	40	3.27217	63	3.23357	111	<im<{(legal)}>ly>	(legal)	legal	1	NA
conjured	1	co-	prefix	289	3.61487	conjure	5.66643	4.68205e-05	5.12396	0.130297	288	4.68216e-05	167	0.139167	VBD.VBN	164.125	conjure.conjure	0	0	6	2.71	0	2.23	147	2.87	35	3.50648	78	3.55701	176	3.67536	110	{<co<(jur)}	<co<(jur)	jur	0	NA
inaccessible	1	im-	prefix	84	3.08189	inaccessible	4.43082	1.34936e-05	4.07754	0.0472016	83	1.34937e-05	58	0.0483333	JJ	84	inaccessible	0	0	3	2.47	0	2.23	216	3.03	9	2.95018	21	3.00181	54	3.16775	111	<im<{(access)}>able>	(access)	access	0	NA
progressed	1	pro-	prefix	173	3.39302	progress	5.15906	2.81251e-05	4.81218	0.0968242	173	2.81255e-05	122	0.101667	VBD.VBN	130.43	progress.progress	0	0	32	3.38	0	2.23	676	3.53	18	3.22893	48	3.34958	107	3.46081	110	{<pro<(gress)}	<pro<(gress)	gress	0	NA
intruder	1	in-	prefix	293	3.62082	intruder	5.68358	4.76333e-05	5.1299	0.131028	293	4.76345e-05	168	0.14	NN	293	intruder	0	0	102	3.88	5	3.01	396	3.29	61	3.74257	92	3.62787	140	3.57661	111	{<in<(trude)}>er>	<in<(trude)	trude	0	NA
unlike	1	un-	prefix	2276	4.50983	unlike	7.72621	0.000368327	6.59851	0.476752	2266	0.000368395	733	0.610833	IN.JJ	2250.26	unlike.unlike	3	0.477121	367	4.43	31	3.74	4783	4.38	305	4.4359	702	4.50634	1269	4.53119	110	<un<{(like)}	(like)	like	1	like
recognize	1	re-	prefix	2589	4.56577	recognize	7.85205	0.00041773	6.38351	0.400453	2570	0.000417818	591	0.4925	VB.VBP	1895.694	recognize.recognize	0	0	12	2.98	1	2.53	82	2.61	262	4.37014	615	4.44896	1712	4.66114	110	{<re<(cognize)}	<re<(cognize)	cognize	1	cognize
review	1	re-	prefix	337	3.68139	review	5.82008	5.46237e-05	5.26269	0.14842	336	5.46252e-05	192	0.16	NN.VB.VBP	225.103.9	review.review.review	0	0	100	3.87	1	2.53	10531	4.72	36	3.51838	109	3.70078	192	3.71294	110	{<re<(view)}	<re<(view)	view	1	view
evaporated	1	e-	prefix	240	3.53449	evaporate	5.4848	3.90172e-05	5.11799	0.129565	240	3.9018e-05	166	0.138333	VBD.VBN	159.81	evaporate.evaporate	3	0.477121	6	2.71	0	2.23	218	3.04	30	3.44154	62	3.45872	148	3.60057	111	{<e<(vapor)>ate>}	<e<(vapor)>ate>	vapor	0	NA
indignation	1	im-	prefix	404	3.75993	indignation	6.00389	6.56781e-05	5.46806	0.17954	404	6.56803e-05	236	0.196667	NN	404	indignation	0	0	1	2.17	0	2.23	97	2.69	40	3.56297	129	3.77333	235	3.8003	111	{<im<(dign)>ion>}	<im<(dign)>ion>	dign	0	NA
untied	1	un-	prefix	379	3.73225	untie	5.94017	6.1614e-05	5.47646	0.180932	379	6.16159e-05	238	0.198333	VBD.VBN	298.81	untie.untie	8	0.90309	20	3.19	9	3.23	66	2.52	76	3.83667	149	3.83547	154	3.61772	110	<un<{(tie)}	(tie)	tie	1	tied
unaccountably	1	un-	prefix	49	2.85144	unaccountably	3.89182	7.80357e-06	3.61092	0.0295588	48	7.8036e-06	36	0.03	RB	49	unaccountably	0	0	0	1.86	0	2.23	14	1.87	7	2.85327	7	2.56247	35	2.98369	112	<un<{(account)}>able>>y>	(account)	account	0	NA
dislike	1	dis-	prefix	528	3.87593	dislike	6.2634	8.51856e-05	5.69373	0.220473	524	8.51893e-05	296	0.246667	NN.VB.VBP	269.131.128	dislike.dislike.dislike	3	0.477121	30	3.36	1	2.53	662	3.52	56	3.70606	113	3.71629	359	3.98369	110	<dis<{(like)}	(like)	like	1	like
extended	1	ex-	prefix	1303	4.26775	extended	7.17012	0.000211163	6.10256	0.316027	1299	0.000211185	446	0.371667	JJ.VBD.VBN	219.798.286	extended.extend.extend	0	0	54	3.6	0	2.23	3234	4.21	184	4.21735	268	4.08913	851	4.35783	110	{<ex<(tend)}	<ex<(tend)	tend	1	tended
unintended	1	un-	prefix	29	2.62959	unintended	3.4012	4.71466e-06	3.21888	0.0198026	29	4.71467e-06	24	0.02	JJ	29	unintended	0	0	0	1.86	0	2.23	169	2.93	4	2.64915	6	2.50448	19	2.72842	210	<un<{<in<(tend)}	<in<(tend)	tend	1	intended
unintended	2	in-	prefix	29	2.62959	unintended	3.4012	4.71466e-06	3.21888	0.0198026	29	4.71467e-06	24	0.02	JJ	29	unintended	0	0	0	1.86	0	2.23	169	2.93	4	2.64915	6	2.50448	19	2.72842	210	<un<{<in<(tend)}	<in<(tend)	tend	1	tended
influenced	1	in-	prefix	203	3.4621	influence	5.31321	3.28396e-05	4.67283	0.0846475	202	3.28401e-05	106	0.0883333	VBD.VBN	32.171	influence.influence	0	0	24	3.26	0	2.23	1470	3.86	10	2.99157	42	3.29285	151	3.60923	111	{<in<(flu)>ance>}	<in<(flu)>ance>	flu	0	NA
outdoors	1	out-	prefix	327	3.66834	outdoors	5.79301	5.31606e-05	5.2832	0.151289	327	5.3162e-05	196	0.163333	RB	327	outdoors	11	1.04139	156	4.06	65	4.05	1418	3.85	89	3.90442	90	3.61842	148	3.60057	110	<out<{(door)}	(door)	door	1	doors
reinforcing	1	re-	prefix	30	2.64383	reinforce	3.43399	4.87724e-06	3.2581	0.0206193	30	4.87725e-06	25	0.0208333	VBG	30	reinforce	0	0	0	1.86	0	2.23	143	2.85	3	2.55224	6	2.50448	21	2.76981	210	<re<<in<{(force)}	(force)	force	0	NA
reinforcing	2	in-	prefix	30	2.64383	reinforce	3.43399	4.87724e-06	3.2581	0.0206193	30	4.87725e-06	25	0.0208333	VBG	30	reinforce	0	0	0	1.86	0	2.23	143	2.85	3	2.55224	6	2.50448	21	2.76981	210	<re<<in<{(force)}	(force)	force	0	NA
coincidence	1	co-	prefix	721	4.01101	coincidence	6.57508	0.000116397	5.8944	0.263645	716	0.000116404	362	0.301667	NN	721	coincidence	3	0.477121	128	3.97	2	2.71	1440	3.85	115	4.01464	230	4.02299	376	4.00373	111	{<co<(incide)}>ance>	<co<(incide)	incide	1	incidence
influence	1	in-	prefix	1305	4.26841	influence	7.16162	0.000209375	5.8999	0.264925	1288	0.000209397	364	0.303333	NN.VB.VBP	1111.163.31	influence.influence.influence	0	0	104	3.89	4	2.93	6146	4.48	77	3.84228	235	4.03229	993	4.42477	111	{<in<(flu)>ance>}	<in<(flu)>ance>	flu	0	NA
unhappy	1	un-	prefix	1444	4.31234	unhappy	7.26263	0.000231642	6.25575	0.360003	1425	0.000231669	520	0.433333	JJ	1444	unhappy	51	1.70757	120	3.95	46	3.9	2824	4.15	244	4.33935	389	4.25045	811	4.33694	110	<un<{(happy)}	(happy)	happy	1	happy
overnight	1	over-	prefix	755	4.03099	overnight	6.62804	0.000122737	6.06379	0.305645	755	0.000122744	429	0.3575	JJ.NN.RB	119.2.634	overnight.overnight.overnight	8	0.90309	171	4.1	28	3.69	5545	4.44	123	4.0436	243	4.04677	389	4.01845	110	<over<{(night)}	(night)	night	1	night
misunderstood	1	mis-	prefix	209	3.47469	misunderstand	5.34233	3.3815e-05	5.02388	0.118524	208	3.38156e-05	151	0.125833	VBD.VBN	51.158	misunderstand.misunderstand	0	0	35	3.42	1	2.53	527	3.42	29	3.4273	62	3.45872	118	3.50293	110	<mis<{(understood)}	(understood)	understood	1	understood
apprehension	1	a-	prefix	310	3.64523	apprehension	5.73979	5.0397e-05	5.10595	0.1281	310	5.03982e-05	164	0.136667	NN	310	apprehension	0	0	8	2.82	0	2.23	164	2.91	13	3.09631	64	3.4723	233	3.7966	111	{<a<(prehend)}>ion>	<a<(prehend)	prehend	0	NA
incredulous	1	im-	prefix	428	3.78493	incredulous	6.05912	6.94171e-05	5.45104	0.176751	427	6.94195e-05	232	0.193333	JJ	428	incredulous	0	0	0	1.86	0	2.23	52	2.42	49	3.64915	89	3.61363	290	3.89128	111	<im<{(cred)>ous>}	(cred)>ous>	cred	0	NA
conclusions	1	co-	prefix	290	3.61636	conclusion	5.67332	4.71456e-05	5.05625	0.122218	290	4.71467e-05	156	0.13	NNS	290	conclusion	0	0	21	3.21	6	3.08	1052	3.72	31	3.45533	48	3.34958	211	3.75372	111	{<co<(clude)}>ion>	<co<(clude)	clude	0	NA
described	1	de-	prefix	1824	4.41373	describe	7.50659	0.00029568	6.39359	0.403797	1819	0.000295724	597	0.4975	VBD.VBN	777.1047	describe.describe	5	0.69897	97	3.86	3	2.83	8609	4.63	277	4.39423	543	4.39498	1004	4.42955	110	{<de<(script)}	<de<(script)	script	1	scribed
subconscious	1	sub-	prefix	83	3.07675	subconscious	4.43082	1.34936e-05	4.11087	0.0487902	83	1.34937e-05	60	0.05	JJ.NN	64.19	subconscious.subconscious	0	0	16	3.09	0	2.23	185	2.97	2	2.4273	4	2.35835	77	3.31948	110	<sub<{(conscious)}	(conscious)	conscious	1	conscious
affected	1	a-	prefix	806	4.05934	affect	6.68835	0.000130377	5.89715	0.264285	802	0.000130385	363	0.3025	JJ.VBD.VBN	42.191.573	affected.affect.affect	3	0.477121	182	4.13	4	2.93	7130	4.55	77	3.84228	208	3.97953	521	4.14506	110	{<a<(fect)}	<a<(fect)	fect	0	NA
unmistakable	1	un-	prefix	520	3.86931	unmistakable	6.25383	8.43728e-05	5.63121	0.208368	519	8.43764e-05	278	0.231667	JJ	520	unmistakable	0	0	8	2.82	2	2.71	154	2.89	67	3.78269	164	3.87687	289	3.88978	211	<un<{<mis<(take)}>able>	<mis<(take)	take	0	NA
unmistakable	2	mis-	prefix	520	3.86931	unmistakable	6.25383	8.43728e-05	5.63121	0.208368	519	8.43764e-05	278	0.231667	JJ	520	unmistakable	0	0	8	2.82	2	2.71	154	2.89	67	3.78269	164	3.87687	289	3.88978	211	<un<{<mis<(take)}>able>	<mis<(take)	take	0	NA
description	1	de-	prefix	932	4.12235	description	6.83411	0.000150858	6.07074	0.307485	928	0.00015087	432	0.36	NN	932	description	0	0	55	3.61	2	2.71	1950	3.99	131	4.07076	287	4.11878	514	4.13919	111	{<de<(script)>ion>}	<de<(script)>ion>	script	0	NA
emerge	1	e-	prefix	688	3.99069	emerge	6.53379	0.000111683	5.77144	0.236389	687	0.000111689	320	0.266667	VB.VBP	418.270	emerge.emerge	0	0	54	3.6	1	2.53	1739	3.94	55	3.69837	180	3.91706	453	4.08444	110	{<e<(merge)}	<e<(merge)	merge	1	merge
dismiss	1	dis-	prefix	289	3.61487	dismiss	5.65948	4.64954e-05	5.2575	0.147701	286	4.64964e-05	191	0.159167	VB.VBP	269.20	dismiss.dismiss	0	0	4	2.56	0	2.23	561	3.45	17	3.20545	64	3.4723	208	3.74753	110	{<dis<(miss)}	<dis<(miss)	miss	1	miss
unburden	1	un-	prefix	18	2.43122	unburden	2.94444	2.92634e-06	2.94444	0.0148886	18	2.92635e-06	18	0.015	JJ.VB	3.15	unburden.unburden	0	0	1	2.17	0	2.23	27	2.14	6	2.79528	3	2.26144	9	2.42739	110	<un<{(burden)}	(burden)	burden	1	burden
unnerved	1	un-	prefix	222	3.50078	unnerved	5.40268	3.59284e-05	4.94164	0.109602	221	3.59291e-05	139	0.115833	JJ.VBD.VBN	82.56.84	unnerved.unnerve.unnerve	0	0	3	2.47	0	2.23	70	2.55	26	3.38154	42	3.29285	154	3.61772	110	<un<{(nerve)}	(nerve)	nerve	1	nerved
describe	1	de-	prefix	1445	4.31264	describe	7.26683	0.000232618	6.37332	0.397097	1431	0.000232645	585	0.4875	VB.VBP	1307.138	describe.describe	3	0.477121	291	4.33	36	3.8	6190	4.49	195	4.24244	432	4.29587	818	4.34067	110	{<de<(script)}	<de<(script)	script	1	scribe
deductions	1	de-	prefix	26	2.58383	deduction	3.29584	4.22694e-06	3.04452	0.0165293	26	4.22695e-06	20	0.0166667	NNS	26	deduction	0	0	5	2.64	0	2.23	146	2.86	5	2.72833	11	2.73856	10	2.46878	111	{<de<(duct)}>ion>	<de<(duct)	duct	0	NA
instruction	1	in-	prefix	407	3.76313	instruction	6.00389	6.56781e-05	5.45532	0.177449	404	6.56803e-05	233	0.194167	NN	407	instruction	8	0.90309	58	3.64	3	2.83	706	3.55	60	3.73551	123	3.7528	224	3.77957	111	{<in<(struct)}>ion>	<in<(struct)	struct	1	struction
intend	1	in-	prefix	786	4.04845	intend	6.66185	0.000126963	5.84354	0.252055	781	0.000126971	344	0.286667	VB.VBP	338.448	intend.intend	0	0	74	3.74	6	3.08	2304	4.06	77	3.84228	203	3.96901	506	4.13239	110	{<in<(tend)}	<in<(tend)	tend	1	tend
depending	1	de-	prefix	480	3.83462	depend	6.16542	7.72201e-05	5.69036	0.219805	475	7.72231e-05	295	0.245833	VBG	480	depend	0	0	88	3.81	14	3.41	2686	4.13	78	3.84781	134	3.78972	268	3.85714	110	{<de<(pend)}	<de<(pend)	pend	1	pending
inscribed	1	in-	prefix	167	3.37778	inscribe	5.11799	2.69871e-05	4.64439	0.0823477	166	2.69874e-05	103	0.0858333	VBD.VBN	6.161	inscribe.inscribe	0	0	2	2.34	0	2.23	318	3.2	17	3.20545	41	3.28263	109	3.46878	110	{<in<(script)}	<in<(script)	script	1	scribed
enlarged	1	en-	prefix	115	3.21693	enlarge	4.75359	1.86959e-05	4.51086	0.0723207	115	1.86961e-05	90	0.075	JJ.VBD.VBN	3.15.97	enlarged.enlarge.enlarge	0	0	6	2.71	0	2.23	205	3.01	10	2.99157	37	3.23917	68	3.26624	110	<en<{(large)}	(large)	large	0	NA
uncannily	1	un-	prefix	33	2.68395	uncannily	3.52636	5.36496e-06	3.49651	0.0263173	33	5.36497e-06	32	0.0266667	RB	33	uncannily	0	0	2	2.34	0	2.23	36	2.26	8	2.90442	7	2.56247	18	2.70614	111	<un<{(canny)}>ly>	(canny)	canny	1	cannily
remove	1	re-	prefix	1312	4.27074	remove	7.17472	0.000212138	6.22258	0.35007	1305	0.00021216	503	0.419167	NN.VB.VBP	16.1248.48	remove.remove.remove	0	0	351	4.41	33	3.76	5554	4.44	155	4.14331	293	4.12773	864	4.3644	110	{<re<(move)}	<re<(move)	move	1	move
unbidden	1	un-	prefix	111	3.20169	unbidden	4.7185	1.80457e-05	4.29046	0.0582689	111	1.80458e-05	72	0.06	JJ	111	unbidden	0	0	1	2.17	0	2.23	8	1.65	11	3.02936	17	2.91466	83	3.35167	111	<un<{(bid)}>en>	(bid)	bid	1	bidden
foreboding	1	fore-	prefix	182	3.41492	foreboding	5.20949	2.95882e-05	4.82028	0.0975803	182	2.95886e-05	123	0.1025	NN.VBG	142.40	foreboding.forebode	0	0	12	2.98	0	2.23	99	2.7	15	3.1543	55	3.40757	112	3.48047	110	<fore<{(bode)}	(bode)	bode	1	boding
bewilderment	1	be-	prefix	307	3.64102	bewilderment	5.72685	4.97467e-05	5.23111	0.1441	306	4.97479e-05	186	0.155	NN	307	bewilderment	0	0	0	1.86	0	2.23	56	2.45	38	3.54125	93	3.63251	176	3.67536	111	{<be<(wilder)}>ment>	<be<(wilder)	wilder	0	NA
conclusion	1	co-	prefix	835	4.07468	conclusion	6.72503	0.000135253	5.87774	0.259797	832	0.000135262	356	0.296667	NN	835	conclusion	0	0	72	3.73	6	3.08	2558	4.1	93	3.92331	173	3.89993	569	4.18326	111	{<co<(clude)}>ion>	<co<(clude)	clude	0	NA
inspiration	1	in-	prefix	476	3.83099	inspiration	6.16542	7.72201e-05	5.59842	0.20226	475	7.72231e-05	269	0.224167	NN	476	inspiration	0	0	279	4.31	28	3.69	4519	4.35	86	3.8897	176	3.90736	214	3.75983	111	{<in<(spir)}>ion>	<in<(spir)	spir	0	NA
recall	1	re-	prefix	1440	4.31114	recall	7.26822	0.000232943	6.08222	0.310544	1433	0.00023297	437	0.364167	NN.VB.VBP	106.918.416	recall.recall.recall	0	0	54	3.6	6	3.08	2398	4.08	96	3.93695	342	4.19468	1002	4.42869	110	{<re<(call)}	<re<(call)	call	1	call
dispose	1	dis-	prefix	198	3.45132	dispose	5.2933	3.21893e-05	4.82028	0.0975803	198	3.21898e-05	123	0.1025	VB.VBP	192.6	dispose.dispose	0	0	34	3.41	0	2.23	390	3.29	20	3.2724	51	3.37539	127	3.5346	110	{<dis<(pose)}	<dis<(pose)	pose	1	pose
recalling	1	re-	prefix	267	3.58061	recall	5.59099	4.34066e-05	5.07517	0.124428	267	4.34075e-05	159	0.1325	VBG	267	recall	0	0	3	2.47	0	2.23	147	2.87	22	3.31191	64	3.4723	181	3.68746	110	{<re<(call)}	<re<(call)	call	1	calling
confronted	1	co-	prefix	342	3.68777	confront	5.83773	5.55991e-05	5.40268	0.169039	342	5.56006e-05	221	0.184167	VBD.VBN	160.182	confront.confront	0	0	12	2.98	0	2.23	973	3.68	31	3.45533	100	3.6637	211	3.75372	110	{<co<(front)}	<co<(front)	front	0	NA
preamble	1	pre-	prefix	66	2.97855	preamble	4.20469	1.07299e-05	3.82864	0.036814	66	1.07299e-05	45	0.0375	NN	66	preamble	0	0	0	1.86	0	2.23	46	2.37	3	2.55224	14	2.83547	49	3.12636	110	<pre<{(amble)}	(amble)	amble	1	amble
mislaid	1	mis-	prefix	60	2.9378	mislay	4.11087	9.75445e-06	3.8712	0.0384191	60	9.7545e-06	47	0.0391667	VBD.VBN	19.41	mislay.mislay	0	0	4	2.56	5	3.01	78	2.59	7	2.85327	27	3.10654	26	2.85875	110	<mis<{(lay)}	(lay)	lay	1	laid
individuals	1	im-	prefix	479	3.83371	individual	6.16331	7.70576e-05	5.19296	0.139037	474	7.70605e-05	179	0.149167	NNS	479	individual	0	0	60	3.65	0	2.23	4600	4.36	24	3.34812	178	3.91224	277	3.87143	111	{<im<(divide)>al>}	<im<(divide)>al>	divide	0	NA
indoors	1	in-	prefix	682	3.98689	indoors	6.52649	0.00011087	5.79909	0.242292	682	0.000110876	329	0.274167	NNS.RB	238.444	indoor.indoors	24	1.38021	97	3.86	108	4.27	1521	3.88	164	4.16767	276	4.10186	242	3.81299	110	<in<{(door)}	(door)	door	1	doors
disappearing	1	dis-	prefix	1349	4.2828	disappear	7.20564	0.000218802	6.34212	0.386962	1346	0.000218826	567	0.4725	VBG	1349	disappear	0	0	126	3.97	93	4.2	1234	3.79	287	4.40957	420	4.28366	642	4.2356	110	<dis<{(appear)}	(appear)	appear	1	appearing
distastefully	1	dis-	prefix	22	2.5142	distastefully	3.13549	3.57664e-06	3.04452	0.0165293	22	3.57665e-06	20	0.0166667	RB	22	distastefully	0	0	0	0	0	0	0	0	2	2.4273	10	2.70078	10	2.46878	112	<dis<{(taste)}>ful>>ly>	(taste)	taste	1	tastefully
unwell	1	un-	prefix	198	3.45132	unwell	5.2933	3.21893e-05	4.83628	0.0990909	198	3.21898e-05	125	0.104167	JJ	198	unwell	0	0	32	3.38	28	3.69	614	3.48	27	3.39734	82	3.57846	89	3.38163	110	<un<{(well)}	(well)	well	1	well
unable	1	un-	prefix	3527	4.7	unable	8.1545	0.000565276	6.6174	0.483968	3478	0.000565436	747	0.6225	JJ	3527	unable	3	0.477121	85	3.8	6	3.08	3504	4.24	392	4.54457	951	4.63802	2184	4.76684	110	<un<{(able)}	(able)	able	1	able
unpleasant	1	un-	prefix	1199	4.23165	unpleasant	7.08339	0.000193608	6.1591	0.331699	1191	0.000193627	472	0.393333	JJ	1199	unpleasant	3	0.477121	67	3.7	3	2.83	1226	3.78	207	4.26824	388	4.24933	604	4.20914	111	<un<{(please)>ant>}	(please)>ant>	please	1	pleasant
awakened	1	a-	prefix	531	3.87838	awaken	6.27476	8.6161e-05	5.33754	0.159138	530	8.61647e-05	207	0.1725	VBD.VBN	179.352	awaken.awaken	3	0.477121	0	1.86	0	2.23	66	2.52	31	3.45533	192	3.94494	308	3.91735	111	<a<{(wake)}>en>	(wake)	wake	1	wakened
unvarying	1	un-	prefix	20	2.47469	unvarying	3.04452	3.25149e-06	2.99573	0.0157093	20	3.2515e-06	19	0.0158333	JJ	20	unvarying	0	0	0	1.86	0	2.23	4	1.39	2	2.4273	3	2.26144	15	2.63151	110	<un<{(vary)}	(vary)	vary	1	varying
inaudibly	1	im-	prefix	31	2.65762	inaudibly	3.46574	5.03981e-06	3.3673	0.0230653	31	5.03982e-06	28	0.0233333	RB	31	inaudibly	0	0	0	1.86	1	2.53	7	1.6	5	2.72833	4	2.35835	22	2.78911	112	<im<{(audio)>able>}>y>	(audio)>able>	audio	0	NA
individual	1	im-	prefix	1132	4.2067	individual	7.00851	0.000179629	5.94017	0.27447	1105	0.000179645	379	0.315833	JJ.NN	829.303	individual.individual	0	0	256	4.27	3	2.83	10377	4.71	102	3.96302	310	4.15214	720	4.28532	111	{<im<(divide)>al>}	<im<(divide)>al>	divide	0	NA
unlock	1	un-	prefix	406	3.76207	unlock	6.00389	6.56781e-05	5.55683	0.194744	404	6.56803e-05	258	0.215	NN.VB.VBP	129.223.54	unlock.unlock.unlock	0	0	171	4.1	4	2.93	863	3.63	81	3.864	130	3.77665	195	3.71964	110	<un<{(lock)}	(lock)	lock	1	lock
extemporize	1	ex-	prefix	2	1.62959	extemporize	1.09861	3.2515e-07	1.09861	0.00166528	2	3.2515e-07	2	0.00166667	VB	2	extemporize	0	0	0	0	0	0	0	0	1	2.25121	0	0	1	1.72842	111	{<ex<(tempor)>ize>}	<ex<(tempor)>ize>	tempor	1	temporize
ensuring	1	en-	prefix	132	3.27632	ensure	4.8752	2.11345e-05	4.41884	0.0660998	130	2.11347e-05	82	0.0683333	VBG	132	ensure	0	0	24	3.26	0	2.23	1492	3.87	10	2.99157	33	3.19086	89	3.38163	110	<en<{(sure)}	(sure)	sure	0	NA
overlaid	1	over-	prefix	51	2.86847	overlay	3.95124	8.29129e-06	3.78419	0.0352063	51	8.29132e-06	43	0.0358333	VBD.VBN	22.29	overlay.overlay	0	0	0	1.86	0	2.23	65	2.52	4	2.64915	13	2.80551	34	2.97145	110	<over<{(lay)}	(lay)	lay	1	laid
unearthing	1	un-	prefix	20	2.47469	unearth	3.04452	3.25149e-06	2.99573	0.0157093	20	3.2515e-06	19	0.0158333	VBG	20	unearth	0	0	3	2.47	0	2.23	108	2.73	5	2.72833	4	2.35835	11	2.50657	110	<un<{(earth)}	(earth)	earth	1	earthing
including	1	in-	prefix	3310	4.67243	include	8.09955	0.000535054	6.6796	0.508322	3292	0.000535197	795	0.6625	VBG	3310	include	3	0.477121	772	4.75	57	3.99	19297	4.98	543	4.68578	1200	4.73893	1567	4.62273	110	{<in<(clude)}	<in<(clude)	clude	0	NA
provisions	1	pro-	prefix	436	3.79295	provision	6.07764	7.07176e-05	5.09375	0.126633	435	7.07201e-05	162	0.135	NNS	436	provision	0	0	5	2.64	8	3.19	610	3.48	87	3.89466	163	3.87423	186	3.69923	111	{<pro<(vide)}>ion>	<pro<(vide)	vide	1	visions
compose	1	co-	prefix	209	3.47469	compose	5.34711	3.39776e-05	4.94876	0.110348	209	3.39782e-05	140	0.116667	VB.VBP	199.10	compose.compose	0	0	22	3.23	2	2.71	340	3.23	14	3.12627	52	3.38366	143	3.58575	110	{<co<(pose)}	<co<(pose)	pose	0	NA
unaccustomed	1	un-	prefix	75	3.03328	unaccustomed	4.33073	1.2193e-05	4.12713	0.0495835	75	1.21931e-05	61	0.0508333	JJ	75	unaccustomed	0	0	1	2.17	0	2.23	27	2.14	10	2.99157	19	2.96041	46	3.09948	210	<un<{<a<(custom)}	<a<(custom)	custom	1	accustomed
unaccustomed	2	a-	prefix	75	3.03328	unaccustomed	4.33073	1.2193e-05	4.12713	0.0495835	75	1.21931e-05	61	0.0508333	JJ	75	unaccustomed	0	0	1	2.17	0	2.23	27	2.14	10	2.99157	19	2.96041	46	3.09948	210	<un<{<a<(custom)}	<a<(custom)	custom	0	NA
exposed	1	ex-	prefix	1397	4.29798	expose	7.2385	0.000226116	6.2519	0.358839	1391	0.000226142	518	0.431667	JJ.VBD.VBN	4.127.1266	exposed.expose.expose	0	0	99	3.86	1	2.53	3655	4.26	129	4.06412	390	4.25156	878	4.37138	110	{<ex<(pose)}	<ex<(pose)	pose	1	posed
refreshed	1	re-	prefix	223	3.50272	refresh	5.41165	3.62536e-05	4.8828	0.103609	223	3.62542e-05	131	0.109167	VBD.VBN	45.178	refresh.refresh	0	0	16	3.09	1	2.53	198	2.99	26	3.38154	73	3.52861	124	3.5243	110	{<re<(fresh)}	<re<(fresh)	fresh	0	NA
uninterrupted	1	un-	prefix	64	2.96538	uninterrupted	4.17439	1.04047e-05	4.09434	0.0479962	64	1.04048e-05	59	0.0491667	JJ	64	uninterrupted	0	0	2	2.34	0	2.23	173	2.94	5	2.72833	20	2.9816	39	3.02945	210	<un<{<inter<(rupt)}	<inter<(rupt)	rupt	1	interrupted
uninterrupted	2	inter-	prefix	64	2.96538	uninterrupted	4.17439	1.04047e-05	4.09434	0.0479962	64	1.04048e-05	59	0.0491667	JJ	64	uninterrupted	0	0	2	2.34	0	2.23	173	2.94	5	2.72833	20	2.9816	39	3.02945	210	<un<{<inter<(rupt)}	<inter<(rupt)	rupt	0	NA
unnecessary	1	un-	prefix	523	3.8718	unnecessary	6.25958	8.48605e-05	5.68358	0.218466	522	8.48641e-05	293	0.244167	JJ	523	unnecessary	0	0	48	3.55	1	2.53	1243	3.79	64	3.76309	117	3.73126	342	3.96268	111	<un<{(necess)>ory>}	(necess)>ory>	necess	1	necessary
incredulously	1	im-	prefix	365	3.71595	incredulously	5.8999	5.91755e-05	5.17048	0.136132	364	5.91773e-05	175	0.145833	RB	365	incredulously	0	0	0	1.86	0	2.23	8	1.65	53	3.68257	104	3.68057	208	3.74753	112	<im<{(cred)>ous>}>ly>	(cred)>ous>	cred	0	NA
constructed	1	co-	prefix	442	3.79887	construct	6.09357	7.18555e-05	5.50126	0.185095	442	7.18581e-05	244	0.203333	VBD.VBN	55.387	construct.construct	3	0.477121	29	3.34	0	2.23	1217	3.78	76	3.83667	99	3.65938	267	3.85552	110	{<co<(struct)}	<co<(struct)	struct	0	NA
unloaded	1	un-	prefix	218	3.49292	unload	5.38907	3.54407e-05	5.0689	0.123691	218	3.54413e-05	158	0.131667	VBD.VBN	125.93	unload.unload	3	0.477121	10	2.91	10	3.27	184	2.96	36	3.51838	70	3.51064	112	3.48047	110	<un<{(load)}	(load)	load	1	loaded
deduced	1	de-	prefix	103	3.1695	deduce	4.64439	1.67451e-05	4.18965	0.0527506	103	1.67452e-05	65	0.0541667	VBD.VBN	60.43	deduce.deduce	0	0	4	2.56	0	2.23	50	2.4	6	2.79528	33	3.19086	64	3.2403	110	{<de<(duct)}	<de<(duct)	duct	0	NA
distrustfully	1	dis-	prefix	22	2.5142	distrustfully	3.13549	3.57664e-06	2.89037	0.0140673	22	3.57665e-06	17	0.0141667	JJ.NN.NNP.RB	1.1.1.19	distrustfully.distrustfully.distrustfully.distrustfully	0	0	0	0	0	0	0	0	6	2.79528	3	2.26144	13	2.57351	112	<dis<{(trust)}>ful>>ly>	(trust)	trust	1	trustfully
assured	1	a-	prefix	1520	4.3346	assure	7.32647	0.000246921	6.19441	0.341815	1519	0.000246951	489	0.4075	JJ.VBD.VBN	6.985.529	assured.assure.assure	3	0.477121	50	3.57	4	2.93	1553	3.89	173	4.19073	401	4.26361	946	4.40374	110	{<a<(sure)}	<a<(sure)	sure	0	NA
unaccompanied	1	un-	prefix	60	2.9378	unaccompanied	4.09434	9.59188e-06	3.78419	0.0352063	59	9.59192e-06	43	0.0358333	JJ	60	unaccompanied	0	0	0	1.86	0	2.23	85	2.63	7	2.85327	26	3.09075	27	2.87454	211	<un<{<a<(compan)>y>}	<a<(compan)>y>	compan	1	accompanied
unaccompanied	2	a-	prefix	60	2.9378	unaccompanied	4.09434	9.59188e-06	3.78419	0.0352063	59	9.59192e-06	43	0.0358333	JJ	60	unaccompanied	0	0	0	1.86	0	2.23	85	2.63	7	2.85327	26	3.09075	27	2.87454	211	<un<{<a<(compan)>y>}	<a<(compan)>y>	compan	0	NA
effect	1	e-	prefix	2917	4.61756	effect	7.97419	0.000472006	6.56103	0.462685	2904	0.000472118	706	0.588333	NN.VB.VBP	2873.43.1	effect.effect.effect	5	0.69897	479	4.55	63	4.04	13882	4.84	336	4.47781	762	4.54191	1819	4.68746	110	{<e<(fect)}	<e<(fect)	fect	0	NA
unfortunate	1	un-	prefix	942	4.12698	unfortunate	6.84482	0.000152484	6.01859	0.293913	938	0.000152495	410	0.341667	JJ	942	unfortunate	3	0.477121	546	4.6	7	3.13	3014	4.18	159	4.1543	257	4.071	526	4.1492	111	<un<{(fortune)}>ate>	(fortune)	fortune	1	fortunate
incline	1	in-	prefix	193	3.44027	incline	5.26786	3.13765e-05	4.90527	0.10586	193	3.1377e-05	134	0.111667	NN.VB.VBP	157.15.21	incline.incline.incline	0	0	108	3.9	0	2.23	236	3.07	24	3.34812	39	3.26144	130	3.54466	110	{<in<(cline)}	<in<(cline)	cline	1	cline
overcrowded	1	over-	prefix	78	3.0501	overcrowded	4.34381	1.23556e-05	4.21951	0.0543303	76	1.23557e-05	67	0.0558333	JJ	78	overcrowded	0	0	8	2.82	0	2.23	335	3.22	7	2.85327	24	3.05732	47	3.10863	110	<over<{(crowd)}	(crowd)	crowd	1	crowded
reassure	1	re-	prefix	518	3.86764	reassure	6.2519	8.42103e-05	5.743	0.23045	518	8.42138e-05	311	0.259167	VB.VBP	499.19	reassure.reassure	0	0	18	3.14	1	2.53	1392	3.84	95	3.93245	145	3.82374	278	3.87299	210	<re<{<a<(sure)}	<a<(sure)	sure	1	assure
reassure	2	a-	prefix	518	3.86764	reassure	6.2519	8.42103e-05	5.743	0.23045	518	8.42138e-05	311	0.259167	VB.VBP	499.19	reassure.reassure	0	0	18	3.14	1	2.53	1392	3.84	95	3.93245	145	3.82374	278	3.87299	210	<re<{<a<(sure)}	<a<(sure)	sure	0	NA
inquiries	1	in-	prefix	236	3.52722	inquiry	5.45532	3.78792e-05	4.68213	0.0854129	233	3.788e-05	107	0.0891667	NNS	236	inquiry	0	0	0	1.86	0	2.23	1403	3.84	7	2.85327	51	3.37539	178	3.68024	111	{<in<(quire)}>y>	<in<(quire)	quire	0	NA
instituted	1	in-	prefix	49	2.85144	institute	3.91202	7.96614e-06	3.52636	0.0271287	49	7.96617e-06	33	0.0275	VBD.VBN	14.35	institute.institute	0	0	0	1.86	0	2.23	85	2.63	4	2.64915	12	2.77333	33	2.95887	110	{<in<(stitute)}	<in<(stitute)	stitute	0	NA
comprehend	1	co-	prefix	458	3.81428	comprehend	6.12249	7.39689e-05	5.27811	0.150573	455	7.39716e-05	195	0.1625	VB.VBP	387.71	comprehend.comprehend	0	0	8	2.82	0	2.23	315	3.2	42	3.58365	74	3.53444	342	3.96268	110	{<co<(prehend)}	<co<(prehend)	prehend	0	NA
expressions	1	ex-	prefix	830	4.07207	expression	6.71659	0.000134115	5.94803	0.276368	825	0.000134124	382	0.318333	NNS	830	expression	0	0	42	3.5	4	2.93	828	3.61	87	3.89466	256	4.06932	487	4.11581	111	{<ex<(press)}>ion>	<ex<(press)	press	0	NA
forecourt	1	fore-	prefix	95	3.13474	forecourt	4.56435	1.54445e-05	3.52636	0.0271287	95	1.54446e-05	33	0.0275	NN	95	forecourt	0	0	1	2.17	0	2.23	177	2.95	4	2.64915	67	3.49189	24	2.82533	110	<fore<{(court)}	(court)	court	1	court
remonstrated	1	re-	prefix	44	2.80568	remonstrate	3.80666	7.15327e-06	3.17805	0.0189853	44	7.1533e-06	23	0.0191667	VBD.VBN	42.2	remonstrate.remonstrate	0	0	0	1.86	0	2.23	4	1.39	5	2.72833	7	2.56247	32	2.9459	111	{<re<(monster)>ate>}	<re<(monster)>ate>	monster	0	NA
infinitely	1	im-	prefix	289	3.61487	infinitely	5.63835	4.552e-05	5.16479	0.135405	280	4.5521e-05	174	0.145	RB	289	infinitely	0	0	4	2.56	0	2.23	258	3.11	36	3.51838	69	3.50448	184	3.69456	112	{<im<(fin)>ite>}>ly>	<im<(fin)>ite>	fin	0	NA
accompanying	1	a-	prefix	233	3.52169	accompanying	5.45532	3.78792e-05	5.01728	0.117783	233	3.788e-05	150	0.125	JJ.VBG	27.206	accompanying.accompany	0	0	6	2.71	0	2.23	274	3.14	19	3.25121	58	3.43023	156	3.62329	111	{<a<(compan)>y>}	<a<(compan)>y>	compan	0	NA
describing	1	de-	prefix	455	3.81144	describe	6.1203	7.38063e-05	5.68358	0.218466	454	7.3809e-05	293	0.244167	VBG	455	describe	3	0.477121	21	3.21	4	2.93	1186	3.77	64	3.76309	130	3.77665	261	3.84569	110	{<de<(script)}	<de<(script)	script	1	scribing
miscalculated	1	mis-	prefix	39	2.75453	miscalculate	3.68888	6.3404e-06	3.58352	0.0287494	39	6.34042e-06	35	0.0291667	VBD.VBN	5.34	miscalculate.miscalculate	0	0	6	2.71	0	2.23	53	2.43	8	2.90442	7	2.56247	24	2.82533	111	<mis<{(calcul)>ate>}	(calcul)>ate>	calcul	1	calculated
destitute	1	de-	prefix	86	3.09199	destitute	4.46591	1.39813e-05	3.93183	0.040822	86	1.39814e-05	50	0.0416667	JJ	86	destitute	0	0	2	2.34	0	2.23	183	2.96	6	2.79528	22	3.02111	58	3.19824	110	{<de<(stitute)}	<de<(stitute)	stitute	0	NA
excessively	1	ex-	prefix	105	3.17778	excessively	4.66344	1.70702e-05	4.04305	0.0456105	105	1.70704e-05	56	0.0466667	RB	105	excessively	0	0	4	2.56	0	2.23	170	2.93	9	2.95018	24	3.05732	72	3.29071	112	{<ex<(cess)}>ive>>ly>	<ex<(cess)	cess	0	NA
confirm	1	co-	prefix	526	3.87428	confirm	6.2672	8.55108e-05	5.71043	0.22381	526	8.55144e-05	301	0.250833	NN.VB.VBP	4.476.46	confirm.confirm.confirm	0	0	170	4.1	3	2.83	3978	4.3	63	3.75636	139	3.80551	324	3.93927	110	{<co<(firm)}	<co<(firm)	firm	0	NA
mistake	1	mis-	prefix	3814	4.73397	mistake	8.23536	0.000612882	6.82655	0.569566	3771	0.00061307	921	0.7675	NN.VB.VBP	3622.146.46	mistake.mistake.mistake	57	1.75587	829	4.78	127	4.34	12470	4.79	639	4.75636	1140	4.71667	2035	4.73616	110	{<mis<(take)}	<mis<(take)	take	1	take
require	1	re-	prefix	924	4.11861	require	6.82546	0.000149558	5.8522	0.253996	920	0.000149569	347	0.289167	VB.VBP	549.375	require.require	0	0	117	3.94	10	3.27	3307	4.22	81	3.864	200	3.96258	643	4.23627	110	{<re<(quire)}	<re<(quire)	quire	1	quire
overcame	1	over-	prefix	182	3.41492	overcome	5.20401	2.94256e-05	4.78749	0.0945523	181	2.94261e-05	119	0.0991667	VBD	182	overcome	0	0	30	3.36	0	2.23	180	2.95	21	3.2926	39	3.26144	122	3.51729	110	<over<{(came)}	(came)	came	1	came
prejudices	1	pre-	prefix	93	3.1256	prejudice	4.52179	1.47942e-05	4.07754	0.0472016	91	1.47943e-05	58	0.0483333	NNS	93	prejudice	0	0	1	2.17	0	2.23	210	3.02	3	2.55224	21	3.00181	69	3.27248	110	{<pre<(judic)}	<pre<(judic)	judic	0	NA
unwelcome	1	un-	prefix	241	3.53629	unwelcome	5.48894	3.91798e-05	5.1358	0.131759	241	3.91806e-05	169	0.140833	JJ	241	unwelcome	0	0	20	3.19	0	2.23	392	3.29	39	3.55224	60	3.44471	142	3.58272	110	<un<{(welcome)}	(welcome)	welcome	1	welcome
intrusion	1	in-	prefix	121	3.23883	intrusion	4.80402	1.96714e-05	4.49981	0.0715452	121	1.96716e-05	89	0.0741667	NN	121	intrusion	0	0	3	2.47	0	2.23	284	3.15	12	3.06412	26	3.09075	83	3.35167	111	{<in<(trude)}>ion>	<in<(trude)	trude	0	NA
dismissed	1	dis-	prefix	767	4.03783	dismiss	6.63988	0.0001242	5.93754	0.273837	764	0.000124207	378	0.315	VBD.VBN	342.425	dismiss.dismiss	0	0	51	3.58	1	2.53	1357	3.83	75	3.83099	212	3.98776	480	4.10953	110	{<dis<(miss)}	<dis<(miss)	miss	1	missed
overslept	1	over-	prefix	71	3.0098	oversleep	4.27667	1.15428e-05	4.11087	0.0487902	71	1.15428e-05	60	0.05	FW.JJ.NN.VB.VBD.VBN	1.8.6.1.44.11	overslept.overslept.overslept.oversleep.oversleep.oversleep	0	0	13	3.01	9	3.23	86	2.64	10	2.99157	26	3.09075	35	2.98369	110	<over<{(slept)}	(slept)	slept	1	slept
replaces	1	re-	prefix	65	2.97202	replace	4.18965	1.05673e-05	3.82864	0.036814	65	1.05674e-05	45	0.0375	VBZ	65	replace	0	0	5	2.64	0	2.23	267	3.12	3	2.55224	8	2.61363	54	3.16775	110	{<re<(place)}	<re<(place)	place	1	places
derogatorily	1	de-	prefix	1	1.4535	derogatorily	0.693147	1.62575e-07	0.693147	0.000832986	1	1.62575e-07	1	0.000833333	RB	1	derogatorily	0	0	0	0	0	0	0	0	1	2.25121	0	0	0	0	113	{<de<(rog)>ate>}>ory>>ly>	<de<(rog)>ate>	rog	0	NA
accelerated	1	a-	prefix	245	3.54341	accelerate	5.50126	3.96675e-05	4.97673	0.113329	244	3.96683e-05	144	0.12	JJ.VBD.VBN	3.185.57	accelerated.accelerate.accelerate	0	0	8	2.82	0	2.23	355	3.25	47	3.63142	49	3.35835	149	3.60348	111	{<a<(celer)>ate>}	<a<(celer)>ate>	celer	0	NA
immobilized	1	im-	prefix	36	2.72067	immobilize	3.61092	5.85268e-06	3.3673	0.0230653	36	5.8527e-06	28	0.0233333	VBD.VBN	6.30	immobilize.immobilize	0	0	0	0	0	0	0	0	3	2.55224	6	2.50448	27	2.87454	111	<im<{(mobile)}>ize>	(mobile)	mobile	1	mobilized
overwhelming	1	over-	prefix	771	4.04009	overwhelming	6.64509	0.00012485	5.98645	0.285805	768	0.000124858	397	0.330833	JJ.VBG	729.42	overwhelming.overwhelm	0	0	64	3.68	2	2.71	1906	3.98	54	3.69054	171	3.89491	546	4.16537	110	{<over<(whelm)}	<over<(whelm)	whelm	1	whelming
regain	1	re-	prefix	358	3.70757	regain	5.87774	5.7875e-05	5.45959	0.178146	356	5.78767e-05	234	0.195	VB.VBP	336.22	regain.regain	0	0	21	3.21	0	2.23	685	3.53	40	3.56297	118	3.73493	200	3.73058	110	{<re<(gain)}	<re<(gain)	gain	1	gain
uphill	1	up-	prefix	312	3.64802	uphill	5.73657	5.02344e-05	5.19296	0.139037	309	5.02357e-05	179	0.149167	JJ.RB	228.84	uphill.uphill	0	0	43	3.51	7	3.13	811	3.61	38	3.54125	110	3.70471	164	3.64487	110	<up<{(hill)}	(hill)	hill	1	hill
outdistance	1	out-	prefix	7	2.05556	outdistance	2.07944	1.13802e-06	1.94591	0.00498754	7	1.13802e-06	6	0.005	VB	7	outdistance	0	0	0	0	0	0	0	0	1	2.25121	2	2.1365	4	2.12636	110	<out<{(distance)}	(distance)	distance	1	distance
received	1	re-	prefix	3279	4.66834	receive	8.08948	0.000529691	6.46614	0.42853	3259	0.000529832	642	0.535	JJ.VBD.VBN	1.1952.1326	received.receive.receive	5	0.69897	187	4.14	22	3.59	8989	4.65	312	4.44573	886	4.60731	2081	4.74587	110	{<re<(ceive)}	<re<(ceive)	ceive	0	NA
retracing	1	re-	prefix	62	2.95181	retrace	4.14313	1.00796e-05	4.09434	0.0479962	62	1.00796e-05	59	0.0491667	NN.VBG	1.61	retracing.retrace	0	0	4	2.56	4	2.93	80	2.6	7	2.85327	31	3.16453	24	2.82533	110	<re<{(trace)}	(trace)	trace	1	tracing
overlooked	1	over-	prefix	408	3.76419	overlook	6.01127	6.61658e-05	5.5835	0.199534	407	6.6168e-05	265	0.220833	VBD.VBN	176.232	overlook.overlook	0	0	11	2.94	0	2.23	900	3.65	54	3.69054	113	3.71629	241	3.8112	110	<over<{(look)}	(look)	look	1	looked
mistrust	1	mis-	prefix	128	3.26306	mistrust	4.85203	2.06468e-05	4.41884	0.0660998	127	2.0647e-05	82	0.0683333	NN	128	mistrust	0	0	2	2.34	0	2.23	159	2.9	5	2.72833	33	3.19086	90	3.38643	110	<mis<{(trust)}	(trust)	trust	1	trust
misinterpreted	1	mis-	prefix	32	2.67099	misinterpret	3.49651	5.20238e-06	3.4012	0.0238793	32	5.2024e-06	29	0.0241667	JJ.VBD.VBN	1.9.22	misinterpreted.misinterpret.misinterpret	0	0	5	2.64	0	2.23	81	2.61	3	2.55224	3	2.26144	26	2.85875	110	<mis<{(interpret)}	(interpret)	interpret	1	interpreted
inland	1	in-	prefix	331	3.67361	inland	5.80513	5.38109e-05	5.01728	0.117783	331	5.38123e-05	150	0.125	JJ.NN.RB	8.76.247	inland.inland.inland	3	0.477121	35	3.42	1	2.53	1607	3.9	56	3.70606	150	3.83836	125	3.52776	110	<in<{(land)}	(land)	land	1	land
overlooking	1	over-	prefix	382	3.73567	overlook	5.9428	6.17766e-05	5.53339	0.19062	380	6.17785e-05	252	0.21	VBG	382	overlook	0	0	10	2.91	3	2.83	777	3.59	67	3.78269	109	3.70078	206	3.74336	110	<over<{(look)}	(look)	look	1	looking
retorted	1	re-	prefix	623	3.94766	retort	6.43455	0.000101117	5.49717	0.184403	622	0.000101122	243	0.2025	VBD.VBN	422.201	retort.retort	0	0	0	1.86	0	2.23	16	1.93	111	3.9994	236	4.03413	276	3.86987	110	{<re<(tort)}	<re<(tort)	tort	0	NA
arose	1	a-	prefix	580	3.91665	arise	6.3613	9.39639e-05	5.2832	0.151289	578	9.39683e-05	196	0.163333	VBD	580	arise	0	0	3	2.47	3	2.83	291	3.16	50	3.65775	179	3.91466	351	3.97393	110	<a<{(rose)}	(rose)	rose	1	rose
reaction	1	re-	prefix	1738	4.39277	reaction	7.4553	0.00028089	6.25383	0.359421	1728	0.00028093	519	0.4325	NN	1738	reaction	0	0	396	4.46	3	2.83	8853	4.64	150	4.12916	307	4.14793	1281	4.53527	111	{<re<(act)}>ion>	<re<(act)	act	1	action
irresponsible	1	im-	prefix	150	3.33145	irresponsible	5.00395	2.40608e-05	4.65396	0.0831149	148	2.40611e-05	104	0.0866667	JJ	150	irresponsible	0	0	48	3.55	0	2.23	1002	3.7	15	3.1543	38	3.25045	97	3.41861	110	<im<{(responsible)}	(responsible)	responsible	1	NA
unjust	1	un-	prefix	188	3.42893	unjust	5.22575	3.00759e-05	4.54329	0.0746435	185	3.00764e-05	93	0.0775	JJ	188	unjust	0	0	1	2.17	0	2.23	211	3.02	9	2.95018	59	3.43753	120	3.51017	110	<un<{(just)}	(just)	just	1	just
receiver	1	re-	prefix	546	3.89046	receiver	6.29895	8.82743e-05	5.40717	0.169743	543	8.82782e-05	222	0.185	NN	546	receiver	0	0	41	3.49	4	2.93	314	3.19	76	3.83667	238	4.03778	232	3.79474	111	{<re<(ceive)}>er>	<re<(ceive)	ceive	0	NA
outburst	1	out-	prefix	278	3.59808	outburst	5.63121	4.51948e-05	5.32301	0.157004	278	4.51958e-05	204	0.17	NN	278	outburst	0	0	10	2.91	0	2.23	215	3.03	34	3.49425	70	3.51064	174	3.67042	110	<out<{(burst)}	(burst)	burst	1	burst
outwitted	1	out-	prefix	60	2.9378	outwit	4.07754	9.4293e-06	3.91202	0.0400217	58	9.42935e-06	49	0.0408333	VBD.VBN	23.37	outwit.outwit	0	0	17	3.12	1	2.53	61	2.49	12	3.06412	26	3.09075	22	2.78911	110	<out<{(wit)}	(wit)	wit	1	witted
dishonest	1	dis-	prefix	94	3.13019	dishonest	4.52179	1.47942e-05	4.21951	0.0543303	91	1.47943e-05	67	0.0558333	JJ	94	dishonest	0	0	10	2.91	0	2.23	358	3.25	22	3.31191	27	3.10654	45	3.09014	110	<dis<{(honest)}	(honest)	honest	1	honest
upbraid	1	up-	prefix	13	2.2986	upbraid	2.63906	2.11347e-06	2.56495	0.00995033	13	2.11347e-06	12	0.01	JJ.VB.VBD	1.11.1	upbraid.upbraid.upbraid	0	0	0	1.86	0	2.23	4	1.39	2	2.4273	2	2.1365	9	2.42739	110	<up<{(braid)}	(braid)	braid	1	braid
receive	1	re-	prefix	1473	4.32097	receive	7.29029	0.000238144	6.20051	0.34359	1465	0.000238172	492	0.41	VB.VBP	1281.192	receive.receive	3	0.477121	307	4.35	6	3.08	5244	4.42	169	4.18063	405	4.26791	899	4.38163	110	{<re<(ceive)}	<re<(ceive)	ceive	0	NA
reports	1	re-	prefix	1138	4.20899	report	7.03174	0.000183855	6.01127	0.292048	1131	0.000183872	407	0.339167	NNS.VBZ	970.168	report.report	8	0.90309	193	4.15	19	3.53	10702	4.73	165	4.17029	235	4.03229	738	4.29603	110	{<re<(port)}	<re<(port)	port	1	ports
encouraged	1	en-	prefix	926	4.11955	encourage	6.83087	0.000150371	6.02828	0.296394	925	0.000150382	414	0.345	JJ.VBD.VBN	67.563.296	encouraged.encourage.encourage	0	0	69	3.71	1	2.53	2723	4.13	150	4.12916	275	4.10029	501	4.12809	110	<en<{(courage)}	(courage)	courage	0	NA
disposed	1	dis-	prefix	357	3.70635	dispose	5.87774	5.7875e-05	4.99721	0.115558	356	5.78767e-05	147	0.1225	JJ.VBD.VBN	118.20.219	disposed.dispose.dispose	0	0	4	2.56	0	2.23	299	3.17	36	3.51838	58	3.43023	263	3.84899	110	{<dis<(pose)}	<dis<(pose)	pose	1	posed
unspoken	1	un-	prefix	332	3.67492	unspoken	5.80814	5.39734e-05	5.31321	0.155578	332	5.39749e-05	202	0.168333	JJ	332	unspoken	0	0	1	2.17	0	2.23	106	2.73	18	3.22893	62	3.45872	252	3.83051	111	<un<{(spoke)}>en>	(spoke)	spoke	1	spoken
impression	1	in-	prefix	1665	4.37415	impression	7.41095	0.0002687	6.31716	0.379007	1653	0.000268736	553	0.460833	NN	1665	impression	0	0	391	4.46	16	3.46	5451	4.43	150	4.12916	425	4.28879	1090	4.46521	111	{<in<(press)}>ion>	<in<(press)	press	0	NA
impulses	1	in-	prefix	135	3.28601	impulse	4.89784	2.16222e-05	4.30407	0.0590548	133	2.16225e-05	73	0.0608333	NNS	135	impulse	0	0	9	2.86	0	2.23	129	2.81	9	2.95018	15	2.8635	111	3.4766	110	{<in<(pulse)}	<in<(pulse)	pulse	0	NA
unpleasantly	1	un-	prefix	135	3.28601	unpleasantly	4.91265	2.19474e-05	4.55388	0.0754166	135	2.19476e-05	94	0.0783333	RB	135	unpleasantly	0	0	1	2.17	0	2.23	19	2	24	3.34812	45	3.32214	66	3.25346	112	<un<{(please)>ant>}>ly>	(please)>ant>	please	1	pleasantly
unreasonable	1	un-	prefix	198	3.45132	unreasonable	5.28827	3.20268e-05	4.85203	0.100599	197	3.20273e-05	127	0.105833	JJ	198	unreasonable	0	0	26	3.3	0	2.23	552	3.44	24	3.34812	35	3.21569	139	3.57351	111	<un<{(reason)}>able>	(reason)	reason	1	reasonable
reappearance	1	re-	prefix	74	3.02753	reappearance	4.31749	1.20305e-05	4.15888	0.0511683	74	1.20305e-05	63	0.0525	NN	74	reappearance	0	0	0	1.86	0	2.23	32	2.21	13	3.09631	15	2.8635	46	3.09948	111	<re<{(appear)}>ance>	(appear)	appear	1	appearance
unsuspecting	1	un-	prefix	133	3.27958	unsuspecting	4.89784	2.16222e-05	4.62497	0.0808116	133	2.16225e-05	101	0.0841667	JJ	133	unsuspecting	0	0	78	3.76	1	2.53	376	3.27	23	3.33039	41	3.28263	69	3.27248	110	<un<{(suspect)}	(suspect)	suspect	1	suspecting
uncanny	1	un-	prefix	201	3.45782	uncanny	5.3033	3.25145e-05	4.96284	0.111839	200	3.2515e-05	142	0.118333	JJ	201	uncanny	0	0	22	3.23	3	2.83	266	3.12	26	3.38154	59	3.43753	116	3.49557	110	<un<{(canny)}	(canny)	canny	1	canny
encounters	1	en-	prefix	149	3.32856	encounter	5.01064	2.42234e-05	4.7185	0.0884686	149	2.42237e-05	111	0.0925	NNS.VBZ	115.34	encounter.encounter	0	0	123	3.96	0	2.23	558	3.44	13	3.09631	40	3.27217	96	3.41416	110	{<en<(counter)}	<en<(counter)	counter	1	counters
process	1	pro-	prefix	2302	4.51477	process	7.73456	0.000371415	6.37673	0.398217	2285	0.000371484	587	0.489167	NN.VB.VBP	1974.316.12	process.process.process	0	0	316	4.37	15	3.44	22292	5.04	204	4.26194	653	4.47496	1445	4.58756	110	{<pro<(cess)}	<pro<(cess)	cess	1	cess
exhaled	1	ex-	prefix	448	3.80472	exhale	6.10479	7.26684e-05	5.34233	0.159849	447	7.2671e-05	208	0.173333	VBD.VBN	373.75	exhale.exhale	0	0	1	2.17	0	2.23	8	1.65	52	3.67446	101	3.66798	295	3.89868	110	{<ex<(hale)}	<ex<(hale)	hale	1	haled
undergrowth	1	under-	prefix	610	3.93851	undergrowth	6.4151	9.91658e-05	5.45959	0.178146	610	9.91707e-05	234	0.195	JJ.NN.NNS	23.585.2	undergrowth.undergrowth.undergrowth	8	0.90309	63	3.67	6	3.08	304	3.18	163	4.16503	239	4.03959	208	3.74753	111	<under<{(grow)>th>}	(grow)>th>	grow	1	growth
conceivable	1	co-	prefix	81	3.06628	conceivable	4.40672	1.31685e-05	3.95124	0.0416217	81	1.31686e-05	51	0.0425	JJ	81	conceivable	0	0	4	2.56	0	2.23	227	3.05	13	3.09631	12	2.77333	56	3.18326	111	{<co<(ceive)}>able>	<co<(ceive)	ceive	0	NA
inhabited	1	in-	prefix	319	3.65762	inhabit	5.74939	5.08847e-05	4.96981	0.112584	313	5.0886e-05	143	0.119167	VBD.VBN	43.276	inhabit.inhabit	0	0	7	2.77	0	2.23	358	3.25	52	3.67446	81	3.5732	186	3.69923	110	{<in<(habit)}	<in<(habit)	habit	1	habited
reminders	1	re-	prefix	110	3.19779	reminder	4.70953	1.78831e-05	4.56435	0.0761891	110	1.78832e-05	95	0.0791667	NNS	110	reminder	0	0	11	2.94	1	2.53	279	3.14	6	2.79528	31	3.16453	73	3.29662	111	{<re<(mind)}>er>	<re<(mind)	mind	1	minders
forebears	1	fore-	prefix	24	2.55041	forebear	3.21888	3.90179e-06	2.94444	0.0148886	24	3.9018e-06	18	0.015	NNS	24	forebear	0	0	1	2.17	0	2.23	73	2.56	4	2.64915	2	2.1365	18	2.70614	110	<fore<{(bear)}	(bear)	bear	1	bears
installed	1	in-	prefix	377	3.72996	install	5.93489	6.12889e-05	5.41165	0.170446	377	6.12908e-05	223	0.185833	VBD.VBN	93.284	install.install	0	0	63	3.67	2	2.71	1719	3.93	68	3.78903	121	3.74574	188	3.70385	110	{<in<(stall)}	<in<(stall)	stall	1	stalled
reclaiming	1	re-	prefix	46	2.82457	reclaim	3.85015	7.47842e-06	3.68888	0.031983	46	7.47845e-06	39	0.0325	VBG	46	reclaim	0	0	0	1.86	0	2.23	126	2.8	2	2.4273	15	2.8635	29	2.90451	110	{<re<(claim)}	<re<(claim)	claim	1	claiming
remounted	1	re-	prefix	31	2.65762	remount	3.46574	5.03981e-06	3.09104	0.0173486	31	5.03982e-06	21	0.0175	VBD.VBN	24.7	remount.remount	0	0	0	1.86	0	2.23	16	1.93	2	2.4273	19	2.96041	10	2.46878	110	<re<{(mount)}	(mount)	mount	1	mounted
preservation	1	pre-	prefix	169	3.38292	preservation	5.1358	2.74748e-05	4.79579	0.0953102	169	2.74752e-05	120	0.1	NN	169	preservation	0	0	8	2.82	0	2.23	440	3.34	10	2.99157	36	3.22758	123	3.52081	111	{<pre<(serve)}>ion>	<pre<(serve)	serve	0	NA
preserved	1	pre-	prefix	448	3.80472	preserve	6.09582	7.20181e-05	5.26269	0.14842	443	7.20207e-05	192	0.16	VBD.VBN	63.385	preserve.preserve	0	0	25	3.28	2	2.71	1542	3.88	41	3.57343	118	3.73493	289	3.88978	110	{<pre<(serve)}	<pre<(serve)	serve	1	served
entwined	1	en-	prefix	182	3.41492	entwine	5.20401	2.94256e-05	4.78749	0.0945523	181	2.94261e-05	119	0.0991667	VBD.VBN	48.134	entwine.entwine	0	0	1	2.17	0	2.23	128	2.81	24	3.34812	50	3.36695	108	3.46481	110	<en<{(twine)}	(twine)	twine	1	twined
unearth	1	un-	prefix	35	2.70877	unearth	3.58352	5.69011e-06	3.52636	0.0271287	35	5.69012e-06	33	0.0275	JJ.VB.VBP	6.25.4	unearth.unearth.unearth	0	0	19	3.17	0	2.23	306	3.18	4	2.64915	11	2.73856	20	2.74961	110	<un<{(earth)}	(earth)	earth	1	earth
unerring	1	un-	prefix	23	2.53268	unerring	3.17805	3.73922e-06	3.09104	0.0173486	23	3.73922e-06	21	0.0175	JJ	23	unerring	0	0	0	1.86	0	2.23	28	2.16	2	2.4273	4	2.35835	17	2.68266	110	<un<{(err)}	(err)	err	1	erring
associated	1	a-	prefix	394	3.74907	associate	5.96615	6.32397e-05	5.34711	0.160559	389	6.32417e-05	209	0.174167	JJ.VBD.VBN	27.32.335	associated.associate.associate	0	0	29	3.34	1	2.53	3501	4.24	31	3.45533	102	3.67222	261	3.84569	111	{<a<(socio)>ate>}	<a<(socio)>ate>	socio	0	NA
resurrected	1	re-	prefix	98	3.14811	resurrect	4.59512	1.59322e-05	3.93183	0.040822	98	1.59323e-05	50	0.0416667	VBD.VBN	24.74	resurrect.resurrect	0	0	1	2.17	0	2.23	148	2.87	2	2.4273	25	3.07436	71	3.28472	110	{<re<(surrect)}	<re<(surrect)	surrect	0	NA
reunited	1	re-	prefix	280	3.60118	reunite	5.63479	4.53574e-05	5.1985	0.139762	279	4.53584e-05	180	0.15	VBD.VBN	23.257	reunite.reunite	0	0	75	3.75	8	3.19	877	3.64	72	3.8135	106	3.68877	102	3.44022	111	<re<{(un)}>ite>	(un)	un	1	united
forefather	1	fore-	prefix	6	1.99757	forefather	1.94591	9.75449e-07	1.79176	0.00415801	6	9.7545e-07	5	0.00416667	NN	6	forefather	0	0	0	1.86	0	2.23	14	1.87	1	2.25121	0	0	5	2.20554	110	<fore<{(father)}	(father)	father	1	father
enthralled	1	en-	prefix	105	3.17778	enthral	4.66344	1.70702e-05	4.47734	0.0699924	105	1.70704e-05	87	0.0725	JJ.VBD.VBN	20.13.72	enthralled.enthral.enthral	0	0	2	2.34	1	2.53	200	3	23	3.33039	39	3.26144	43	3.07084	110	<en<{(thrall)}	(thrall)	thrall	0	NA
reclaimed	1	re-	prefix	61	2.94486	reclaim	4.12713	9.91702e-06	3.98898	0.0432191	61	9.91707e-06	53	0.0441667	VBD.VBN	17.44	reclaim.reclaim	0	0	6	2.71	2	2.71	408	3.31	3	2.55224	14	2.83547	44	3.0806	110	{<re<(claim)}	<re<(claim)	claim	1	claimed
elimination	1	e-	prefix	51	2.86847	elimination	3.95124	8.29129e-06	3.49651	0.0263173	51	8.29132e-06	32	0.0266667	NN	51	elimination	0	0	21	3.21	0	2.23	530	3.42	4	2.64915	5	2.43753	42	3.06086	112	{<e<(limin)>ate>}>ion>	<e<(limin)>ate>	limin	0	NA
preliminary	1	pre-	prefix	138	3.29549	preliminary	4.92725	2.22725e-05	4.44265	0.0676586	137	2.22728e-05	84	0.07	JJ	138	preliminary	0	0	6	2.71	0	2.23	330	3.22	13	3.09631	33	3.19086	92	3.39587	111	{<pre<(limin)>ory>}	<pre<(limin)>ory>	limin	0	NA
included	1	in-	prefix	1351	4.28345	include	7.20712	0.000219127	6.22851	0.35183	1348	0.000219151	506	0.421667	VBD.VBN	1003.348	include.include	0	0	68	3.7	3	2.83	3732	4.27	193	4.23798	443	4.30677	715	4.2823	110	{<in<(clude)}	<in<(clude)	clude	0	NA
exclamation	1	ex-	prefix	258	3.56577	exclamation	5.55683	4.19435e-05	5.04986	0.12148	258	4.19443e-05	155	0.129167	NN	258	exclamation	0	0	27	3.31	0	2.23	193	2.98	29	3.4273	76	3.54587	153	3.61491	111	{<ex<(claim)}>ion>	<ex<(claim)	claim	0	NA
mistaken	1	mis-	prefix	1122	4.20285	mistaken	7.01661	0.000181092	6.12687	0.322687	1114	0.000181108	457	0.380833	JJ.VBD.VBN	989.14.119	mistaken.mistake.mistake	0	0	84	3.79	12	3.34	1039	3.71	134	4.08051	309	4.15074	679	4.2599	111	{<mis<(take)}>en>	<mis<(take)	take	1	taken
inevitable	1	im-	prefix	585	3.92037	inevitable	6.36819	9.46141e-05	5.7301	0.227799	582	9.46186e-05	307	0.255833	JJ	585	inevitable	0	0	30	3.36	0	2.23	2118	4.02	39	3.55224	126	3.76319	420	4.05167	110	<im<{(evitable)}	(evitable)	evitable	0	NA
aligned	1	a-	prefix	96	3.13924	align	4.57471	1.56071e-05	4.31749	0.05984	96	1.56072e-05	74	0.0616667	VBD.VBN	6.90	align.align	0	0	11	2.94	1	2.53	269	3.13	13	3.09631	17	2.91466	66	3.25346	110	{<a<(line)}	<a<(line)	line	0	NA
recycling	1	re-	prefix	170	3.38547	recycle	5.12396	2.71496e-05	4.57471	0.076961	167	2.715e-05	96	0.08	NN.VBG	141.29	recycling.recycle	57	1.75587	186	4.14	161	4.44	1822	3.96	54	3.69054	50	3.36695	66	3.25346	110	<re<{(cycle)}	(cycle)	cycle	1	cycling
unleash	1	un-	prefix	161	3.36199	unleash	5.0876	2.61742e-05	4.66344	0.0838815	161	2.61746e-05	105	0.0875	VB.VBP	150.11	unleash.unleash	0	0	78	3.76	2	2.71	457	3.36	24	3.34812	34	3.20345	103	3.44442	110	<un<{(leash)}	(leash)	leash	1	leash
insane	1	im-	prefix	1147	4.21241	insane	7.03791	0.000184993	5.84932	0.253349	1138	0.00018501	346	0.288333	JJ	1147	insane	0	0	165	4.08	1	2.53	1857	3.96	62	3.74952	193	3.94718	892	4.37824	110	<im<{(sane)}	(sane)	sane	0	NA
beloved	1	be-	prefix	1164	4.2188	beloved	7.05359	0.000187919	6.04973	0.301955	1156	0.000187937	423	0.3525	JJ	1164	beloved	3	0.477121	88	3.81	7	3.13	1462	3.86	227	4.30812	338	4.18958	599	4.20554	110	<be<{(love)}	(love)	love	1	loved
uncommon	1	un-	prefix	204	3.46422	uncommon	5.30827	3.2677e-05	4.83628	0.0990909	201	3.26776e-05	125	0.104167	JJ	204	uncommon	0	0	11	2.94	0	2.23	414	3.31	11	3.02936	62	3.45872	131	3.54796	110	<un<{(common)}	(common)	common	1	common
uneven	1	un-	prefix	600	3.93135	uneven	6.39693	9.73777e-05	5.76205	0.234413	599	9.73824e-05	317	0.264167	JJ	600	uneven	0	0	16	3.09	3	2.83	324	3.21	53	3.68257	190	3.94042	357	3.98127	110	<un<{(even)}	(even)	even	1	even
appropriate	1	a-	prefix	772	4.04065	appropriate	6.64509	0.00012485	5.81413	0.245557	768	0.000124858	334	0.278333	JJ.VB	762.10	appropriate.appropriate	0	0	88	3.81	1	2.53	4796	4.38	53	3.68257	162	3.87157	557	4.17402	111	{<a<(propri)>ate>}	<a<(propri)>ate>	propri	0	NA
befits	1	be-	prefix	36	2.72067	befit	3.61092	5.85268e-06	3.29584	0.0214353	36	5.8527e-06	26	0.0216667	IN.NNS.VBZ	2.28.6	befits.befit.befit	0	0	2	2.34	0	2.23	60	2.48	2	2.4273	8	2.61363	26	2.85875	110	<be<{(fit)}	(fit)	fit	1	fits
undomesticated	1	un-	prefix	2	1.62959	undomesticated	1.09861	3.2515e-07	1.09861	0.00166528	2	3.2515e-07	2	0.00166667	JJ	2	undomesticated	0	0	0	1.86	0	2.23	3	1.3	1	2.25121	0	0	1	1.72842	111	<un<{(domestic)}>ate>	(domestic)	domestic	1	domesticated
inappropriate	1	im-	prefix	194	3.44251	inappropriate	5.273	3.1539e-05	4.86753	0.102105	194	3.15395e-05	129	0.1075	JJ	194	inappropriate	0	0	25	3.28	0	2.23	1148	3.76	9	2.95018	31	3.16453	154	3.61772	211	<im<{<a<(propri)>ate>}	<a<(propri)>ate>	propri	0	NA
inappropriate	2	a-	prefix	194	3.44251	inappropriate	5.273	3.1539e-05	4.86753	0.102105	194	3.15395e-05	129	0.1075	JJ	194	inappropriate	0	0	25	3.28	0	2.23	1148	3.76	9	2.95018	31	3.16453	154	3.61772	211	<im<{<a<(propri)>ate>}	<a<(propri)>ate>	propri	0	NA
overcooked	1	over-	prefix	44	2.80568	overcooked	3.78419	6.9907e-06	3.68888	0.031983	43	6.99072e-06	39	0.0325	JJ	44	overcooked	0	0	25	3.28	0	2.23	585	3.46	10	2.99157	13	2.80551	21	2.76981	110	<over<{(cook)}	(cook)	cook	1	cooked
unacceptable	1	un-	prefix	129	3.26641	unacceptable	4.86753	2.09719e-05	4.56435	0.0761891	129	2.09722e-05	95	0.0791667	JJ	129	unacceptable	0	0	50	3.57	1	2.53	1875	3.97	15	3.1543	30	3.15074	84	3.35681	111	<un<{(accept)}>able>	(accept)	accept	1	acceptable
consist	1	co-	prefix	89	3.10671	consist	4.49981	1.44691e-05	4.14313	0.0503762	89	1.44692e-05	62	0.0516667	VB.VBP	61.28	consist.consist	0	0	15	3.07	0	2.23	229	3.06	10	2.99157	29	3.1365	50	3.13496	110	{<co<(sist)}	<co<(sist)	sist	0	NA
enjoys	1	en-	prefix	194	3.44251	enjoy	5.273	3.1539e-05	4.95583	0.111094	194	3.15395e-05	141	0.1175	VBZ	194	enjoy	5	0.69897	64	3.68	15	3.44	1224	3.78	25	3.36515	45	3.32214	124	3.5243	110	<en<{(joy)}	(joy)	joy	1	joys
unfriendly	1	un-	prefix	236	3.52722	unfriendly	5.45532	3.78792e-05	5.10595	0.1281	233	3.788e-05	164	0.136667	JJ	236	unfriendly	0	0	6	2.71	3	2.83	101	2.7	41	3.57343	69	3.50448	126	3.53119	111	<un<{(friend)}>ly>	(friend)	friend	1	friendly
unfair	1	un-	prefix	759	4.03328	unfair	6.62936	0.000122899	6.06611	0.306258	756	0.000122907	430	0.358333	JJ	759	unfair	11	1.04139	259	4.28	21	3.57	3736	4.27	132	4.07403	261	4.07768	366	3.99205	110	<un<{(fair)}	(fair)	fair	1	fair
revision	1	re-	prefix	85	3.08697	revision	4.45435	1.38188e-05	3.71357	0.0327898	85	1.38189e-05	40	0.0333333	NN	85	revision	0	0	64	3.68	0	2.23	406	3.31	4	2.64915	18	2.93814	63	3.23357	111	{<re<(vise)}>ion>	<re<(vise)	vise	1	vision
constellations	1	co-	prefix	240	3.53449	constellation	5.48064	3.88547e-05	4.77912	0.0937939	239	3.88554e-05	118	0.0983333	NNS	240	constellation	0	0	6	2.71	7	3.13	132	2.82	55	3.69837	80	3.56787	105	3.45269	112	{<co<(stell)>ate>}>ion>	<co<(stell)>ate>	stell	0	NA
dismounted	1	dis-	prefix	334	3.67752	dismount	5.81413	5.42986e-05	4.91265	0.10661	334	5.43e-05	135	0.1125	JJ.VBD.VBN	13.211.110	dismounted.dismount.dismount	0	0	1	2.17	0	2.23	16	1.93	32	3.4687	123	3.7528	179	3.68266	110	<dis<{(mount)}	(mount)	mount	1	mounted
reorganizing	1	re-	prefix	15	2.35659	reorganize	2.77259	2.43862e-06	2.70805	0.0115991	15	2.43862e-06	14	0.0116667	VBG	15	reorganize	0	0	0	1.86	0	2.23	2	1.17	2	2.4273	4	2.35835	9	2.42739	111	<re<{(organ)>ize>}	(organ)>ize>	organ	1	organizing
uncovered	1	un-	prefix	380	3.7334	uncover	5.93754	6.14514e-05	5.43808	0.174653	378	6.14533e-05	229	0.190833	JJ.VBD.VBN	6.137.237	uncovered.uncover.uncover	0	0	15	3.07	1	2.53	1253	3.79	51	3.66618	145	3.82374	184	3.69456	110	<un<{(cover)}	(cover)	cover	1	covered
reanimated	1	re-	prefix	15	2.35659	reanimate	2.77259	2.43862e-06	2.56495	0.00995033	15	2.43862e-06	12	0.01	JJ.VBD.VBN	5.1.9	reanimated.reanimate.reanimate	0	0	2	2.34	0	2.23	10	1.74	2	2.4273	3	2.26144	10	2.46878	111	<re<{(anim)>ate>}	(anim)>ate>	anim	1	animated
refreshingly	1	re-	prefix	12	2.26641	refreshingly	2.56495	1.9509e-06	2.56495	0.00995033	12	1.9509e-06	12	0.01	RB	12	refreshingly	0	0	4	2.56	0	2.23	51	2.41	4	2.64915	3	2.26144	5	2.20554	111	{<re<(fresh)}>ly>	<re<(fresh)	fresh	0	NA
disobedient	1	dis-	prefix	105	3.17778	disobedient	4.66344	1.70702e-05	4.23411	0.0551193	105	1.70704e-05	68	0.0566667	JJ.NN	101.4	disobedient.disobedient	0	0	4	2.56	0	2.23	43	2.34	50	3.65775	30	3.15074	25	2.84236	110	<dis<{(obedient)}	(obedient)	obedient	1	obedient
misfortune	1	mis-	prefix	537	3.88325	misfortune	6.2804	8.66487e-05	5.1985	0.139762	533	8.66525e-05	180	0.15	NN	537	misfortune	0	0	22	3.23	0	2.23	301	3.18	37	3.52996	119	3.73856	381	4.00945	110	<mis<{(fortune)}	(fortune)	fortune	1	fortune
reorganized	1	re-	prefix	16	2.38292	reorganize	2.83321	2.6012e-06	2.63906	0.0107751	16	2.6012e-06	13	0.0108333	VBD.VBN	3.13	reorganize.reorganize	0	0	0	0	0	0	0	0	1	2.25121	4	2.35835	11	2.50657	111	<re<{(organ)>ize>}	(organ)>ize>	organ	1	organized
enjoyable	1	en-	prefix	174	3.39551	enjoyable	5.16479	2.82876e-05	4.78749	0.0945523	174	2.8288e-05	119	0.0991667	JJ	174	enjoyable	0	0	51	3.58	3	2.83	1232	3.79	31	3.45533	50	3.36695	93	3.40051	111	<en<{(joy)}>able>	(joy)	joy	0	NA
conjure	1	co-	prefix	217	3.49093	conjure	5.37528	3.4953e-05	4.86753	0.102105	215	3.49536e-05	129	0.1075	JJ.NN.VB.VBP	3.9.170.35	conjure.conjure.conjure.conjure	0	0	20	3.19	3	2.83	335	3.22	27	3.39734	51	3.37539	139	3.57351	110	{<co<(jur)}	<co<(jur)	jur	0	NA
insists	1	in-	prefix	394	3.74907	insist	5.97889	6.40525e-05	5.26269	0.14842	394	6.40545e-05	192	0.16	VBZ	394	insist	0	0	22	3.23	1	2.53	1295	3.81	32	3.4687	93	3.63251	269	3.85875	110	{<in<(sist)}	<in<(sist)	sist	0	NA
transportation	1	trans-	prefix	265	3.57735	transportation	5.5835	4.30814e-05	4.93447	0.108854	265	4.30824e-05	138	0.115	NN	265	transportation	0	0	38	3.46	2	2.71	404	3.3	37	3.52996	117	3.73126	111	3.4766	111	{<trans<(port)}>ion>	<trans<(port)	port	0	NA
appreciate	1	a-	prefix	1289	4.26306	appreciate	7.15929	0.000208887	6.32615	0.381855	1285	0.000208909	558	0.465	VB.VBP	806.483	appreciate.appreciate	0	0	325	4.38	37	3.81	6888	4.53	199	4.25121	287	4.11878	803	4.33264	111	{<a<(preci)>ate>}	<a<(preci)>ate>	preci	0	NA
intention	1	in-	prefix	1090	4.1903	intention	6.99118	0.000176541	6.10032	0.315419	1086	0.000176556	445	0.370833	NN	1090	intention	0	0	30	3.36	3	2.83	2695	4.13	119	4.02936	239	4.03959	732	4.29249	111	{<in<(tend)}>ion>	<in<(tend)	tend	1	tention
unusually	1	un-	prefix	567	3.90682	unusually	6.33328	9.13629e-05	5.76205	0.234413	562	9.13671e-05	317	0.264167	RB	567	unusually	0	0	39	3.47	3	2.83	800	3.6	108	3.98761	213	3.9898	246	3.82008	111	<un<{(usual)}>y>	(usual)	usual	1	usually
insensitive	1	im-	prefix	72	3.01579	insensitive	4.29046	1.17053e-05	4.20469	0.0535408	72	1.17054e-05	66	0.055	JJ	72	insensitive	0	0	23	3.24	0	2.23	276	3.14	10	2.99157	17	2.91466	45	3.09014	111	<im<{(sense)>ive>}	(sense)>ive>	sense	0	NA
unconscious	1	un-	prefix	1250	4.24973	unconscious	7.1285	0.000202548	6.07535	0.308709	1246	0.000202568	434	0.361667	JJ	1250	unconscious	0	0	56	3.62	1	2.53	1070	3.73	137	4.09006	350	4.20469	763	4.31048	110	<un<{(conscious)}	(conscious)	conscious	1	conscious
administrator	1	a-	prefix	93	3.1256	administrator	4.52179	1.47942e-05	3.78419	0.0352063	91	1.47943e-05	43	0.0358333	NN	93	administrator	0	0	2	2.34	0	2.23	602	3.48	7	2.85327	48	3.34958	38	3.01845	112	{<a<(minister)>ate>}>or>	<a<(minister)>ate>	minister	0	NA
underworld	1	under-	prefix	304	3.63677	underworld	5.72031	4.94216e-05	4.52179	0.0730956	304	4.94228e-05	91	0.0758333	NN	304	underworld	0	0	23	3.24	0	2.23	325	3.21	23	3.33039	151	3.84123	130	3.54466	110	<under<{(world)}	(world)	world	1	world
unconcern	1	un-	prefix	35	2.70877	unconcern	3.58352	5.69011e-06	3.29584	0.0214353	35	5.69012e-06	26	0.0216667	NN	35	unconcern	0	0	0	1.86	0	2.23	2	1.17	3	2.55224	10	2.70078	22	2.78911	110	<un<{(concern)}	(concern)	concern	1	concern
overrun	1	over-	prefix	154	3.3428	overrun	5.04343	2.50362e-05	4.74493	0.0907544	154	2.50365e-05	114	0.095	VBD.VBN	15.139	overrun.overrun	0	0	16	3.09	2	2.71	353	3.24	17	3.20545	39	3.26144	98	3.42302	110	<over<{(run)}	(run)	run	1	run
deceived	1	de-	prefix	347	3.69405	deceive	5.83773	5.55991e-05	4.95583	0.111094	342	5.56006e-05	141	0.1175	VBD.VBN	39.308	deceive.deceive	0	0	10	2.91	0	2.23	311	3.19	11	3.02936	60	3.44471	276	3.86987	110	{<de<(ceive)}	<de<(ceive)	ceive	0	NA
disgrace	1	dis-	prefix	476	3.83099	disgrace	6.16542	7.72201e-05	5.50126	0.185095	475	7.72231e-05	244	0.203333	NN	476	disgrace	0	0	68	3.7	8	3.19	1196	3.77	74	3.82524	147	3.82964	255	3.83563	110	{<dis<(grace)}	<dis<(grace)	grace	1	grace
ensure	1	en-	prefix	753	4.02984	ensure	6.62407	0.000122249	5.76832	0.235731	752	0.000122256	319	0.265833	VB.VBP	747.6	ensure.ensure	3	0.477121	331	4.39	4	2.93	10624	4.72	92	3.91866	221	4.00574	440	4.07183	110	<en<{(sure)}	(sure)	sure	1	sure
provided	1	pro-	prefix	1486	4.32478	provide	7.30047	0.000240582	6.16961	0.334685	1480	0.000240611	477	0.3975	VBD.VBN	559.927	provide.provide	0	0	70	3.72	13	3.38	5468	4.43	141	4.10247	460	4.32308	885	4.37482	110	{<pro<(vide)}	<pro<(vide)	vide	0	NA
proposal	1	pro-	prefix	450	3.80665	proposal	6.10256	7.25058e-05	5.23644	0.144822	446	7.25084e-05	187	0.155833	JJ.NN	1.449	proposal.proposal	0	0	25	3.28	0	2.23	3131	4.19	45	3.61294	113	3.71629	292	3.89425	111	{<pro<(pose)}>al>	<pro<(pose)	pose	0	NA
confined	1	co-	prefix	510	3.86089	confine	6.23245	8.25847e-05	5.50533	0.185788	508	8.25881e-05	245	0.204167	VBD.VBN	30.480	confine.confine	0	0	22	3.23	1	2.53	1026	3.71	42	3.58365	124	3.75629	344	3.96521	110	{<co<(fine)}	<co<(fine)	fine	0	NA
inquired	1	in-	prefix	930	4.12142	inquire	6.83626	0.000151183	5.00395	0.1163	930	0.000151195	148	0.123333	VBD.VBN	917.13	inquire.inquire	0	0	0	1.86	0	2.23	37	2.28	81	3.864	235	4.03229	614	4.21626	110	{<in<(quire)}	<in<(quire)	quire	0	NA
deceive	1	de-	prefix	249	3.55041	deceive	5.51343	4.01552e-05	4.86753	0.102105	247	4.0156e-05	129	0.1075	VB.VBP	225.24	deceive.deceive	0	0	18	3.14	3	2.83	328	3.21	16	3.18063	41	3.28263	192	3.71294	110	{<de<(ceive)}	<de<(ceive)	ceive	0	NA
prescribed	1	pre-	prefix	117	3.22435	prescribe	4.77068	1.90211e-05	4.33073	0.0606246	117	1.90213e-05	75	0.0625	JJ.VBD.VBN	11.16.90	prescribed.prescribe.prescribe	0	0	1	2.17	0	2.23	402	3.3	10	2.99157	27	3.10654	80	3.33587	110	{<pre<(script)}	<pre<(script)	script	1	scribed
refusals	1	re-	prefix	12	2.26641	refusal	2.56495	1.9509e-06	2.56495	0.00995033	12	1.9509e-06	12	0.01	NNS	12	refusal	0	0	0	1.86	0	2.23	8	1.65	2	2.4273	1	1.96041	9	2.42739	111	{<re<(fuse)}>al>	<re<(fuse)	fuse	0	NA
undertook	1	under-	prefix	113	3.20938	undertake	4.7362	1.83708e-05	4.06044	0.0464064	113	1.8371e-05	57	0.0475	VBD.VBN	111.2	undertake.undertake	0	0	0	1.86	0	2.23	181	2.96	9	2.95018	18	2.93814	86	3.36691	110	<under<{(took)}	(took)	took	1	took
overjoyed	1	over-	prefix	216	3.48893	overjoy	5.3799	3.51156e-05	4.99721	0.115558	216	3.51162e-05	147	0.1225	JJ.VBD.VBN	150.6.60	overjoyed.overjoy.overjoy	3	0.477121	10	2.91	3	2.83	263	3.12	46	3.62228	95	3.64165	75	3.3082	110	<over<{(joy)}	(joy)	joy	0	NA
dishonesty	1	dis-	prefix	33	2.68395	dishonesty	3.52636	5.36496e-06	3.4012	0.0238793	33	5.36497e-06	29	0.0241667	NN	33	dishonesty	0	0	4	2.56	0	2.23	116	2.76	5	2.72833	9	2.65938	19	2.72842	111	<dis<{(honest)}>y>	(honest)	honest	1	honesty
entreated	1	en-	prefix	129	3.26641	entreat	4.86753	2.09719e-05	3.68888	0.031983	129	2.09722e-05	39	0.0325	JJ.VBD.VBN	3.98.28	entreated.entreat.entreat	0	0	0	1.86	0	2.23	3	1.3	14	3.12627	13	2.80551	102	3.44022	110	{<en<(treat)}	<en<(treat)	treat	1	treated
repay	1	re-	prefix	267	3.58061	repay	5.59099	4.34066e-05	5.17048	0.136132	267	4.34075e-05	175	0.145833	VB.VBP	243.24	repay.repay	3	0.477121	35	3.42	2	2.71	833	3.62	38	3.54125	82	3.57846	147	3.59765	110	{<re<(pay)}	<re<(pay)	pay	1	pay
entangled	1	en-	prefix	150	3.33145	entangle	5.01728	2.43859e-05	4.72739	0.0892311	150	2.43862e-05	112	0.0933333	JJ.VBD.VBN	38.10.102	entangled.entangle.entangle	3	0.477121	5	2.64	0	2.23	74	2.57	31	3.45533	42	3.29285	77	3.31948	110	<en<{(tangle)}	(tangle)	tangle	1	tangled
enabled	1	en-	prefix	220	3.49686	enable	5.39816	3.57659e-05	4.69135	0.0861777	220	3.57665e-05	108	0.09	VBD.VBN	149.71	enable.enable	0	0	14	3.04	0	2.23	969	3.68	20	3.2724	47	3.34062	153	3.61491	110	<en<{(able)}	(able)	able	1	abled
invention	1	in-	prefix	751	4.02869	invention	6.62007	0.000121761	5.49717	0.184403	749	0.000121769	243	0.2025	NN	751	invention	14	1.14613	502	4.57	354	4.78	2469	4.09	304	4.43448	240	4.0414	207	3.74545	111	{<in<(vent)}>ion>	<in<(vent)	vent	0	NA
disliked	1	dis-	prefix	343	3.68903	dislike	5.83188	5.5274e-05	5.34711	0.160559	340	5.52755e-05	209	0.174167	JJ.VB.VBD.VBN	4.1.281.57	disliked.dislike.dislike.dislike	0	0	3	2.47	0	2.23	186	2.97	56	3.70606	107	3.69281	180	3.68507	110	<dis<{(like)}	(like)	like	1	liked
prevail	1	pre-	prefix	137	3.29235	prevail	4.92725	2.22725e-05	4.41884	0.0660998	137	2.22728e-05	82	0.0683333	VB.VBP	125.12	prevail.prevail	0	0	17	3.12	0	2.23	339	3.23	5	2.72833	36	3.22758	96	3.41416	110	{<pre<(vail)}	<pre<(vail)	vail	1	vail
increased	1	in-	prefix	997	4.1516	increase	6.90073	0.000161261	5.85793	0.255288	992	0.000161274	349	0.290833	JJ.VBD.VBN	4.515.478	increased.increase.increase	3	0.477121	43	3.51	0	2.23	5084	4.4	82	3.86926	315	4.15907	600	4.20626	110	{<in<(crease)}	<in<(crease)	crease	1	creased
betook	1	be-	prefix	33	2.68395	betake	3.52636	5.36496e-06	2.70805	0.0115991	33	5.36497e-06	14	0.0116667	JJ.NN.VBD.VBP	2.13.7.11	betook.betook.betake.betake	0	0	0	0	0	0	0	0	5	2.72833	10	2.70078	18	2.70614	110	<be<{(took)}	(took)	took	1	took
intercourse	1	inter-	prefix	117	3.22435	intercourse	4.76217	1.88585e-05	3.95124	0.0416217	116	1.88587e-05	51	0.0425	NN	117	intercourse	0	0	0	1.86	0	2.23	172	2.93	1	2.25121	5	2.43753	111	3.4766	110	<inter<{(course)}	(course)	course	1	course
request	1	re-	prefix	1283	4.26104	request	7.14835	0.000206611	6.11368	0.31906	1271	0.000206633	451	0.375833	NN.VB.VBP	1042.103.138	request.request.request	0	0	62	3.66	18	3.51	2334	4.06	138	4.0932	276	4.10186	869	4.36691	110	{<re<(quest)}	<re<(quest)	quest	1	quest
infrequent	1	im-	prefix	41	2.77572	infrequent	3.73767	6.66555e-06	3.66356	0.0311756	41	6.66557e-06	38	0.0316667	JJ	41	infrequent	0	0	2	2.34	0	2.23	38	2.29	3	2.55224	7	2.56247	31	2.93254	110	<im<{(frequent)}	(frequent)	frequent	0	NA
unhappiness	1	un-	prefix	164	3.36996	unhappiness	5.09987	2.64994e-05	4.74493	0.0907544	163	2.64997e-05	114	0.095	NN	164	unhappiness	0	0	16	3.09	0	2.23	218	3.04	30	3.44154	36	3.22758	98	3.42302	111	<un<{(happy)}>ness>	(happy)	happy	1	happiness
resolved	1	re-	prefix	1052	4.1749	resolve	6.95559	0.000170364	5.63835	0.209721	1048	0.000170379	280	0.233333	VBD.VBN	495.557	resolve.resolve	0	0	10	2.91	0	2.23	1504	3.87	91	3.91397	268	4.08913	693	4.26875	110	{<re<(solve)}	<re<(solve)	solve	1	solved
intending	1	in-	prefix	325	3.66569	intend	5.78383	5.26729e-05	5.23644	0.144822	324	5.26743e-05	187	0.155833	VBG	325	intend	0	0	7	2.77	1	2.53	451	3.35	47	3.63142	67	3.49189	211	3.75372	110	{<in<(tend)}	<in<(tend)	tend	1	tending
requiring	1	re-	prefix	126	3.25627	require	4.84419	2.04842e-05	4.46591	0.0692151	126	2.04844e-05	86	0.0716667	VBG	126	require	0	0	8	2.82	1	2.53	404	3.3	10	2.99157	40	3.27217	76	3.31388	110	{<re<(quire)}	<re<(quire)	quire	1	quiring
induced	1	in-	prefix	248	3.54867	induce	5.51343	4.01552e-05	4.67283	0.0846475	247	4.0156e-05	106	0.0883333	VBD.VBN	54.194	induce.induce	0	0	3	2.47	0	2.23	266	3.12	20	3.2724	27	3.10654	201	3.73274	110	{<in<(duct)}	<in<(duct)	duct	0	NA
express	1	ex-	prefix	1177	4.22362	express	7.06133	0.000189382	5.95584	0.278263	1165	0.0001894	385	0.320833	JJ.VB.VBP	289.710.178	express.express.express	19	1.27875	138	4.01	58	4	3936	4.29	230	4.31379	355	4.21083	592	4.20044	110	{<ex<(press)}	<ex<(press)	press	1	press
produce	1	pro-	prefix	1026	4.16404	produce	6.92166	0.000164675	5.9108	0.267479	1013	0.000164688	368	0.306667	NN.VB.VBP	153.731.142	produce.produce.produce	14	1.14613	230	4.23	19	3.53	10162	4.7	141	4.10247	274	4.09872	611	4.21414	110	{<pro<(duct)}	<pro<(duct)	duct	0	NA
reconciled	1	re-	prefix	86	3.09199	reconcile	4.46591	1.39813e-05	4.02535	0.044814	86	1.39814e-05	55	0.0458333	VBD.VBN	11.75	reconcile.reconcile	0	0	0	1.86	0	2.23	125	2.8	3	2.55224	7	2.56247	76	3.31388	110	{<re<(concile)}	<re<(concile)	concile	0	NA
forefathers	1	fore-	prefix	50	2.86004	forefather	3.93183	8.12871e-06	3.55535	0.0279394	50	8.12875e-06	34	0.0283333	NNS	50	forefather	0	0	2	2.34	0	2.23	142	2.85	5	2.72833	16	2.88983	29	2.90451	110	<fore<{(father)}	(father)	father	1	fathers
expose	1	ex-	prefix	364	3.71476	expose	5.8944	5.88504e-05	5.32301	0.157004	362	5.88521e-05	204	0.17	VB.VBP	352.12	expose.expose	0	0	43	3.51	0	2.23	1030	3.71	28	3.41258	92	3.62787	244	3.81655	110	{<ex<(pose)}	<ex<(pose)	pose	1	pose
upsetting	1	up-	prefix	348	3.6953	upsetting	5.85507	5.65745e-05	5.54126	0.191997	348	5.65761e-05	254	0.211667	JJ	348	upsetting	3	0.477121	96	3.85	12	3.34	1670	3.92	63	3.75636	146	3.8267	139	3.57351	110	<up<{(set)}	(set)	set	1	setting
belaboured	1	be-	prefix	19	2.4535	belabour	2.99573	3.08892e-06	1.94591	0.00498754	19	3.08892e-06	6	0.005	JJ.VBD.VBN	3.10.6	belaboured.belabour.belabour	0	0	0	1.86	0	2.23	2	1.17	2	2.4273	2	2.1365	15	2.63151	110	<be<{(labor)}	(labor)	labor	1	laboured
begets	1	be-	prefix	12	2.26641	beget	2.07944	1.13802e-06	2.07944	0.00581639	7	1.13802e-06	7	0.00583333	NNS.VBZ	1.11	beget.beget	0	0	0	1.86	0	2.23	38	2.29	1	2.25121	1	1.96041	10	2.46878	110	{<be<(get)}	<be<(get)	get	1	gets
unoccupied	1	un-	prefix	113	3.20938	unoccupied	4.7362	1.83708e-05	4.40672	0.0653195	113	1.8371e-05	81	0.0675	JJ	113	unoccupied	0	0	7	2.77	0	2.23	113	2.75	5	2.72833	48	3.34958	60	3.21272	110	<un<{(occupy)}	(occupy)	occupy	1	occupied
inflamed	1	in-	prefix	112	3.20555	inflamed	4.72739	1.82082e-05	4.30407	0.0590548	112	1.82084e-05	73	0.0608333	JJ.VBD.VBN	23.18.71	inflamed.inflame.inflame	0	0	3	2.47	0	2.23	157	2.89	7	2.85327	19	2.96041	86	3.36691	110	<in<{(flame)}	(flame)	flame	1	flamed
embedded	1	en-	prefix	347	3.69405	embed	5.8522	5.64119e-05	5.34233	0.159849	347	5.64135e-05	208	0.173333	VBD.VBN	8.339	embed.embed	0	0	7	2.77	0	2.23	475	3.37	34	3.49425	100	3.6637	213	3.7578	110	<en<{(bed)}	(bed)	bed	0	NA
unbounded	1	un-	prefix	32	2.67099	unbounded	3.46574	5.03981e-06	2.89037	0.0140673	31	5.03982e-06	17	0.0141667	JJ	32	unbounded	0	0	0	1.86	0	2.23	24	2.09	2	2.4273	6	2.50448	24	2.82533	110	<un<{(bound)}	(bound)	bound	1	bounded
affection	1	a-	prefix	972	4.14058	affection	6.87109	0.000156547	5.83481	0.25011	963	0.00015656	341	0.284167	NN	972	affection	0	0	37	3.44	0	2.23	1101	3.74	48	3.64038	163	3.87423	761	4.30934	111	{<a<(fect)}>ion>	<a<(fect)	fect	0	NA
displeased	1	dis-	prefix	218	3.49292	displeased	5.3799	3.51156e-05	4.8828	0.103609	216	3.51162e-05	131	0.109167	JJ.VBD.VBN	152.24.42	displeased.displease.displease	0	0	7	2.77	0	2.23	60	2.48	27	3.39734	45	3.32214	146	3.5947	110	<dis<{(please)}	(please)	please	1	pleased
uprooted	1	up-	prefix	90	3.11151	uproot	4.51086	1.46316e-05	4.30407	0.0590548	90	1.46317e-05	73	0.0608333	VBD.VBN	27.63	uproot.uproot	0	0	0	1.86	0	2.23	76	2.58	19	3.25121	20	2.9816	51	3.14339	110	<up<{(root)}	(root)	root	1	rooted
impressing	1	in-	prefix	50	2.86004	impress	3.93183	8.12871e-06	3.78419	0.0352063	50	8.12875e-06	43	0.0358333	VBG	50	impress	0	0	36	3.43	1	2.53	226	3.05	8	2.90442	8	2.61363	34	2.97145	110	{<in<(press)}	<in<(press)	press	0	NA
subjects	1	sub-	prefix	909	4.11151	subject	6.80572	0.000146632	5.83481	0.25011	902	0.000146643	341	0.284167	NNS	909	subject	3	0.477121	77	3.76	1	2.53	2113	4.02	115	4.01464	248	4.05558	546	4.16537	110	{<sub<(ject)}	<sub<(ject)	ject	0	NA
enraged	1	en-	prefix	342	3.68777	enraged	5.83481	5.54365e-05	5.37064	0.164101	341	5.54381e-05	214	0.178333	JJ.VBD.VBN	131.49.162	enraged.enrage.enrage	0	0	1	2.17	0	2.23	144	2.86	46	3.62228	114	3.72008	182	3.68984	110	<en<{(rage)}	(rage)	rage	1	raged
forelegs	1	fore-	prefix	76	3.03896	foreleg	4.31749	1.20305e-05	3.7612	0.0344014	74	1.20305e-05	42	0.035	NNS	76	foreleg	0	0	1	2.17	0	2.23	11	1.77	28	3.41258	30	3.15074	18	2.70614	110	<fore<{(leg)}	(leg)	leg	1	legs
requested	1	re-	prefix	471	3.82641	request	6.15698	7.65699e-05	5.50126	0.185095	471	7.65728e-05	244	0.203333	VBD.VBN	272.199	request.request	0	0	35	3.42	0	2.23	849	3.63	48	3.64038	122	3.74929	301	3.90739	110	{<re<(quest)}	<re<(quest)	quest	1	quested
precept	1	pre-	prefix	42	2.78594	precept	3.71357	6.50298e-06	2.63906	0.0107751	40	6.503e-06	13	0.0108333	NN.VBD	41.1	precept.precept	0	0	0	1.86	0	2.23	35	2.25	1	2.25121	28	3.12178	13	2.57351	110	{<pre<(cept)}	<pre<(cept)	cept	0	NA
belabouring	1	be-	prefix	5	1.93062	belabour	1.79176	8.12874e-07	1.60944	0.00332779	5	8.12875e-07	4	0.00333333	VBG	5	belabour	0	0	0	0	0	0	0	0	1	2.25121	1	1.96041	3	2.02945	110	<be<{(labor)}	(labor)	labor	1	labouring
impart	1	in-	prefix	56	2.90835	impart	4.04305	9.10416e-06	3.7612	0.0344014	56	9.1042e-06	42	0.035	VB.VBP	53.3	impart.impart	0	0	4	2.56	0	2.23	126	2.8	8	2.90442	9	2.65938	39	3.02945	110	{<in<(part)}	<in<(part)	part	0	NA
proclamation	1	pro-	prefix	137	3.29235	proclamation	4.91265	2.19474e-05	4.20469	0.0535408	135	2.19476e-05	66	0.055	NN	137	proclamation	0	0	11	2.94	3	2.83	137	2.84	6	2.79528	60	3.44471	71	3.28472	111	{<pro<(claim)}>ion>	<pro<(claim)	claim	0	NA
undid	1	un-	prefix	283	3.60579	undo	5.64897	4.60077e-05	5.23644	0.144822	283	4.60087e-05	187	0.155833	VBD	283	undo	8	0.90309	2	2.34	2	2.71	44	2.35	58	3.72103	101	3.66798	124	3.5243	110	<un<{(did)}	(did)	did	1	did
destruction	1	de-	prefix	1164	4.2188	destruction	7.05531	0.000188244	6.01616	0.293291	1158	0.000188262	409	0.340833	NN	1164	destruction	3	0.477121	186	4.14	2	2.71	2372	4.07	129	4.06412	289	4.12178	746	4.30071	111	{<de<(struct)}>ion>	<de<(struct)	struct	1	struction
foretold	1	fore-	prefix	98	3.14811	foretell	4.59512	1.59322e-05	4.12713	0.0495835	98	1.59323e-05	61	0.0508333	VBD.VBN	41.57	foretell.foretell	0	0	5	2.64	0	2.23	67	2.53	15	3.1543	11	2.73856	72	3.29071	110	<fore<{(told)}	(told)	told	1	told
conceived	1	co-	prefix	302	3.63391	conceive	5.71043	4.89339e-05	4.72739	0.0892311	301	4.89351e-05	112	0.0933333	JJ.VBD.VBN	4.172.126	conceived.conceive.conceive	0	0	1	2.17	0	2.23	600	3.47	9	2.95018	40	3.27217	253	3.83222	110	{<co<(ceive)}	<co<(ceive)	ceive	0	NA
unwarrantable	1	un-	prefix	4	1.85144	unwarrantable	1.60944	6.503e-07	1.60944	0.00332779	4	6.503e-07	4	0.00333333	JJ	4	unwarrantable	0	0	0	0	0	0	0	0	1	2.25121	0	0	3	2.02945	111	<un<{(warrant)}>able>	(warrant)	warrant	1	warrantable
enfeebled	1	en-	prefix	26	2.58383	enfeeble	3.29584	4.22694e-06	2.99573	0.0157093	26	4.22695e-06	19	0.0158333	JJ.VBD.VBN	13.1.12	enfeebled.enfeeble.enfeeble	0	0	0	1.86	0	2.23	5	1.47	1	2.25121	6	2.50448	19	2.72842	110	<en<{(feeble)}	(feeble)	feeble	0	NA
inquire	1	in-	prefix	257	3.56409	inquire	5.55296	4.17809e-05	4.64439	0.0823477	257	4.17818e-05	103	0.0858333	VB.VBP	244.13	inquire.inquire	0	0	1	2.17	0	2.23	83	2.62	8	2.90442	38	3.25045	211	3.75372	110	{<in<(quire)}	<in<(quire)	quire	1	quire
enliven	1	en-	prefix	10	2.19386	enliven	2.3979	1.62575e-06	2.19722	0.00664454	10	1.62575e-06	8	0.00666667	VB	10	enliven	0	0	1	2.17	0	2.23	14	1.87	1	2.25121	0	0	9	2.42739	111	<en<{(live)}>en>	(live)	live	1	liven
unwise	1	un-	prefix	134	3.2828	unwise	4.89035	2.14597e-05	4.49981	0.0715452	132	2.14599e-05	89	0.0741667	JJ	134	unwise	0	0	2	2.34	3	2.83	240	3.08	31	3.45533	32	3.1779	71	3.28472	110	<un<{(wise)}	(wise)	wise	1	wise
contains	1	co-	prefix	513	3.86343	contain	6.22851	8.22595e-05	5.49717	0.184403	506	8.22629e-05	243	0.2025	VBZ	513	contain	19	1.27875	265	4.29	20	3.55	5085	4.4	74	3.82524	148	3.83257	291	3.89277	110	{<co<(tain)}	<co<(tain)	tain	0	NA
unwilling	1	un-	prefix	478	3.83281	unwilling	6.16961	7.75452e-05	5.3799	0.165514	477	7.75483e-05	216	0.18	JJ	478	unwilling	0	0	7	2.77	0	2.23	334	3.22	40	3.56297	97	3.65061	341	3.96141	110	<un<{(will)}	(will)	will	1	willing
discontented	1	dis-	prefix	49	2.85144	discontented	3.89182	7.80357e-06	3.52636	0.0271287	48	7.8036e-06	33	0.0275	JJ.VBN	48.1	discontented.discontent	0	0	0	1.86	1	2.53	41	2.32	8	2.90442	14	2.83547	27	2.87454	110	<dis<{(content)}	(content)	content	1	contented
disporting	1	dis-	prefix	4	1.85144	disport	1.60944	6.503e-07	1.38629	0.00249688	4	6.503e-07	3	0.0025	VBG	4	disport	0	0	0	1.86	0	2.23	4	1.39	3	2.55224	1	1.96041	0	0	110	{<dis<(port)}	<dis<(port)	port	0	NA
entreaties	1	en-	prefix	97	3.1437	entreaty	4.58497	1.57696e-05	3.73767	0.0335959	97	1.57698e-05	41	0.0341667	NNS	97	entreaty	0	0	0	1.86	0	2.23	6	1.54	4	2.64915	21	3.00181	72	3.29071	111	{<en<(treat)}>y>	<en<(treat)	treat	1	treaties
insisting	1	in-	prefix	296	3.62523	insist	5.68698	4.77959e-05	5.2933	0.152721	294	4.7797e-05	198	0.165	VBG	296	insist	0	0	10	2.91	1	2.53	548	3.44	31	3.45533	91	3.62317	174	3.67042	110	{<in<(sist)}	<in<(sist)	sist	0	NA
consented	1	co-	prefix	171	3.388	consent	5.1358	2.74748e-05	4.39445	0.0645385	169	2.74752e-05	80	0.0666667	VBD.VBN	128.43	consent.consent	0	0	0	1.86	0	2.23	84	2.63	19	3.25121	50	3.36695	102	3.44022	110	{<co<(sent)}	<co<(sent)	sent	0	NA
outhouse	1	out-	prefix	102	3.16531	outhouse	4.63473	1.65825e-05	4.23411	0.0551193	102	1.65826e-05	68	0.0566667	NN	102	outhouse	0	0	3	2.47	7	3.13	126	2.8	10	2.99157	39	3.26144	53	3.15978	110	<out<{(house)}	(house)	house	1	house
repaired	1	re-	prefix	388	3.74242	repair	5.96101	6.29145e-05	5.41165	0.170446	387	6.29165e-05	223	0.185833	VBD.VBN	67.321	repair.repair	8	0.90309	18	3.14	7	3.13	861	3.63	73	3.81941	120	3.74217	195	3.71964	110	{<re<(pair)}	<re<(pair)	pair	1	paired
assembled	1	a-	prefix	703	4.00004	assemble	6.55536	0.000114121	5.73979	0.229788	702	0.000114128	310	0.258333	VBD.VBN	119.584	assemble.assemble	0	0	33	3.4	0	2.23	796	3.6	81	3.864	194	3.94942	428	4.05984	110	{<a<(semble)}	<a<(semble)	semble	0	NA
embarked	1	en-	prefix	118	3.22802	embark	4.77912	1.91837e-05	4.17439	0.0519597	118	1.91838e-05	64	0.0533333	VBD.VBN	73.45	embark.embark	0	0	7	2.77	1	2.53	519	3.41	13	3.09631	39	3.26144	66	3.25346	110	{<en<(bark)}	<en<(bark)	bark	0	NA
disguised	1	dis-	prefix	461	3.81711	disguise	6.1334	7.47817e-05	5.57215	0.197484	460	7.47845e-05	262	0.218333	JJ.VBD.VBN	8.55.398	disguised.disguise.disguise	0	0	78	3.76	5	3.01	500	3.4	75	3.83099	140	3.8086	246	3.82008	110	{<dis<(guise)}	<dis<(guise)	guise	0	NA
dejected	1	de-	prefix	175	3.39798	dejected	5.17048	2.84502e-05	4.79579	0.0953102	175	2.84506e-05	120	0.1	JJ	175	dejected	0	0	6	2.71	0	2.23	93	2.67	19	3.25121	67	3.49189	89	3.38163	110	{<de<(ject)}	<de<(ject)	ject	0	NA
deserve	1	de-	prefix	1702	4.38369	deserve	7.43426	0.000275039	6.39693	0.404909	1692	0.000275077	599	0.499167	VB.VBP	864.838	deserve.deserve	8	0.90309	436	4.5	128	4.34	6141	4.48	198	4.24903	410	4.27322	1094	4.4668	110	{<de<(serve)}	<de<(serve)	serve	1	serve
infusion	1	in-	prefix	70	3.00373	infusion	4.26268	1.13802e-05	3.55535	0.0279394	70	1.13802e-05	34	0.0283333	NN	70	infusion	0	0	1	2.17	0	2.23	136	2.83	3	2.55224	12	2.77333	55	3.17557	111	{<in<(fuse)}>ion>	<in<(fuse)	fuse	1	fusion
dissatisfied	1	dis-	prefix	121	3.23883	dissatisfied	4.79579	1.95088e-05	4.46591	0.0692151	120	1.9509e-05	86	0.0716667	JJ.VBD.VBN	119.1.1	dissatisfied.dissatisfy.dissatisfy	0	0	3	2.47	0	2.23	179	2.95	12	3.06412	23	3.03959	86	3.36691	111	<dis<{(satis)>ify>}	(satis)>ify>	satis	1	satisfied
discontent	1	dis-	prefix	100	3.15679	discontent	4.61512	1.62574e-05	4.31749	0.05984	100	1.62575e-05	74	0.0616667	NN	100	discontent	0	0	4	2.56	0	2.23	419	3.32	14	3.12627	28	3.12178	58	3.19824	110	<dis<{(content)}	(content)	content	1	content
confine	1	co-	prefix	83	3.07675	confine	4.41884	1.33311e-05	3.98898	0.0432191	82	1.33311e-05	53	0.0441667	VB.VBP	73.10	confine.confine	0	0	3	2.47	0	2.23	77	2.59	1	2.25121	18	2.93814	64	3.2403	110	{<co<(fine)}	<co<(fine)	fine	0	NA
deceives	1	de-	prefix	21	2.49489	deceive	3.09104	3.41407e-06	2.89037	0.0140673	21	3.41407e-06	17	0.0141667	VBZ	21	deceive	0	0	0	1.86	0	2.23	18	1.97	1	2.25121	2	2.1365	18	2.70614	110	{<de<(ceive)}	<de<(ceive)	ceive	0	NA
entitled	1	en-	prefix	372	3.72418	entitle	5.9135	5.99884e-05	5.44674	0.176052	369	5.99902e-05	231	0.1925	JJ.VBD.VBN	16.4.352	entitled.entitle.entitle	3	0.477121	36	3.43	0	2.23	5395	4.43	34	3.49425	119	3.73856	219	3.76981	110	<en<{(title)}	(title)	title	1	titled
proclaiming	1	pro-	prefix	90	3.11151	proclaim	4.51086	1.46316e-05	4.27667	0.0574824	90	1.46317e-05	71	0.0591667	VBG	90	proclaim	0	0	0	1.86	0	2.23	75	2.58	10	2.99157	26	3.09075	54	3.16775	110	{<pro<(claim)}	<pro<(claim)	claim	1	claiming
invariably	1	im-	prefix	164	3.36996	invariably	5.09987	2.64994e-05	4.52179	0.0730956	163	2.64997e-05	91	0.0758333	RB	164	invariably	0	0	3	2.47	0	2.23	319	3.2	10	2.99157	33	3.19086	121	3.51375	112	<im<{(vary)}>able>>y>	(vary)	vary	0	NA
revenged	1	re-	prefix	38	2.74354	revenge	3.66356	6.17783e-06	3.09104	0.0173486	38	6.17785e-06	21	0.0175	VBD.VBN	5.33	revenge.revenge	0	0	1	2.17	0	2.23	10	1.74	6	2.79528	2	2.1365	30	2.91875	110	{<re<(venge)}	<re<(venge)	venge	0	NA
inflict	1	in-	prefix	151	3.33431	inflict	5.02388	2.45485e-05	4.62497	0.0808116	151	2.45488e-05	101	0.0841667	VB.VBP	140.11	inflict.inflict	0	0	14	3.04	0	2.23	284	3.15	9	2.95018	36	3.22758	106	3.45677	110	{<in<(flict)}	<in<(flict)	flict	0	NA
resist	1	re-	prefix	1466	4.3189	resist	7.28276	0.000236356	6.34564	0.388093	1454	0.000236384	569	0.474167	VB.VBP	1377.89	resist.resist	11	1.04139	209	4.19	68	4.07	2839	4.15	201	4.25553	383	4.24371	882	4.37335	110	{<re<(sist)}	<re<(sist)	sist	1	sist
distrust	1	dis-	prefix	168	3.38036	distrust	5.1299	2.73122e-05	4.61512	0.0800427	168	2.73126e-05	100	0.0833333	NN.VB.VBP	143.23.2	distrust.distrust.distrust	0	0	0	1.86	0	2.23	185	2.97	15	3.1543	33	3.19086	120	3.51017	110	<dis<{(trust)}	(trust)	trust	1	trust
retain	1	re-	prefix	191	3.43577	retain	5.2575	3.10513e-05	4.78749	0.0945523	191	3.10518e-05	119	0.0991667	VB.VBP	168.23	retain.retain	0	0	13	3.01	0	2.23	1618	3.9	13	3.09631	37	3.23917	141	3.57968	110	{<re<(tain)}	<re<(tain)	tain	1	tain
exhibit	1	ex-	prefix	226	3.5085	exhibit	5.41165	3.62536e-05	4.91998	0.107359	223	3.62542e-05	136	0.113333	NN.VB.VBP	136.52.38	exhibit.exhibit.exhibit	0	0	70	3.72	3	2.83	660	3.52	41	3.57343	64	3.4723	121	3.51375	110	{<ex<(hibit)}	<ex<(hibit)	hibit	0	NA
conjurers	1	co-	prefix	20	2.47469	conjurer	3.04452	3.25149e-06	2.48491	0.00912491	20	3.2515e-06	11	0.00916667	NNS	20	conjurer	0	0	1	2.17	0	2.23	12	1.81	5	2.72833	3	2.26144	12	2.54133	111	{<co<(jur)}>er>	<co<(jur)	jur	0	NA
exhibited	1	ex-	prefix	108	3.1899	exhibit	4.69135	1.75579e-05	4.07754	0.0472016	108	1.75581e-05	58	0.0483333	VBD.VBN	72.36	exhibit.exhibit	0	0	9	2.86	0	2.23	367	3.26	18	3.22893	19	2.96041	71	3.28472	110	{<ex<(hibit)}	<ex<(hibit)	hibit	0	NA
producing	1	pro-	prefix	479	3.83371	produce	6.16542	7.72201e-05	5.47227	0.180236	475	7.72231e-05	237	0.1975	VBG	479	produce	3	0.477121	66	3.69	0	2.23	3868	4.28	73	3.81941	161	3.8689	245	3.81832	110	{<pro<(duct)}	<pro<(duct)	duct	0	NA
exhibition	1	ex-	prefix	411	3.76737	exhibition	6.01127	6.61658e-05	4.89784	0.10511	407	6.6168e-05	133	0.110833	NN	411	exhibition	0	0	134	3.99	14	3.41	3822	4.28	55	3.69837	264	4.08263	92	3.39587	111	{<ex<(hibit)}>ion>	<ex<(hibit)	hibit	0	NA
overflowing	1	over-	prefix	301	3.63248	overflow	5.71043	4.89339e-05	5.41165	0.170446	301	4.89351e-05	223	0.185833	JJ.VBG	9.292	overflowing.overflow	0	0	19	3.17	0	2.23	262	3.12	40	3.56297	85	3.59388	176	3.67536	110	<over<{(flow)}	(flow)	flow	1	flowing
amidst	1	a-	prefix	292	3.61934	amidst	5.68017	4.74708e-05	4.82028	0.0975803	292	4.74719e-05	123	0.1025	IN	292	amidst	0	0	2	2.34	0	2.23	299	3.17	33	3.48166	69	3.50448	190	3.70842	110	{<a<(midst)}	<a<(midst)	midst	1	midst
overheard	1	over-	prefix	873	4.09398	overhear	6.77079	0.000141593	6.07993	0.309933	871	0.000141603	436	0.363333	VBD.VBN	355.518	overhear.overhear	3	0.477121	22	3.23	4	2.93	243	3.08	129	4.06412	293	4.12773	451	4.08253	110	<over<{(heard)}	(heard)	heard	1	heard
uproot	1	up-	prefix	27	2.59963	uproot	3.3322	4.38951e-06	3.17805	0.0189853	27	4.38952e-06	23	0.0191667	NN.VB	1.26	uproot.uproot	0	0	4	2.56	0	2.23	57	2.46	3	2.55224	6	2.50448	18	2.70614	110	<up<{(root)}	(root)	root	1	root
revive	1	re-	prefix	205	3.46634	revive	5.31812	3.30022e-05	4.92725	0.108107	203	3.30027e-05	137	0.114167	VB.VBP	204.1	revive.revive	0	0	9	2.86	1	2.53	633	3.5	18	3.22893	62	3.45872	125	3.52776	110	{<re<(vive)}	<re<(vive)	vive	1	vive
inflammable	1	in-	prefix	17	2.40774	inflammable	2.89037	2.76377e-06	2.63906	0.0107751	17	2.76377e-06	13	0.0108333	JJ	17	inflammable	0	0	0	1.86	0	2.23	35	2.25	5	2.72833	5	2.43753	7	2.33048	111	<in<{(flame)>able>}	(flame)>able>	flame	1	flammable
revenge	1	re-	prefix	1447	4.31324	revenge	7.27031	0.00023343	6.17794	0.337067	1436	0.000233458	481	0.400833	NN	1447	revenge	0	0	360	4.42	2	2.71	2092	4.02	235	4.32309	433	4.29687	779	4.31948	110	{<re<(venge)}	<re<(venge)	venge	1	venge
bethought	1	be-	prefix	32	2.67099	bethink	3.49651	5.20238e-06	3.04452	0.0165293	32	5.2024e-06	20	0.0166667	IN.NN.VB.VBD.VBN.VBP	1.3.2.24.1.1	bethought.bethought.bethink.bethink.bethink.bethink	0	0	0	1.86	0	2.23	2	1.17	3	2.55224	9	2.65938	20	2.74961	110	<be<{(thought)}	(thought)	thought	1	thought
impertinence	1	im-	prefix	75	3.03328	impertinence	4.33073	1.2193e-05	3.91202	0.0400217	75	1.21931e-05	49	0.0408333	NN.VBP	74.1	impertinence.impertinence	0	0	4	2.56	0	2.23	28	2.16	11	3.02936	16	2.88983	48	3.11758	111	<im<{(pertain)>ance>}	(pertain)>ance>	pertain	1	pertinence
inclination	1	in-	prefix	241	3.53629	inclination	5.4848	3.90172e-05	4.58497	0.0777323	240	3.9018e-05	97	0.0808333	NN	241	inclination	0	0	3	2.47	0	2.23	210	3.02	11	3.02936	51	3.37539	179	3.68266	111	{<in<(cline)}>ion>	<in<(cline)	cline	0	NA
uneasiness	1	un-	prefix	286	3.61035	uneasiness	5.64897	4.60077e-05	4.82028	0.0975803	283	4.60087e-05	123	0.1025	NN	286	uneasiness	0	0	0	1.86	0	2.23	15	1.9	15	3.1543	47	3.34062	224	3.77957	112	<un<{(ease)}>y>>ness>	(ease)	ease	1	easiness
bewailing	1	be-	prefix	14	2.32856	bewail	2.63906	2.11347e-06	2.19722	0.00664454	13	2.11347e-06	8	0.00666667	VBG	14	bewail	0	0	0	1.86	0	2.23	2	1.17	1	2.25121	4	2.35835	9	2.42739	110	<be<{(wail)}	(wail)	wail	1	wailing
revived	1	re-	prefix	210	3.47675	revive	5.35186	3.41402e-05	4.82028	0.0975803	210	3.41407e-05	123	0.1025	VBD.VBN	89.121	revive.revive	0	0	11	2.94	0	2.23	399	3.3	25	3.36515	52	3.38366	133	3.55449	110	{<re<(vive)}	<re<(vive)	vive	0	NA
inflicted	1	in-	prefix	235	3.52538	inflict	5.45104	3.77167e-05	4.94164	0.109602	232	3.77174e-05	139	0.115833	VBD.VBN	36.199	inflict.inflict	0	0	2	2.34	0	2.23	436	3.34	12	3.06412	48	3.34958	175	3.6729	110	{<in<(flict)}	<in<(flict)	flict	0	NA
deserved	1	de-	prefix	1064	4.17982	deserve	6.96319	0.000171664	6.12687	0.322687	1056	0.000171679	457	0.380833	JJ.VBD.VBN	93.898.73	deserved.deserve.deserve	3	0.477121	133	3.99	32	3.75	2791	4.14	102	3.96302	233	4.0286	729	4.29071	110	{<de<(serve)}	<de<(serve)	serve	1	served
acquired	1	a-	prefix	499	3.85144	acquire	6.20658	8.04714e-05	5.48064	0.181627	495	8.04746e-05	239	0.199167	VBD.VBN	142.357	acquire.acquire	0	0	37	3.44	0	2.23	1272	3.8	33	3.48166	126	3.76319	340	3.96014	110	{<a<(quire)}	<a<(quire)	quire	0	NA
entrust	1	en-	prefix	55	2.90066	entrust	4.02535	8.94158e-06	3.82864	0.036814	55	8.94162e-06	45	0.0375	VB.VBP	49.6	entrust.entrust	3	0.477121	7	2.77	0	2.23	53	2.43	5	2.72833	15	2.8635	35	2.98369	110	<en<{(trust)}	(trust)	trust	1	trust
entertained	1	inter-	prefix	337	3.68139	entertain	5.82305	5.47863e-05	5.18178	0.137586	337	5.47878e-05	177	0.1475	JJ.VBD.VBN	61.156.120	entertained.entertain.entertain	3	0.477121	122	3.95	10	3.27	864	3.63	33	3.48166	83	3.58366	221	3.77374	110	{<inter<(tain)}	<inter<(tain)	tain	0	NA
assembly	1	a-	prefix	1031	4.16615	assembly	6.92952	0.000165975	5.72031	0.225807	1021	0.000165989	304	0.253333	NN.VB	1030.1	assembly.assembly	32	1.50515	107	3.9	20	3.55	9210	4.66	92	3.91866	359	4.21569	580	4.19156	111	{<a<(semble)}>y>	<a<(semble)	semble	0	NA
ungainly	1	un-	prefix	93	3.1256	ungainly	4.54329	1.51194e-05	4.27667	0.0574824	93	1.51195e-05	71	0.0591667	JJ	93	ungainly	0	0	13	3.01	0	2.23	58	2.47	11	3.02936	23	3.03959	59	3.20554	111	<un<{(gain)>ly>}	(gain)>ly>	gain	1	gainly
invalid	1	im-	prefix	184	3.41964	invalid	5.20949	2.95882e-05	4.58497	0.0777323	182	2.95886e-05	97	0.0808333	JJ	184	invalid	0	0	3	2.47	0	2.23	187	2.97	16	3.18063	59	3.43753	109	3.46878	110	{<im<(valid)}	<im<(valid)	valid	0	NA
ungrateful	1	un-	prefix	264	3.57572	ungrateful	5.57595	4.27563e-05	5.14166	0.132489	263	4.27572e-05	170	0.141667	JJ	264	ungrateful	0	0	28	3.33	4	2.93	257	3.11	39	3.55224	77	3.55148	148	3.60057	111	<un<{(grat)>ful>}	(grat)>ful>	grat	1	grateful
ingratitude	1	im-	prefix	74	3.02753	ingratitude	4.31749	1.20305e-05	3.78419	0.0352063	74	1.20305e-05	43	0.0358333	NN	74	ingratitude	0	0	2	2.34	0	2.23	25	2.11	6	2.79528	14	2.83547	54	3.16775	111	<im<{(grat)>itude>}	(grat)>itude>	grat	0	NA
outcast	1	out-	prefix	174	3.39551	outcast	5.15906	2.81251e-05	4.58497	0.0777323	173	2.81255e-05	97	0.0808333	JJ.NN	3.171	outcast.outcast	0	0	6	2.71	0	2.23	95	2.68	40	3.56297	52	3.38366	82	3.34646	110	<out<{(cast)}	(cast)	cast	1	cast
unprovoked	1	un-	prefix	38	2.74354	unprovoked	3.66356	6.17783e-06	3.17805	0.0189853	38	6.17785e-06	23	0.0191667	JJ	38	unprovoked	0	0	5	2.64	0	2.23	119	2.77	4	2.64915	10	2.70078	24	2.82533	110	<un<{(provoke)}	(provoke)	provoke	1	provoked
overtook	1	over-	prefix	195	3.44473	overtake	5.27811	3.17016e-05	4.93447	0.108854	195	3.17021e-05	138	0.115	VBD.VBN	193.2	overtake.overtake	0	0	3	2.47	1	2.53	167	2.92	31	3.45533	52	3.38366	112	3.48047	110	<over<{(took)}	(took)	took	1	took
exception	1	ex-	prefix	635	3.95593	exception	6.45362	0.000103067	5.82305	0.247511	634	0.000103073	337	0.280833	NN	635	exception	0	0	58	3.64	3	2.83	1750	3.94	61	3.74257	147	3.82964	427	4.05883	111	{<ex<(cept)}>ion>	<ex<(cept)	cept	0	NA
induce	1	in-	prefix	150	3.33145	induce	5.01728	2.43859e-05	4.30407	0.0590548	150	2.43862e-05	73	0.0608333	VB.VBP	145.5	induce.induce	0	0	4	2.56	0	2.23	143	2.85	13	3.09631	27	3.10654	110	3.47271	110	{<in<(duct)}	<in<(duct)	duct	0	NA
resolve	1	re-	prefix	527	3.8751	resolve	6.25767	8.4698e-05	5.53733	0.191309	521	8.47016e-05	253	0.210833	NN.VB.VBP	327.178.22	resolve.resolve.resolve	0	0	35	3.42	1	2.53	2129	4.02	25	3.36515	115	3.72384	387	4.01622	110	{<re<(solve)}	<re<(solve)	solve	1	solve
disposition	1	dis-	prefix	340	3.68523	disposition	5.826	5.49488e-05	4.76217	0.0922753	338	5.49503e-05	116	0.0966667	NN	340	disposition	0	0	39	3.47	0	2.23	276	3.14	14	3.12627	61	3.45177	265	3.85227	111	{<dis<(posit)>ion>}	<dis<(posit)>ion>	posit	1	position
unbroken	1	un-	prefix	315	3.65216	unbroken	5.75574	5.12098e-05	5.22036	0.142656	315	5.12111e-05	184	0.153333	JJ	315	unbroken	0	0	3	2.47	0	2.23	181	2.96	25	3.36515	96	3.64615	194	3.71742	111	<un<{(broke)}>en>	(broke)	broke	1	broken
overtake	1	over-	prefix	197	3.44914	overtake	5.28827	3.20268e-05	4.82831	0.0983359	197	3.20273e-05	124	0.103333	VB.VBP	183.14	overtake.overtake	5	0.69897	42	3.5	5	3.01	624	3.49	25	3.36515	57	3.42281	115	3.49184	110	<over<{(take)}	(take)	take	1	take
enslaved	1	en-	prefix	471	3.82641	enslave	6.13123	7.46191e-05	4.67283	0.0846475	459	7.46219e-05	106	0.0883333	VBD.VBN	31.440	enslave.enslave	0	0	11	2.94	0	2.23	99	2.7	41	3.57343	236	4.03413	194	3.71742	110	<en<{(slave)}	(slave)	slave	1	slaved
unhesitatingly	1	un-	prefix	17	2.40774	unhesitatingly	2.89037	2.76377e-06	2.56495	0.00995033	17	2.76377e-06	12	0.01	RB	17	unhesitatingly	0	0	0	1.86	0	2.23	7	1.6	1	2.25121	3	2.26144	13	2.57351	112	<un<{(hesit)>ate>}>ly>	(hesit)>ate>	hesit	1	hesitatingly
undone	1	un-	prefix	360	3.70998	undo	5.88053	5.80376e-05	5.52545	0.189242	357	5.80393e-05	250	0.208333	VBN	360	undo	8	0.90309	30	3.36	22	3.59	493	3.39	44	3.60339	104	3.68057	212	3.75577	110	<un<{(done)}	(done)	done	1	done
precautions	1	pre-	prefix	221	3.49882	precaution	5.39816	3.57659e-05	4.85981	0.101352	220	3.57665e-05	128	0.106667	NNS	221	precaution	0	0	18	3.14	0	2.23	393	3.29	15	3.1543	44	3.3126	162	3.63957	111	{<pre<(caut)>ion>}	<pre<(caut)>ion>	caut	1	cautions
produces	1	pro-	prefix	226	3.5085	produce	5.4161	3.64161e-05	4.72739	0.0892311	224	3.64168e-05	112	0.0933333	VBZ	226	produce	3	0.477121	51	3.58	2	2.71	1657	3.92	27	3.39734	55	3.40757	144	3.58875	110	{<pro<(duct)}	<pro<(duct)	duct	0	NA
unhurt	1	un-	prefix	95	3.13474	unhurt	4.56435	1.54445e-05	4.39445	0.0645385	95	1.54446e-05	80	0.0666667	JJ	95	unhurt	0	0	3	2.47	0	2.23	98	2.69	20	3.2724	28	3.12178	47	3.10863	110	<un<{(hurt)}	(hurt)	hurt	1	hurt
undoubtedly	1	un-	prefix	402	3.75778	undoubtedly	5.99894	6.5353e-05	5.20949	0.14121	402	6.53551e-05	182	0.151667	RB	402	undoubtedly	0	0	27	3.31	2	2.71	1340	3.82	34	3.49425	112	3.71246	256	3.83732	111	<un<{(doubt)}>ly>	(doubt)	doubt	0	NA
dejectedly	1	de-	prefix	76	3.03896	dejectedly	4.34381	1.23556e-05	4.14313	0.0503762	76	1.23557e-05	62	0.0516667	RB	76	dejectedly	0	0	0	1.86	0	2.23	5	1.47	25	3.36515	29	3.1365	22	2.78911	111	{<de<(ject)}>ly>	<de<(ject)	ject	0	NA
misdeeds	1	mis-	prefix	33	2.68395	misdeed	3.52636	5.36496e-06	3.4012	0.0238793	33	5.36497e-06	29	0.0241667	NNS	33	misdeed	0	0	0	1.86	0	2.23	22	2.06	8	2.90442	8	2.61363	17	2.68266	110	<mis<{(deed)}	(deed)	deed	1	deeds
depend	1	de-	prefix	551	3.89441	depend	6.31355	8.95748e-05	5.65948	0.213766	551	8.95788e-05	286	0.238333	VB.VBP	443.108	depend.depend	5	0.69897	49	3.56	4	2.93	2254	4.05	45	3.61294	155	3.85251	351	3.97393	110	{<de<(pend)}	<de<(pend)	pend	0	NA
impatience	1	im-	prefix	582	3.91814	impatience	6.36647	9.44516e-05	5.67332	0.216455	581	9.4456e-05	290	0.241667	NN	582	impatience	0	0	3	2.47	0	2.23	93	2.67	61	3.74257	137	3.79926	384	4.01285	110	<im<{(patience)}	(patience)	patience	1	patience
await	1	a-	prefix	350	3.69778	await	5.85793	5.6737e-05	5.23644	0.144822	349	5.67387e-05	187	0.155833	VB.VBP	194.156	await.await	0	0	87	3.81	1	2.53	1172	3.77	41	3.57343	82	3.57846	227	3.78532	110	<a<{(wait)}	(wait)	wait	1	wait
conduct	1	co-	prefix	766	4.03727	conduct	6.63332	0.000123387	5.46806	0.17954	759	0.000123394	236	0.196667	NN.VB.VBP	455.283.28	conduct.conduct.conduct	0	0	81	3.78	7	3.13	2406	4.08	60	3.73551	150	3.83836	556	4.17324	110	{<co<(duct)}	<co<(duct)	duct	0	NA
acknowledge	1	a-	prefix	597	3.92917	acknowledge	6.39192	9.689e-05	5.66296	0.214439	596	9.68947e-05	287	0.239167	VB.VBP	515.82	acknowledge.acknowledge	0	0	11	2.94	0	2.23	1559	3.89	27	3.39734	114	3.72008	456	4.0873	120	{<a<(know)(ledge)}	<a<(know)(ledge)	know	0	NA
expedient	1	ex-	prefix	47	2.83371	expedient	3.8712	7.64099e-06	3.2581	0.0206193	47	7.64102e-06	25	0.0208333	JJ.NN	33.14	expedient.expedient	0	0	0	1.86	0	2.23	47	2.38	4	2.64915	5	2.43753	38	3.01845	111	{<ex<(ped)>ant>}	<ex<(ped)>ant>	ped	0	NA
consent	1	co-	prefix	523	3.8718	consent	6.24611	8.37226e-05	5.22575	0.143379	515	8.37261e-05	185	0.154167	NN.VB.VBP	379.117.27	consent.consent.consent	0	0	12	2.98	0	2.23	1471	3.86	19	3.25121	97	3.65061	407	4.03805	110	{<co<(sent)}	<co<(sent)	sent	0	NA
disarmed	1	dis-	prefix	89	3.10671	disarm	4.49981	1.44691e-05	4.20469	0.0535408	89	1.44692e-05	66	0.055	VBD.VBN	45.44	disarm.disarm	0	0	13	3.01	1	2.53	74	2.57	10	2.99157	19	2.96041	60	3.21272	110	<dis<{(arm)}	(arm)	arm	1	armed
overturned	1	over-	prefix	303	3.63534	overturn	5.71703	4.9259e-05	5.23644	0.144822	303	4.92602e-05	187	0.155833	VBD.VBN	92.211	overturn.overturn	0	0	6	2.71	1	2.53	500	3.4	29	3.4273	92	3.62787	182	3.68984	110	<over<{(turn)}	(turn)	turn	1	turned
untouched	1	un-	prefix	466	3.82179	untouched	6.14633	7.57571e-05	5.64545	0.211071	466	7.57599e-05	282	0.235	JJ	466	untouched	0	0	11	2.94	1	2.53	497	3.39	44	3.60339	132	3.78323	290	3.89128	110	<un<{(touch)}	(touch)	touch	1	touched
acquire	1	a-	prefix	211	3.47881	acquire	5.35659	3.43027e-05	4.89035	0.10436	211	3.43033e-05	132	0.11	NN.VB.VBP	1.188.22	acquire.acquire.acquire	0	0	13	3.01	0	2.23	585	3.46	16	3.18063	44	3.3126	151	3.60923	110	{<a<(quire)}	<a<(quire)	quire	0	NA
avenge	1	a-	prefix	213	3.48288	avenge	5.35186	3.41402e-05	4.51086	0.0723207	210	3.41407e-05	90	0.075	VB.VBP	199.14	avenge.avenge	0	0	8	2.82	0	2.23	116	2.76	12	3.06412	43	3.30284	158	3.62878	110	{<a<(venge)}	<a<(venge)	venge	1	venge
projecting	1	pro-	prefix	133	3.27958	project	4.89035	2.14597e-05	4.48864	0.0707691	132	2.14599e-05	88	0.0733333	VBG	133	project	0	0	11	2.94	0	2.23	263	3.12	15	3.1543	24	3.05732	94	3.40511	110	{<pro<(ject)}	<pro<(ject)	ject	0	NA
inattentive	1	im-	prefix	19	2.4535	inattentive	2.99573	3.08892e-06	2.89037	0.0140673	19	3.08892e-06	17	0.0141667	JJ	19	inattentive	0	0	0	1.86	0	2.23	11	1.77	2	2.4273	1	1.96041	16	2.65784	111	<im<{(attend)}>ive>	(attend)	attend	0	NA
restraint	1	re-	prefix	230	3.51608	restraint	5.44242	3.73915e-05	4.94876	0.110348	230	3.73922e-05	140	0.116667	NN	230	restraint	0	0	3	2.47	0	2.23	680	3.53	11	3.02936	38	3.25045	181	3.68746	111	{<re<(strain)>t>}	<re<(strain)>t>	strain	0	NA
unfamiliar	1	un-	prefix	736	4.01994	unfamiliar	6.59304	0.00011851	5.82305	0.247511	729	0.000118517	337	0.280833	JJ	736	unfamiliar	3	0.477121	20	3.19	1	2.53	432	3.33	84	3.8796	176	3.90736	476	4.10591	111	<un<{(family)}>ar>	(family)	family	1	familiar
distasteful	1	dis-	prefix	69	2.99757	distasteful	4.2485	1.12176e-05	3.98898	0.0432191	69	1.12177e-05	53	0.0441667	JJ	69	distasteful	0	0	0	1.86	0	2.23	136	2.83	4	2.64915	14	2.83547	51	3.14339	111	<dis<{(taste)}>ful>	(taste)	taste	1	tasteful
proposals	1	pro-	prefix	106	3.18185	proposal	4.67283	1.72328e-05	4.12713	0.0495835	106	1.72329e-05	61	0.0508333	NNS	106	proposal	0	0	7	2.77	0	2.23	5441	4.43	4	2.64915	21	3.00181	81	3.3412	111	{<pro<(pose)}>al>	<pro<(pose)	pose	0	NA
injustice	1	im-	prefix	312	3.64802	injustice	5.72359	4.95841e-05	5.16479	0.135405	305	4.95854e-05	174	0.145	NN	312	injustice	0	0	21	3.21	0	2.23	695	3.54	30	3.44154	112	3.71246	170	3.66038	111	<im<{(just)>ice>}	(just)>ice>	just	0	NA
unsightly	1	un-	prefix	25	2.56744	unsightly	3.2581	4.06437e-06	3.21888	0.0198026	25	4.06437e-06	24	0.02	JJ.RB	22.3	unsightly.unsightly	0	0	15	3.07	1	2.53	177	2.95	7	2.85327	1	1.96041	17	2.68266	111	<un<{(sight)}>ly>	(sight)	sight	1	sightly
discharged	1	dis-	prefix	172	3.39052	discharge	5.15329	2.79625e-05	4.54329	0.0746435	172	2.79629e-05	93	0.0775	VBD.VBN	75.97	discharge.discharge	0	0	10	2.91	0	2.23	682	3.53	8	2.90442	35	3.21569	129	3.54133	110	<dis<{(charge)}	(charge)	charge	1	charged
misfortunes	1	mis-	prefix	189	3.43122	misfortune	5.24175	3.05636e-05	4.04305	0.0456105	188	3.05641e-05	56	0.0466667	NNS	189	misfortune	0	0	3	2.47	0	2.23	49	2.39	18	3.22893	31	3.16453	140	3.57661	110	<mis<{(fortune)}	(fortune)	fortune	1	fortunes
deceiving	1	de-	prefix	123	3.24589	deceive	4.80402	1.96714e-05	4.54329	0.0746435	121	1.96716e-05	93	0.0775	VBG	123	deceive	0	0	31	3.37	1	2.53	328	3.21	14	3.12627	34	3.20345	75	3.3082	110	{<de<(ceive)}	<de<(ceive)	ceive	0	NA
amounts	1	a-	prefix	321	3.66033	amount	5.76832	5.18601e-05	5.24175	0.145542	319	5.18614e-05	188	0.156667	NNS.VBZ	283.38	amount.amount	11	1.04139	110	3.91	9	3.23	3314	4.22	52	3.67446	91	3.62317	178	3.68024	110	{<a<(mount)}	<a<(mount)	mount	1	mounts
discord	1	dis-	prefix	72	3.01579	discord	4.29046	1.17053e-05	3.91202	0.0400217	72	1.17054e-05	49	0.0408333	NN	72	discord	0	0	6	2.71	0	2.23	107	2.73	8	2.90442	10	2.70078	54	3.16775	110	{<dis<(cord)}	<dis<(cord)	cord	1	cord
proportions	1	pro-	prefix	157	3.35113	proportion	5.0626	2.55239e-05	4.70953	0.0877056	157	2.55243e-05	110	0.0916667	NNS	157	proportion	0	0	31	3.37	0	2.23	889	3.65	16	3.18063	38	3.25045	103	3.44442	110	{<pro<(portion)}	<pro<(portion)	portion	1	portions
despatched	1	de-	prefix	60	2.9378	despatch	4.11087	9.75445e-06	3.46574	0.0255053	60	9.7545e-06	31	0.0258333	JJ.VBD.VBN	3.28.29	despatched.despatch.despatch	0	0	7	2.77	0	2.23	103	2.71	2	2.4273	13	2.80551	45	3.09014	110	{<de<(patch)}	<de<(patch)	patch	0	NA
prosecute	1	pro-	prefix	28	2.61487	prosecute	3.3673	4.55209e-06	3.13549	0.0181673	28	4.5521e-06	22	0.0183333	VB	28	prosecute	0	0	0	1.86	0	2.23	602	3.48	4	2.64915	3	2.26144	21	2.76981	110	{<pro<(secute)}	<pro<(secute)	secute	0	NA
infirm	1	im-	prefix	44	2.80568	infirm	3.80666	7.15327e-06	3.46574	0.0255053	44	7.1533e-06	31	0.0258333	JJ	44	infirm	0	0	3	2.47	0	2.23	103	2.71	7	2.85327	9	2.65938	28	2.88978	110	<im<{(firm)}	(firm)	firm	0	NA
displeasure	1	dis-	prefix	195	3.44473	displeasure	5.27811	3.17016e-05	4.85203	0.100599	195	3.17021e-05	127	0.105833	NN	195	displeasure	0	0	2	2.34	0	2.23	72	2.56	15	3.1543	50	3.36695	130	3.54466	111	<dis<{(please)>ure>}	(please)>ure>	please	1	pleasure
prescription	1	pre-	prefix	123	3.24589	prescription	4.81218	1.98339e-05	4.30407	0.0590548	122	1.98341e-05	73	0.0608333	NN	123	prescription	0	0	10	2.91	1	2.53	905	3.65	9	2.95018	24	3.05732	90	3.38643	111	{<pre<(script)>ion>}	<pre<(script)>ion>	script	0	NA
undisturbed	1	un-	prefix	179	3.40774	undisturbed	5.19296	2.91005e-05	4.85203	0.100599	179	2.91009e-05	127	0.105833	JJ	179	undisturbed	0	0	2	2.34	0	2.23	133	2.82	20	3.2724	53	3.39178	106	3.45677	110	<un<{(disturb)}	(disturb)	disturb	1	disturbed
disarm	1	dis-	prefix	90	3.11151	disarm	4.49981	1.44691e-05	4.29046	0.0582689	89	1.44692e-05	72	0.06	VB.VBP	84.6	disarm.disarm	0	0	19	3.17	0	2.23	95	2.68	4	2.64915	21	3.00181	65	3.24693	110	<dis<{(arm)}	(arm)	arm	1	arm
encouraging	1	en-	prefix	637	3.95729	encourage	6.45677	0.000103392	5.92693	0.271299	636	0.000103398	374	0.311667	JJ.VBG	268.369	encouraging.encourage	0	0	97	3.86	1	2.53	3285	4.21	97	3.94141	213	3.9898	327	3.94326	110	<en<{(courage)}	(courage)	courage	0	NA
outright	1	out-	prefix	333	3.67622	outright	5.80814	5.39734e-05	5.28827	0.152006	332	5.39749e-05	197	0.164167	JJ.RB	117.216	outright.outright	0	0	14	3.04	0	2.23	635	3.5	25	3.36515	71	3.51672	237	3.80396	110	<out<{(right)}	(right)	right	1	right
interrupting	1	inter-	prefix	493	3.8462	interrupt	6.20051	7.99837e-05	5.76832	0.235731	492	7.99869e-05	319	0.265833	NN.VBG	5.488	interrupting.interrupt	5	0.69897	49	3.56	21	3.57	510	3.4	87	3.89466	162	3.87157	244	3.81655	110	{<inter<(rupt)}	<inter<(rupt)	rupt	0	NA
beguile	1	be-	prefix	18	2.43122	beguile	2.94444	2.92634e-06	2.83321	0.0132452	18	2.92635e-06	16	0.0133333	VB.VBP	14.4	beguile.beguile	0	0	0	1.86	0	2.23	27	2.14	1	2.25121	4	2.35835	13	2.57351	110	{<be<(guile)}	<be<(guile)	guile	1	guile
misjudged	1	mis-	prefix	95	3.13474	misjudge	4.56435	1.54445e-05	4.40672	0.0653195	95	1.54446e-05	81	0.0675	VBD.VBN	48.47	misjudge.misjudge	0	0	16	3.09	1	2.53	270	3.13	15	3.1543	25	3.07436	55	3.17557	110	<mis<{(judge)}	(judge)	judge	1	judged
overpowered	1	over-	prefix	133	3.27958	overpower	4.89784	2.16222e-05	4.48864	0.0707691	133	2.16225e-05	88	0.0733333	VBD.VBN	55.78	overpower.overpower	0	0	7	2.77	0	2.23	126	2.8	17	3.20545	27	3.10654	89	3.38163	110	<over<{(power)}	(power)	power	1	powered
undetected	1	un-	prefix	93	3.1256	undetected	4.54329	1.51194e-05	4.40672	0.0653195	93	1.51195e-05	81	0.0675	JJ	93	undetected	0	0	71	3.72	0	2.23	205	3.01	20	3.2724	26	3.09075	47	3.10863	110	<un<{(detect)}	(detect)	detect	1	detected
encounter	1	en-	prefix	775	4.04233	encounter	6.65028	0.0001255	5.93225	0.272568	772	0.000125508	376	0.313333	NN.VB.VBP	515.170.90	encounter.encounter.encounter	0	0	218	4.2	1	2.53	1883	3.97	102	3.96302	219	4.00181	454	4.0854	110	{<en<(counter)}	<en<(counter)	counter	1	counter
enabling	1	en-	prefix	106	3.18185	enable	4.67283	1.72328e-05	4.17439	0.0519597	106	1.72329e-05	64	0.0533333	VBG	106	enable	0	0	20	3.19	0	2.23	483	3.38	4	2.64915	34	3.20345	68	3.26624	110	<en<{(able)}	(able)	able	0	NA
deserves	1	de-	prefix	612	3.93993	deserve	6.41182	9.88407e-05	5.77765	0.237704	608	9.88456e-05	322	0.268333	VBZ	612	deserve	0	0	243	4.25	33	3.76	3363	4.22	62	3.74952	141	3.81167	409	4.04017	110	{<de<(serve)}	<de<(serve)	serve	1	serves
inquiry	1	in-	prefix	330	3.6723	inquiry	5.79606	5.33232e-05	4.69135	0.0861777	328	5.33246e-05	108	0.09	NN	330	inquiry	0	0	20	3.19	0	2.23	7980	4.6	13	3.09631	52	3.38366	265	3.85227	111	{<in<(quire)}>y>	<in<(quire)	quire	0	NA
bewailed	1	be-	prefix	11	2.23165	bewail	2.48491	1.78832e-06	2.19722	0.00664454	11	1.78832e-06	8	0.00666667	VBD.VBN	10.1	bewail.bewail	0	0	0	0	0	0	0	0	1	2.25121	6	2.50448	4	2.12636	110	<be<{(wail)}	(wail)	wail	1	wailed
outnumbered	1	out-	prefix	251	3.55387	outnumber	5.52545	4.06429e-05	5.07517	0.124428	250	4.06437e-05	159	0.1325	VBD.VBN	96.155	outnumber.outnumber	0	0	45	3.53	2	2.71	397	3.3	33	3.48166	81	3.5732	137	3.56727	110	<out<{(number)}	(number)	number	1	numbered
irrational	1	im-	prefix	184	3.41964	irrational	5.22036	2.99133e-05	4.70953	0.0877056	184	2.99138e-05	110	0.0916667	JJ	184	irrational	0	0	27	3.31	0	2.23	335	3.22	6	2.79528	21	3.00181	157	3.62604	110	<im<{(rational)}	(rational)	rational	1	NA
revives	1	re-	prefix	16	2.38292	revive	2.83321	2.6012e-06	2.70805	0.0115991	16	2.6012e-06	14	0.0116667	VBZ	16	revive	0	0	0	1.86	0	2.23	28	2.16	1	2.25121	2	2.1365	13	2.57351	110	{<re<(vive)}	<re<(vive)	vive	0	NA
expedition	1	ex-	prefix	960	4.13519	expedition	6.86485	0.000155572	5.39363	0.167631	957	0.000155584	219	0.1825	NN	960	expedition	16	1.20412	257	4.28	41	3.85	1615	3.9	373	4.52305	358	4.21448	229	3.78911	112	{<ex<(ped)>it>>ion>}	<ex<(ped)>it>>ion>	ped	0	NA
inspired	1	in-	prefix	815	4.06416	inspire	6.70319	0.000132327	5.84354	0.252055	814	0.000132336	344	0.286667	JJ.VBD.VBN	43.249.523	inspired.inspire.inspire	0	0	302	4.35	10	3.27	6638	4.52	204	4.26194	236	4.03413	375	4.00257	110	{<in<(spir)}	<in<(spir)	spir	1	spired
outback	1	out-	prefix	56	2.90835	outback	4.04305	9.10416e-06	2.70805	0.0115991	56	9.1042e-06	14	0.0116667	NN	56	outback	0	0	26	3.3	94	4.21	295	3.17	18	3.22893	33	3.19086	5	2.20554	110	<out<{(back)}	(back)	back	1	back
unbearable	1	un-	prefix	569	3.90835	unbearable	6.34388	9.23383e-05	5.80513	0.2436	568	9.23426e-05	331	0.275833	JJ	569	unbearable	0	0	29	3.34	3	2.83	485	3.38	65	3.76973	161	3.8689	343	3.96395	111	<un<{(bear)}>able>	(bear)	bear	1	bearable
inspire	1	in-	prefix	207	3.47053	inspire	5.32301	3.31647e-05	4.91998	0.107359	204	3.31653e-05	136	0.113333	VB.VBP	190.17	inspire.inspire	0	0	117	3.94	8	3.19	1803	3.95	31	3.45533	60	3.44471	116	3.49557	110	{<in<(spir)}	<in<(spir)	spir	1	spire
expeditions	1	ex-	prefix	232	3.51983	expedition	5.45104	3.77167e-05	4.54329	0.0746435	232	3.77174e-05	93	0.0775	NNS	232	expedition	0	0	22	3.23	1	2.53	273	3.13	66	3.77626	94	3.63711	72	3.29071	112	{<ex<(ped)>it>>ion>}	<ex<(ped)>it>>ion>	ped	0	NA
inspiring	1	in-	prefix	211	3.47881	inspiring	5.35659	3.43027e-05	5.04986	0.12148	211	3.43033e-05	155	0.129167	JJ.VBG	88.123	inspiring.inspire	0	0	118	3.94	6	3.08	1783	3.95	49	3.64915	64	3.4723	98	3.42302	110	{<in<(spir)}	<in<(spir)	spir	1	spiring
include	1	in-	prefix	739	4.0217	include	6.60123	0.000119485	5.88053	0.260439	735	0.000119493	357	0.2975	VB.VBP	478.261	include.include	0	0	221	4.21	7	3.13	5390	4.43	106	3.97956	207	3.97745	426	4.05781	110	{<in<(clude)}	<in<(clude)	clude	0	NA
undertaking	1	under-	prefix	191	3.43577	undertake	5.25227	3.08888e-05	4.56435	0.0761891	190	3.08892e-05	95	0.0791667	NN.VBG	143.48	undertaking.undertake	0	0	9	2.86	0	2.23	833	3.62	16	3.18063	60	3.44471	115	3.49184	110	<under<{(take)}	(take)	take	1	taking
encourage	1	en-	prefix	561	3.90221	encourage	6.32794	9.08753e-05	5.79909	0.242292	559	9.08794e-05	329	0.274167	VB.VBP	493.68	encourage.encourage	0	0	288	4.33	10	3.27	5856	4.46	84	3.8796	162	3.87157	315	3.92707	110	<en<{(courage)}	(courage)	courage	1	courage
underwear	1	under-	prefix	628	3.95112	underwear	6.43615	0.000101279	5.64545	0.211071	623	0.000101284	282	0.235	NN	628	underwear	8	0.90309	90	3.82	5	3.01	1055	3.72	108	3.98761	118	3.73493	402	4.03269	110	<under<{(wear)}	(wear)	wear	1	wear
interrupt	1	inter-	prefix	728	4.0152	interrupt	6.5903	0.000118185	6.04263	0.300105	727	0.000118192	420	0.35	VB.VBP	580.148	interrupt.interrupt	3	0.477121	132	3.99	24	3.63	1268	3.8	136	4.0869	222	4.00769	370	3.99676	110	{<inter<(rupt)}	<inter<(rupt)	rupt	0	NA
upturned	1	up-	prefix	321	3.66033	upturned	5.77455	5.21852e-05	5.4161	0.171148	321	5.21866e-05	224	0.186667	FW.JJ.VBD.VBN	1.272.13.35	upturned.upturned.upturn.upturn	3	0.477121	4	2.56	4	2.93	150	2.87	76	3.83667	117	3.73126	128	3.53798	110	<up<{(turn)}	(turn)	turn	1	turned
disabled	1	dis-	prefix	198	3.45132	disabled	5.26786	3.13765e-05	4.84419	0.0998453	193	3.1377e-05	126	0.105	JJ.VBD.VBN	168.19.11	disabled.disable.disable	5	0.69897	74	3.74	0	2.23	3560	4.25	30	3.44154	70	3.51064	98	3.42302	110	<dis<{(able)}	(able)	able	1	abled
disabilities	1	dis-	prefix	50	2.86004	disability	3.89182	7.80357e-06	3.43399	0.0246926	48	7.8036e-06	30	0.025	NNS	50	disability	0	0	14	3.04	0	2.23	902	3.65	9	2.95018	16	2.88983	25	2.84236	111	<dis<{(able)}>ity>	(able)	able	1	abilities
repair	1	re-	prefix	694	3.99446	repair	6.53814	0.00011217	5.8522	0.253996	690	0.000112177	347	0.289167	NN.VB.VBP	389.294.11	repair.repair.repair	8	0.90309	78	3.76	76	4.12	2700	4.13	113	4.00709	214	3.99182	367	3.99323	110	{<re<(pair)}	<re<(pair)	pair	1	pair
reflect	1	re-	prefix	446	3.80278	reflect	6.10032	7.23432e-05	5.48894	0.183016	445	7.23459e-05	241	0.200833	VB.VBP	351.95	reflect.reflect	3	0.477121	81	3.78	10	3.27	4006	4.3	44	3.60339	105	3.68469	297	3.9016	110	{<re<(flect)}	<re<(flect)	flect	0	NA
unearthed	1	un-	prefix	97	3.1437	unearth	4.58497	1.57696e-05	4.29046	0.0582689	97	1.57698e-05	72	0.06	VBD.VBN	43.54	unearth.unearth	3	0.477121	12	2.98	1	2.53	530	3.42	8	2.90442	39	3.26144	50	3.13496	110	<un<{(earth)}	(earth)	earth	1	earthed
unsupported	1	un-	prefix	24	2.55041	unsupported	3.21888	3.90179e-06	3.09104	0.0173486	24	3.9018e-06	21	0.0175	JJ	24	unsupported	0	0	4	2.56	0	2.23	74	2.57	1	2.25121	8	2.61363	15	2.63151	110	<un<{(support)}	(support)	support	1	supported
evacuation	1	e-	prefix	149	3.32856	evacuation	5.00395	2.40608e-05	4.14313	0.0503762	148	2.40611e-05	62	0.0516667	NN	149	evacuation	0	0	33	3.4	0	2.23	583	3.46	15	3.1543	27	3.10654	107	3.46081	112	{<e<(vacu)>ate>}>ion>	<e<(vacu)>ate>	vacu	0	NA
conservation	1	co-	prefix	154	3.3428	conservation	5.02388	2.45485e-05	3.78419	0.0352063	151	2.45488e-05	43	0.0358333	NN	154	conservation	3	0.477121	68	3.7	0	2.23	2565	4.1	29	3.4273	43	3.30284	82	3.34646	111	{<co<(serve)}>ion>	<co<(serve)	serve	0	NA
ascent	1	a-	prefix	158	3.35387	ascent	5.0689	2.56865e-05	4.58497	0.0777323	158	2.56868e-05	97	0.0808333	NN	158	ascent	0	0	16	3.09	0	2.23	318	3.2	26	3.38154	29	3.1365	103	3.44442	110	{<a<(scent)}	<a<(scent)	scent	1	scent
submarines	1	sub-	prefix	88	3.10186	submarine	4.48864	1.43065e-05	3.78419	0.0352063	88	1.43066e-05	43	0.0358333	NNS	88	submarine	8	0.90309	9	2.86	4	2.93	475	3.37	15	3.1543	42	3.29285	31	2.93254	110	<sub<{(marine)}	(marine)	marine	1	marines
underwater	1	under-	prefix	916	4.11484	underwater	6.81564	0.000148095	5.78383	0.239017	911	0.000148106	324	0.27	JJ	916	underwater	16	1.20412	377	4.44	167	4.46	2120	4.02	215	4.28463	462	4.32496	239	3.8076	110	<under<{(water)}	(water)	water	1	water
projects	1	pro-	prefix	482	3.83642	project	6.1717	7.77078e-05	5.42053	0.17185	478	7.77108e-05	225	0.1875	NNS.VBZ	460.22	project.project	3	0.477121	93	3.84	4	2.93	5064	4.4	74	3.82524	135	3.79292	273	3.86514	110	{<pro<(ject)}	<pro<(ject)	ject	0	NA
inhospitable	1	im-	prefix	41	2.77572	inhospitable	3.73767	6.66555e-06	3.46574	0.0255053	41	6.66557e-06	31	0.0258333	JJ	41	inhospitable	0	0	13	3.01	0	2.23	180	2.95	8	2.90442	10	2.70078	23	2.8076	111	<im<{(hospit)>able>}	(hospit)>able>	hospit	0	NA
unimaginable	1	un-	prefix	147	3.32273	unimaginable	4.99721	2.38982e-05	4.69135	0.0861777	147	2.38985e-05	108	0.09	JJ	147	unimaginable	0	0	13	3.01	1	2.53	397	3.3	20	3.2724	46	3.33148	81	3.3412	111	<un<{(imagine)}>able>	(imagine)	imagine	1	imaginable
exclusive	1	ex-	prefix	243	3.53986	exclusive	5.49306	3.93424e-05	5.03695	0.120003	242	3.93431e-05	153	0.1275	JJ	243	exclusive	0	0	283	4.32	8	3.19	2334	4.06	34	3.49425	95	3.64165	114	3.48808	111	{<ex<(clude)}>ive>	<ex<(clude)	clude	0	NA
research	1	re-	prefix	1756	4.39724	research	7.46164	0.000282678	6.07764	0.309321	1739	0.000282718	435	0.3625	NN.VB.VBP	1667.79.10	research.research.research	5	0.69897	462	4.53	10	3.27	12536	4.79	341	4.48421	593	4.43317	822	4.34279	110	{<re<(search)}	<re<(search)	search	1	search
requires	1	re-	prefix	529	3.87675	require	6.2653	8.53482e-05	5.60212	0.202941	525	8.53519e-05	270	0.225	VBZ	529	require	0	0	128	3.97	10	3.27	2460	4.09	38	3.54125	127	3.76659	364	3.98968	110	{<re<(quire)}	<re<(quire)	quire	1	quires
acknowledged	1	a-	prefix	414	3.77052	acknowledge	6.02828	6.73038e-05	5.33754	0.159138	414	6.7306e-05	207	0.1725	VBD.VBN	279.135	acknowledge.acknowledge	0	0	6	2.71	0	2.23	939	3.67	21	3.2926	95	3.64165	298	3.90306	120	{<a<(know)(ledge)}	<a<(know)(ledge)	know	0	NA
unsuitable	1	un-	prefix	92	3.12095	unsuitable	4.5326	1.49568e-05	4.31749	0.05984	92	1.49569e-05	74	0.0616667	JJ	92	unsuitable	0	0	9	2.86	0	2.23	244	3.08	11	3.02936	23	3.03959	58	3.19824	111	<un<{(suit)}>able>	(suit)	suit	1	suitable
inexperienced	1	im-	prefix	125	3.25284	inexperienced	4.83628	2.03217e-05	4.54329	0.0746435	125	2.03219e-05	93	0.0775	JJ	125	inexperienced	0	0	27	3.31	1	2.53	385	3.28	11	3.02936	27	3.10654	87	3.37187	110	<im<{(experience)}	(experience)	experience	0	NA
befriended	1	be-	prefix	103	3.1695	befriend	4.64439	1.67451e-05	4.43082	0.0668795	103	1.67452e-05	83	0.0691667	VBD.VBN	62.41	befriend.befriend	0	0	2	2.34	0	2.23	131	2.82	15	3.1543	33	3.19086	55	3.17557	110	<be<{(friend)}	(friend)	friend	1	friended
undertakings	1	under-	prefix	25	2.56744	undertaking	3.2581	4.06437e-06	2.70805	0.0115991	25	4.06437e-06	14	0.0116667	NNS	25	undertaking	0	0	0	1.86	0	2.23	94	2.67	1	2.25121	5	2.43753	19	2.72842	110	<under<{(take)}	(take)	take	1	takings
inmates	1	in-	prefix	150	3.33145	inmate	4.99043	2.37357e-05	4.20469	0.0535408	146	2.37359e-05	66	0.055	NNS	150	inmate	0	0	34	3.41	0	2.23	579	3.46	12	3.06412	38	3.25045	100	3.43171	110	<in<{(mate)}	(mate)	mate	1	mates
reminder	1	re-	prefix	749	4.02753	reminder	6.61204	0.000120786	5.8944	0.263645	743	0.000120793	362	0.301667	NN	749	reminder	0	0	136	4	124	4.33	3564	4.25	70	3.80144	151	3.84123	528	4.15084	111	{<re<(mind)}>er>	<re<(mind)	mind	1	minder
rebuilding	1	re-	prefix	125	3.25284	rebuilding	4.83628	2.03217e-05	4.56435	0.0761891	125	2.03219e-05	95	0.0791667	NN.VBG	35.90	rebuilding.rebuild	0	0	14	3.04	2	2.71	931	3.67	17	3.20545	27	3.10654	81	3.3412	110	<re<{(build)}	(build)	build	1	building
unbelievable	1	un-	prefix	444	3.80083	unbelievable	6.09131	7.1693e-05	5.61313	0.20498	441	7.16956e-05	273	0.2275	JJ	444	unbelievable	0	0	595	4.64	83	4.16	6911	4.54	110	3.9955	131	3.77996	203	3.73702	111	<un<{(believe)}>able>	(believe)	believe	1	believable
forsake	1	fore-	prefix	63	2.95865	forsake	4.14313	1.00796e-05	3.80666	0.0360104	62	1.00796e-05	44	0.0366667	VB.VBP	59.4	forsake.forsake	0	0	1	2.17	0	2.23	77	2.59	6	2.79528	11	2.73856	46	3.09948	110	{<fore<(sake)}	<fore<(sake)	sake	0	NA
outbreak	1	out-	prefix	201	3.45782	outbreak	5.3033	3.25145e-05	4.74493	0.0907544	200	3.2515e-05	114	0.095	NN	201	outbreak	0	0	19	3.17	4	2.93	1129	3.75	14	3.12627	55	3.40757	132	3.55124	110	<out<{(break)}	(break)	break	1	break
unbeknown	1	un-	prefix	13	2.2986	unbeknown	2.63906	2.11347e-06	2.48491	0.00912491	13	2.11347e-06	11	0.00916667	JJ	13	unbeknown	0	0	4	2.56	0	2.23	119	2.77	5	2.72833	4	2.35835	4	2.12636	211	<un<<be<{(know)}>n>	(know)	know	1	beknown
unbeknown	2	be-	prefix	13	2.2986	unbeknown	2.63906	2.11347e-06	2.48491	0.00912491	13	2.11347e-06	11	0.00916667	JJ	13	unbeknown	0	0	4	2.56	0	2.23	119	2.77	5	2.72833	4	2.35835	4	2.12636	211	<un<<be<{(know)}>n>	(know)	know	1	known
detour	1	de-	prefix	179	3.40774	detour	5.19296	2.91005e-05	4.86753	0.102105	179	2.91009e-05	129	0.1075	NN	179	detour	3	0.477121	4	2.56	3	2.83	228	3.06	53	3.68257	42	3.29285	84	3.35681	110	{<de<(tour)}	<de<(tour)	tour	1	tour
refill	1	re-	prefix	141	3.30476	refill	4.95583	2.29228e-05	4.70953	0.0877056	141	2.29231e-05	110	0.0916667	JJ.NN.VB.VBP	1.37.95.8	refill.refill.refill.refill	0	0	18	3.14	5	3.01	140	2.84	26	3.38154	29	3.1365	86	3.36691	110	<re<{(fill)}	(fill)	fill	1	fill
unchanging	1	un-	prefix	59	2.93062	unchanging	4.09434	9.59188e-06	3.7612	0.0344014	59	9.59192e-06	42	0.035	JJ	59	unchanging	0	0	2	2.34	0	2.23	77	2.59	3	2.55224	16	2.88983	40	3.04017	110	<un<{(change)}	(change)	change	1	changing
inaccurate	1	im-	prefix	74	3.02753	inaccurate	4.31749	1.20305e-05	4.14313	0.0503762	74	1.20305e-05	62	0.0516667	JJ	74	inaccurate	0	0	7	2.77	0	2.23	359	3.25	10	2.99157	26	3.09075	38	3.01845	111	<im<{(accur)>ate>}	(accur)>ate>	accur	0	NA
inflatable	1	in-	prefix	137	3.29235	inflatable	4.91998	2.21099e-05	4.20469	0.0535408	136	2.21102e-05	66	0.055	JJ	137	inflatable	0	0	106	3.89	11	3.31	395	3.29	77	3.84228	41	3.28263	19	2.72842	111	{<in<(flate)}>able>	<in<(flate)	flate	0	NA
empathy	1	en-	prefix	170	3.38547	empathy	5.12396	2.71496e-05	4.41884	0.0660998	167	2.715e-05	82	0.0683333	NN	170	empathy	0	0	8	2.82	0	2.23	315	3.2	8	2.90442	41	3.28263	121	3.51375	111	{<en<(patho)>y>}	<en<(patho)>y>	patho	0	NA
transport	1	trans-	prefix	838	4.07623	transport	6.72863	0.000135741	5.72685	0.227136	835	0.00013575	306	0.255	NN.VB.VBP	645.176.17	transport.transport.transport	16	1.20412	220	4.21	24	3.63	8391	4.62	145	4.11453	261	4.07768	432	4.06387	110	{<trans<(port)}	<trans<(port)	port	1	port
bewitched	1	be-	prefix	152	3.33716	bewitch	5.03044	2.47111e-05	4.47734	0.0699924	152	2.47114e-05	87	0.0725	VBD.VBN	15.137	bewitch.bewitch	0	0	9	2.86	0	2.23	137	2.84	20	3.2724	58	3.43023	74	3.30245	110	<be<{(witch)}	(witch)	witch	1	witched
outsider	1	out-	prefix	279	3.59963	outsider	5.62762	4.50322e-05	5.0626	0.122955	277	4.50333e-05	157	0.130833	NN	279	outsider	0	0	11	2.94	0	2.23	640	3.5	33	3.48166	60	3.44471	186	3.69923	111	<out<{(side)}>er>	(side)	side	1	sider
anaesthetic	1	a-	prefix	58	2.92332	anaesthetic	4.07754	9.4293e-06	3.66356	0.0311756	58	9.42935e-06	38	0.0316667	JJ.NN	41.17	anaesthetic.anaesthetic	0	0	112	3.92	0	2.23	931	3.67	11	3.02936	26	3.09075	21	2.76981	211	{<a<<aes<(thet)>ic>}	<a<<aes<(thet)>ic>	thet	0	NA
exposure	1	ex-	prefix	215	3.48692	exposure	5.37064	3.47904e-05	4.92725	0.108107	214	3.4791e-05	137	0.114167	NN	215	exposure	0	0	24	3.26	0	2.23	1055	3.72	9	2.95018	47	3.34062	159	3.63151	111	{<ex<(pose)}>ure>	<ex<(pose)	pose	0	NA
includes	1	in-	prefix	338	3.68267	include	5.82008	5.46237e-05	5.2933	0.152721	336	5.46252e-05	198	0.165	VBZ	338	include	3	0.477121	121	3.95	5	3.01	3512	4.24	48	3.64038	108	3.69681	182	3.68984	110	{<in<(clude)}	<in<(clude)	clude	0	NA
invaluable	1	im-	prefix	136	3.28919	invaluable	4.91998	2.21099e-05	4.58497	0.0777323	136	2.21102e-05	97	0.0808333	JJ	136	invaluable	0	0	9	2.86	0	2.23	553	3.44	20	3.2724	31	3.16453	85	3.36189	111	<im<{(value)>able>}	(value)>able>	value	0	NA
replicate	1	re-	prefix	62	2.95181	replicate	4.14313	1.00796e-05	3.89182	0.0392207	62	1.00796e-05	48	0.04	NN.VB.VBP	3.56.3	replicate.replicate.replicate	0	0	25	3.28	0	2.23	604	3.48	7	2.85327	19	2.96041	36	2.99559	111	{<re<(plic)>ate>}	<re<(plic)>ate>	plic	0	NA
available	1	a-	prefix	1011	4.15765	available	6.91374	0.000163374	6.09131	0.312984	1005	0.000163388	441	0.3675	JJ	1011	available	5	0.69897	274	4.3	28	3.69	13484	4.83	134	4.08051	281	4.10963	596	4.20336	111	{<a<(vail)}>able>	<a<(vail)	vail	0	NA
underside	1	under-	prefix	233	3.52169	underside	5.45532	3.78792e-05	5.1299	0.131028	233	3.788e-05	168	0.14	NN	233	underside	0	0	38	3.46	1	2.53	391	3.29	53	3.68257	89	3.61363	91	3.39117	110	<under<{(side)}	(side)	side	1	side
encountered	1	en-	prefix	666	3.9766	encounter	6.50129	0.000108107	5.70711	0.223144	665	0.000108112	300	0.25	VBD.VBN	371.295	encounter.encounter	0	0	60	3.65	1	2.53	752	3.57	84	3.8796	202	3.96688	380	4.00831	110	{<en<(counter)}	<en<(counter)	counter	1	countered
embarking	1	en-	prefix	48	2.84267	embark	3.89182	7.80357e-06	3.63759	0.0303675	48	7.8036e-06	37	0.0308333	VBG	48	embark	0	0	2	2.34	0	2.23	272	3.13	9	2.95018	14	2.83547	25	2.84236	110	{<en<(bark)}	<en<(bark)	bark	0	NA
overhead	1	over-	prefix	2157	4.48652	overhead	7.67647	0.00035045	6.50129	0.440939	2156	0.000350512	665	0.554167	JJ.NN.RB	196.500.1461	overhead.overhead.overhead	14	1.14613	48	3.55	13	3.38	863	3.63	361	4.50889	727	4.52151	1069	4.45677	110	<over<{(head)}	(head)	head	1	head
disagree	1	dis-	prefix	337	3.68139	disagree	5.81413	5.42986e-05	5.4848	0.182322	334	5.43e-05	240	0.2	VB.VBP	231.106	disagree.disagree	0	0	101	3.87	6	3.08	3244	4.21	52	3.67446	104	3.68057	181	3.68746	110	<dis<{(agree)}	(agree)	agree	1	agree
conquest	1	co-	prefix	255	3.56071	conquest	5.53339	4.0968e-05	4.58497	0.0777323	252	4.09689e-05	97	0.0808333	NN	255	conquest	0	0	12	2.98	0	2.23	450	3.35	10	2.99157	66	3.48546	179	3.68266	110	{<co<(quest)}	<co<(quest)	quest	0	NA
adjourn	1	a-	prefix	15	2.35659	adjourn	2.77259	2.43862e-06	2.56495	0.00995033	15	2.43862e-06	12	0.01	NN.VB.VBP	1.13.1	adjourn.adjourn.adjourn	0	0	4	2.56	0	2.23	53	2.43	2	2.4273	5	2.43753	8	2.38163	110	{<a<(journ)}	<a<(journ)	journ	0	NA
undo	1	un-	prefix	394	3.74907	undo	5.96871	6.34022e-05	5.51745	0.187862	390	6.34042e-05	248	0.206667	VB.VBP	360.34	undo.undo	3	0.477121	69	3.71	18	3.51	537	3.43	66	3.77626	106	3.68877	222	3.77569	110	<un<{(do)}	(do)	do	1	do
engraved	1	en-	prefix	378	3.73111	engrave	5.93489	6.12889e-05	5.35659	0.161977	377	6.12908e-05	211	0.175833	VBD.VBN	10.368	engrave.engrave	0	0	9	2.86	0	2.23	661	3.52	58	3.72103	148	3.83257	172	3.66543	110	<en<{(grave)}	(grave)	grave	1	graved
uncorked	1	un-	prefix	42	2.78594	uncork	3.7612	6.82812e-06	3.63759	0.0303675	42	6.82815e-06	37	0.0308333	JJ.VBD.VBN	5.34.3	uncorked.uncork.uncork	0	0	0	1.86	0	2.23	6	1.54	5	2.72833	11	2.73856	26	2.85875	110	<un<{(cork)}	(cork)	cork	1	corked
incessantly	1	im-	prefix	118	3.22802	incessantly	4.75359	1.86959e-05	4.43082	0.0668795	115	1.86961e-05	83	0.0691667	RB	118	incessantly	0	0	1	2.17	0	2.23	38	2.29	18	3.22893	28	3.12178	72	3.29071	112	{<im<(cess)>ant>}>ly>	<im<(cess)>ant>	cess	0	NA
uncommonly	1	un-	prefix	65	2.97202	uncommonly	4.18965	1.05673e-05	3.63759	0.0303675	65	1.05674e-05	37	0.0308333	JJ.RB	5.60	uncommonly.uncommonly	0	0	2	2.34	0	2.23	12	1.81	5	2.72833	15	2.8635	45	3.09014	111	<un<{(common)}>ly>	(common)	common	1	commonly
uncivil	1	un-	prefix	32	2.67099	uncivil	3.46574	5.03981e-06	2.94444	0.0148886	31	5.03982e-06	18	0.015	JJ	32	uncivil	0	0	0	1.86	0	2.23	3	1.3	3	2.55224	12	2.77333	17	2.68266	110	<un<{(civil)}	(civil)	civil	1	civil
undoing	1	un-	prefix	170	3.38547	undo	5.14166	2.76374e-05	4.86753	0.102105	170	2.76377e-05	129	0.1075	NN.VBG	72.98	undoing.undo	0	0	16	3.09	1	2.53	220	3.04	20	3.2724	41	3.28263	109	3.46878	110	<un<{(do)}	(do)	do	1	doing
expressing	1	ex-	prefix	205	3.46634	express	5.32788	3.33273e-05	4.82831	0.0983359	205	3.33279e-05	124	0.103333	VBG	205	express	0	0	16	3.09	0	2.23	887	3.64	22	3.31191	29	3.1365	154	3.61772	110	{<ex<(press)}	<ex<(press)	press	1	pressing
uneasily	1	un-	prefix	656	3.97004	uneasily	6.48768	0.000106643	5.68358	0.218466	656	0.000106649	293	0.244167	JJ.RB	14.642	uneasily.uneasily	3	0.477121	0	1.86	0	2.23	17	1.95	106	3.97956	198	3.95824	352	3.97516	112	<un<{(ease)}>y>>ly>	(ease)	ease	1	easily
unwillingly	1	un-	prefix	140	3.30169	unwillingly	4.94876	2.27602e-05	4.48864	0.0707691	140	2.27605e-05	88	0.0733333	JJ.RB	1.139	unwillingly.unwillingly	0	0	1	2.17	0	2.23	21	2.04	17	3.20545	32	3.1779	91	3.39117	111	<un<{(will)}>ly>	(will)	will	1	willingly
unlocking	1	un-	prefix	166	3.37519	unlock	5.11799	2.69871e-05	4.89784	0.10511	166	2.69874e-05	133	0.110833	JJ.NN.VBG	2.3.161	unlocking.unlocking.unlock	3	0.477121	13	3.01	0	2.23	157	2.89	24	3.34812	51	3.37539	91	3.39117	110	<un<{(lock)}	(lock)	lock	1	locking
beheaded	1	be-	prefix	102	3.16531	behead	4.63473	1.65825e-05	4.17439	0.0519597	102	1.65826e-05	64	0.0533333	VBD.VBN	23.79	behead.behead	0	0	36	3.43	0	2.23	266	3.12	6	2.79528	20	2.9816	76	3.31388	110	<be<{(head)}	(head)	head	1	headed
procession	1	pro-	prefix	680	3.98562	procession	6.52209	0.000110382	5.64545	0.211071	679	0.000110388	282	0.235	NN	680	procession	3	0.477121	35	3.42	4	2.93	777	3.59	122	4.04009	264	4.08263	294	3.89721	111	{<pro<(cess)}>ion>	<pro<(cess)	cess	1	cession
processions	1	pro-	prefix	51	2.86847	procession	3.95124	8.29129e-06	3.52636	0.0271287	51	8.29132e-06	33	0.0275	NNS	51	procession	0	0	2	2.34	1	2.53	106	2.73	7	2.85327	11	2.73856	33	2.95887	111	{<pro<(cess)}>ion>	<pro<(cess)	cess	0	NA
beheading	1	be-	prefix	47	2.83371	beheading	3.8712	7.64099e-06	3.49651	0.0263173	47	7.64102e-06	32	0.0266667	NN	47	beheading	5	0.69897	10	2.91	0	2.23	74	2.57	1	2.25121	14	2.83547	32	2.9459	110	<be<{(head)}	(head)	head	1	heading
impertinent	1	im-	prefix	115	3.21693	impertinent	4.74493	1.85334e-05	4.33073	0.0606246	114	1.85335e-05	75	0.0625	JJ.VB	114.1	impertinent.impertinent	0	0	4	2.56	0	2.23	61	2.49	19	3.25121	27	3.10654	69	3.27248	111	<im<{(pertain)>ant>}	(pertain)>ant>	pertain	1	pertinent
distraction	1	dis-	prefix	794	4.05284	distraction	6.67456	0.000128589	5.86079	0.255933	791	0.000128597	350	0.291667	NN	794	distraction	0	0	100	3.87	0	2.23	1070	3.73	94	3.9279	196	3.95385	504	4.13068	111	{<dis<(tract)}>ion>	<dis<(tract)	tract	1	traction
forepaws	1	fore-	prefix	54	2.89283	forepaw	4.00733	8.77901e-06	3.3322	0.0222506	54	8.77905e-06	27	0.0225	NNS	54	forepaw	0	0	1	2.17	0	2.23	5	1.47	17	3.20545	29	3.1365	8	2.38163	110	<fore<{(paw)}	(paw)	paw	1	paws
disobey	1	dis-	prefix	146	3.31979	disobey	4.98361	2.35731e-05	4.76217	0.0922753	145	2.35734e-05	116	0.0966667	VB.VBP	125.21	disobey.disobey	0	0	6	2.71	1	2.53	61	2.49	19	3.25121	40	3.27217	87	3.37187	110	<dis<{(obey)}	(obey)	obey	1	obey
indignant	1	im-	prefix	361	3.71118	indignant	5.89164	5.86878e-05	5.38907	0.166926	361	5.86896e-05	218	0.181667	JJ	361	indignant	0	0	2	2.34	1	2.53	42	2.33	63	3.75636	131	3.77996	167	3.6527	111	{<im<(dign)>ant>}	<im<(dign)>ant>	dign	0	NA
reduced	1	re-	prefix	695	3.99508	reduce	6.54103	0.000112496	5.77144	0.236389	692	0.000112502	320	0.266667	JJ.VBD.VBN	1.103.591	reduced.reduce.reduce	0	0	59	3.64	2	2.71	4545	4.35	67	3.78269	168	3.88727	460	4.09109	110	{<re<(duct)}	<re<(duct)	duct	0	NA
behead	1	be-	prefix	32	2.67099	behead	3.49651	5.20238e-06	3.13549	0.0181673	32	5.2024e-06	22	0.0183333	NN.VB.VBP	3.27.2	behead.behead.behead	0	0	5	2.64	0	2.23	30	2.19	1	2.25121	5	2.43753	26	2.85875	110	<be<{(head)}	(head)	head	1	head
undertone	1	under-	prefix	142	3.30781	undertone	4.96284	2.30854e-05	4.40672	0.0653195	142	2.30856e-05	81	0.0675	NN	142	undertone	0	0	1	2.17	0	2.23	41	2.32	11	3.02936	33	3.19086	98	3.42302	110	<under<{(tone)}	(tone)	tone	1	tone
reminding	1	re-	prefix	646	3.96338	remind	6.47235	0.000105018	5.95842	0.278894	646	0.000105023	386	0.321667	NN.VBG	10.636	reminding.remind	3	0.477121	44	3.52	28	3.69	769	3.58	57	3.71361	188	3.93584	401	4.03161	110	{<re<(mind)}	<re<(mind)	mind	1	minding
unimportant	1	un-	prefix	162	3.36466	unimportant	5.09375	2.63368e-05	4.82028	0.0975803	162	2.63371e-05	123	0.1025	JJ	162	unimportant	0	0	3	2.47	2	2.71	122	2.79	30	3.44154	45	3.32214	87	3.37187	111	<un<{(import)>ant>}	(import)>ant>	import	1	important
explodes	1	ex-	prefix	324	3.66435	explode	5.78383	5.26729e-05	4.97673	0.113329	324	5.26743e-05	144	0.12	FW.NNS.VBZ	1.15.308	explodes.explode.explode	0	0	21	3.21	1	2.53	255	3.1	53	3.68257	65	3.47893	206	3.74336	110	{<ex<(plode)}	<ex<(plode)	plode	0	NA
association	1	a-	prefix	461	3.81711	association	6.11368	7.33186e-05	5.01728	0.117783	451	7.33213e-05	150	0.125	NN	461	association	0	0	56	3.62	0	2.23	4803	4.38	31	3.45533	161	3.8689	269	3.85875	112	{<a<(socio)>ate>}>ion>	<a<(socio)>ate>	socio	0	NA
unemployed	1	un-	prefix	86	3.09199	unemployed	4.46591	1.39813e-05	4.06044	0.0464064	86	1.39814e-05	57	0.0475	JJ	86	unemployed	0	0	8	2.82	2	2.71	2894	4.16	7	2.85327	30	3.15074	49	3.12636	110	<un<{(employ)}	(employ)	employ	1	employed
recognizes	1	re-	prefix	125	3.25284	recognize	4.82028	1.99965e-05	4.46591	0.0692151	123	1.99967e-05	86	0.0716667	VBZ	125	recognize	0	0	2	2.34	0	2.23	5	1.47	10	2.99157	13	2.80551	102	3.44022	110	{<re<(cognize)}	<re<(cognize)	cognize	0	NA
international	1	inter-	prefix	1064	4.17982	international	6.9575	0.000170689	5.63479	0.209045	1050	0.000170704	279	0.2325	JJ	1064	international	8	0.90309	307	4.35	8	3.19	18638	4.97	288	4.41108	313	4.15631	463	4.0939	111	<inter<{(nation)}>al>	(nation)	nation	1	national
destruct	1	de-	prefix	37	2.73225	destruct	3.61092	5.85268e-06	3.2581	0.0206193	36	5.8527e-06	25	0.0208333	NN	37	destruct	0	0	45	3.53	0	2.23	159	2.9	14	3.12627	6	2.50448	17	2.68266	110	{<de<(struct)}	<de<(struct)	struct	1	struct
anonymity	1	a-	prefix	59	2.93062	anonymity	4.09434	9.59188e-06	3.89182	0.0392207	59	9.59192e-06	48	0.04	NN	59	anonymity	0	0	0	1.86	0	2.23	400	3.3	3	2.55224	5	2.43753	51	3.14339	111	{<a<(nym)>ity>}	<a<(nym)>ity>	nym	0	NA
unexplainable	1	un-	prefix	20	2.47469	unexplainable	3.04452	3.25149e-06	3.04452	0.0165293	20	3.2515e-06	20	0.0166667	JJ	20	unexplainable	0	0	2	2.34	0	2.23	24	2.09	4	2.64915	2	2.1365	14	2.60348	111	<un<{(explain)}>able>	(explain)	explain	1	explainable
disappears	1	dis-	prefix	907	4.11056	disappear	6.80793	0.000146957	5.47227	0.180236	904	0.000146968	237	0.1975	VBZ	907	disappear	5	0.69897	51	3.58	31	3.74	787	3.59	119	4.02936	165	3.87949	623	4.22257	110	<dis<{(appear)}	(appear)	appear	1	appears
outshine	1	out-	prefix	13	2.2986	outshine	2.63906	2.11347e-06	2.56495	0.00995033	13	2.11347e-06	12	0.01	VB.VBP	12.1	outshine.outshine	0	0	5	2.64	0	2.23	54	2.44	3	2.55224	7	2.56247	3	2.02945	110	<out<{(shine)}	(shine)	shine	1	shine
interactive	1	inter-	prefix	29	2.62959	interactive	3.4012	4.71466e-06	2.94444	0.0148886	29	4.71467e-06	18	0.015	JJ	29	interactive	0	0	64	3.68	0	2.23	487	3.38	4	2.64915	5	2.43753	20	2.74961	111	<inter<{(act)}>ive>	(act)	act	1	active
discourage	1	dis-	prefix	115	3.21693	discourage	4.75359	1.86959e-05	4.57471	0.076961	115	1.86961e-05	96	0.08	VB.VBP	110.5	discourage.discourage	0	0	8	2.82	0	2.23	269	3.13	22	3.31191	34	3.20345	59	3.20554	110	{<dis<(courage)}	<dis<(courage)	courage	1	courage
atop	1	a-	prefix	914	4.11389	atop	6.81892	0.000148582	5.49306	0.183709	914	0.000148594	242	0.201667	IN	914	atop	0	0	8	2.82	3	2.83	96	2.68	73	3.81941	186	3.93122	655	4.24429	110	{<a<(top)}	<a<(top)	top	1	top
outgoing	1	out-	prefix	88	3.10186	outgoing	4.48864	1.43065e-05	4.21951	0.0543303	88	1.43066e-05	67	0.0558333	JJ	88	outgoing	0	0	30	3.36	0	2.23	614	3.48	10	2.99157	32	3.1779	46	3.09948	110	<out<{(go)}	(go)	go	1	going
confirms	1	co-	prefix	155	3.3456	confirm	5.04986	2.51988e-05	4.59512	0.0785031	155	2.51991e-05	98	0.0816667	NNS.VBZ	8.147	confirm.confirm	0	0	15	3.07	0	2.23	591	3.47	25	3.36515	24	3.05732	106	3.45677	110	{<co<(firm)}	<co<(firm)	firm	0	NA
requisite	1	re-	prefix	89	3.10671	requisite	4.49981	1.44691e-05	3.7612	0.0344014	89	1.44692e-05	42	0.035	JJ	89	requisite	0	0	1	2.17	0	2.23	71	2.55	2	2.4273	6	2.50448	81	3.3412	110	{<re<(quire)}	<re<(quire)	quire	0	NA
unreal	1	un-	prefix	254	3.55901	unreal	5.53339	4.0968e-05	5.17615	0.136859	252	4.09689e-05	176	0.146667	JJ	254	unreal	0	0	57	3.63	25	3.65	487	3.38	28	3.41258	79	3.56247	147	3.59765	110	<un<{(real)}	(real)	real	1	real
depended	1	de-	prefix	489	3.84267	depend	6.19441	7.9496e-05	5.61677	0.205658	489	7.94992e-05	274	0.228333	VBD.VBN	433.56	depend.depend	0	0	14	3.04	0	2.23	544	3.43	50	3.65775	157	3.85804	282	3.87917	110	{<de<(pend)}	<de<(pend)	pend	1	pended
transporter	1	trans-	prefix	73	3.0217	transporter	4.30407	1.18679e-05	2.70805	0.0115991	73	1.1868e-05	14	0.0116667	NN	73	transporter	0	0	47	3.55	15	3.44	203	3.01	53	3.68257	12	2.77333	8	2.38163	111	{<trans<(port)}>er>	<trans<(port)	port	1	porter
removing	1	re-	prefix	612	3.93993	remove	6.41836	9.94909e-05	5.88053	0.260439	612	9.94959e-05	357	0.2975	VBG	612	remove	0	0	47	3.55	4	2.93	1589	3.9	111	3.9994	177	3.9098	324	3.93927	110	{<re<(move)}	<re<(move)	move	1	moving
outfit	1	out-	prefix	983	4.14547	outfit	6.88449	0.000158661	5.96101	0.279524	976	0.000158673	387	0.3225	NN.VB.VBP	957.10.16	outfit.outfit.outfit	3	0.477121	512	4.57	103	4.25	2743	4.13	163	4.16503	271	4.09395	549	4.16775	110	<out<{(fit)}	(fit)	fit	1	fit
coworkers	1	co-	prefix	37	2.73225	coworker	3.63759	6.01526e-06	3.4012	0.0238793	37	6.01527e-06	29	0.0241667	NNS	37	coworker	0	0	0	0	0	0	0	0	4	2.64915	11	2.73856	22	2.78911	111	<co<{(work)}>er>	(work)	work	1	workers
disarming	1	dis-	prefix	69	2.99757	disarm	4.2485	1.12176e-05	3.95124	0.0416217	69	1.12177e-05	51	0.0425	VBG	69	disarm	0	0	4	2.56	0	2.23	51	2.41	4	2.64915	13	2.80551	52	3.15166	110	<dis<{(arm)}	(arm)	arm	1	arming
reappearing	1	re-	prefix	91	3.11626	reappear	4.52179	1.47942e-05	4.34381	0.0614086	91	1.47943e-05	76	0.0633333	NN.VBG	1.90	reappearing.reappear	0	0	3	2.47	1	2.53	34	2.24	20	3.2724	29	3.1365	42	3.06086	110	<re<{(appear)}	(appear)	appear	1	appearing
discount	1	dis-	prefix	126	3.25627	discount	4.84419	2.04842e-05	4.56435	0.0761891	126	2.04844e-05	95	0.0791667	JJ.NN.VB.VBP	1.96.27.2	discount.discount.discount.discount	0	0	91	3.83	1	2.53	1681	3.92	20	3.2724	33	3.19086	73	3.29662	110	{<dis<(count)}	<dis<(count)	count	1	count
products	1	pro-	prefix	402	3.75778	product	5.98896	6.47027e-05	5.16479	0.135405	398	6.47048e-05	174	0.145	NNS	402	product	5	0.69897	274	4.3	2	2.71	5743	4.45	61	3.74257	129	3.77333	212	3.75577	110	{<pro<(duct)}	<pro<(duct)	duct	1	ducts
enforcement	1	en-	prefix	249	3.55041	enforcement	5.51745	4.03178e-05	4.11087	0.0487902	248	4.03186e-05	60	0.05	NN	249	enforcement	0	0	10	2.91	0	2.23	1239	3.79	9	2.95018	32	3.1779	208	3.74753	111	<en<{(force)}>ment>	(force)	force	1	forcement
promoted	1	pro-	prefix	225	3.50658	promote	5.4161	3.64161e-05	4.86753	0.102105	224	3.64168e-05	129	0.1075	VBD.VBN	59.166	promote.promote	0	0	43	3.51	2	2.71	1341	3.82	23	3.33039	76	3.54587	126	3.53119	110	{<pro<(mot)}	<pro<(mot)	mot	1	moted
researcher	1	re-	prefix	57	2.9159	researcher	4.04305	9.10416e-06	3.52636	0.0271287	56	9.1042e-06	33	0.0275	NN	57	researcher	0	0	17	3.12	0	2.23	651	3.51	24	3.34812	13	2.80551	20	2.74961	111	{<re<(search)}>er>	<re<(search)	search	1	searcher
intimidating	1	in-	prefix	279	3.59963	intimidate	5.63121	4.51948e-05	5.24175	0.145542	278	4.51958e-05	188	0.156667	JJ.VBG	185.94	intimidating.intimidate	0	0	58	3.64	0	2.23	793	3.6	28	3.41258	59	3.43753	192	3.71294	111	{<in<(timid)>ate>}	<in<(timid)>ate>	timid	0	NA
disguises	1	dis-	prefix	143	3.31083	disguise	4.96284	2.30854e-05	4.38203	0.063757	142	2.30856e-05	79	0.0658333	NNS	143	disguise	3	0.477121	40	3.48	1	2.53	160	2.9	41	3.57343	54	3.39975	48	3.11758	110	{<dis<(guise)}	<dis<(guise)	guise	1	guises
interactions	1	inter-	prefix	59	2.93062	interaction	4.09434	9.59188e-06	3.95124	0.0416217	59	9.59192e-06	51	0.0425	NNS	59	interaction	0	0	1	2.17	0	2.23	113	2.75	1	2.25121	9	2.65938	49	3.12636	111	<inter<{(act)}>ion>	(act)	act	1	actions
constitutes	1	co-	prefix	33	2.68395	constitute	3.52636	5.36496e-06	3.43399	0.0246926	33	5.36497e-06	30	0.025	VBZ	33	constitute	0	0	1	2.17	0	2.23	225	3.05	2	2.4273	2	2.1365	29	2.90451	110	{<co<(stitute)}	<co<(stitute)	stitute	0	NA
presume	1	pre-	prefix	332	3.67492	presume	5.80513	5.38109e-05	5.15329	0.133948	331	5.38123e-05	172	0.143333	VB.VBP	133.199	presume.presume	0	0	43	3.51	8	3.19	1413	3.85	36	3.51838	79	3.56247	217	3.76584	110	{<pre<(sume)}	<pre<(sume)	sume	0	NA
emerges	1	e-	prefix	267	3.58061	emerge	5.59099	4.34066e-05	4.82028	0.0975803	267	4.34075e-05	123	0.1025	VBZ	267	emerge	0	0	10	2.91	1	2.53	601	3.48	20	3.2724	56	3.41526	191	3.71069	110	{<e<(merge)}	<e<(merge)	merge	1	merges
interrupts	1	inter-	prefix	277	3.59652	interrupt	5.62762	4.50322e-05	4.66344	0.0838815	277	4.50333e-05	105	0.0875	VBZ	277	interrupt	0	0	4	2.56	0	2.23	31	2.2	19	3.25121	68	3.49823	190	3.70842	110	{<inter<(rupt)}	<inter<(rupt)	rupt	0	NA
involves	1	in-	prefix	226	3.5085	involve	5.42053	3.65787e-05	5.0626	0.122955	225	3.65794e-05	157	0.130833	VBZ	226	involve	0	0	190	4.15	4	2.93	2391	4.07	30	3.44154	57	3.42281	139	3.57351	110	{<in<(volve)}	<in<(volve)	volve	0	NA
rearrange	1	re-	prefix	111	3.20169	rearrange	4.7185	1.80457e-05	4.52179	0.0730956	111	1.80458e-05	91	0.0758333	VB.VBP	90.21	rearrange.rearrange	0	0	17	3.12	4	2.93	260	3.11	16	3.18063	32	3.1779	63	3.23357	110	<re<{(arrange)}	(arrange)	arrange	1	arrange
extend	1	ex-	prefix	364	3.71476	extend	5.8944	5.88504e-05	5.39816	0.168335	362	5.88521e-05	220	0.183333	VB.VBP	268.96	extend.extend	0	0	49	3.56	2	2.71	2931	4.16	35	3.50648	82	3.57846	247	3.82184	110	{<ex<(tend)}	<ex<(tend)	tend	1	tend
involve	1	in-	prefix	438	3.79494	involve	6.07074	7.02299e-05	5.66296	0.214439	432	7.02324e-05	287	0.239167	VB.VBP	356.82	involve.involve	0	0	115	3.93	7	3.13	2353	4.07	57	3.71361	114	3.72008	267	3.85552	110	{<in<(volve)}	<in<(volve)	volve	0	NA
product	1	pro-	prefix	400	3.75562	product	5.98394	6.43776e-05	5.31812	0.156291	396	6.43797e-05	203	0.169167	NN	400	product	0	0	414	4.48	0	2.23	8923	4.65	43	3.59363	102	3.67222	255	3.83563	110	{<pro<(duct)}	<pro<(duct)	duct	1	duct
unnatural	1	un-	prefix	738	4.02112	unnatural	6.60123	0.000119485	5.72031	0.225807	735	0.000119493	304	0.253333	JJ	738	unnatural	0	0	23	3.24	0	2.23	358	3.25	53	3.68257	122	3.74929	563	4.17867	111	<un<{(nature)>al>}	(nature)>al>	nature	1	natural
congress	1	co-	prefix	864	4.08949	congress	6.72863	0.000135741	4.55388	0.0754166	835	0.00013575	94	0.0783333	NN.NNP	816.48	congress.congress	0	0	1	2.17	0	2.23	1332	3.82	38	3.54125	347	4.20096	479	4.10863	110	{<co<(gress)}	<co<(gress)	gress	0	NA
overall	1	over-	prefix	348	3.6953	overall	5.85507	5.65745e-05	5.14166	0.132489	348	5.65761e-05	170	0.141667	JJ.NN.RB	258.3.87	overall.overall.overall	8	0.90309	487	4.55	1	2.53	8501	4.63	36	3.51838	113	3.71629	199	3.72842	110	<over<{(all)}	(all)	all	1	all
projector	1	pro-	prefix	141	3.30476	projector	4.95583	2.29228e-05	4.26268	0.0566953	141	2.29231e-05	70	0.0583333	NN	141	projector	0	0	35	3.42	20	3.55	237	3.07	33	3.48166	33	3.19086	75	3.3082	111	{<pro<(ject)}>or>	<pro<(ject)	ject	0	NA
encased	1	en-	prefix	205	3.46634	encase	5.32788	3.33273e-05	5.00395	0.1163	205	3.33279e-05	148	0.123333	VBD.VBN	30.175	encase.encase	0	0	4	2.56	0	2.23	163	2.91	31	3.45533	57	3.42281	117	3.49927	110	<en<{(case)}	(case)	case	1	cased
undertake	1	under-	prefix	201	3.45782	undertake	5.30827	3.2677e-05	4.54329	0.0746435	201	3.26776e-05	93	0.0775	VB.VBP	178.23	undertake.undertake	0	0	13	3.01	0	2.23	675	3.53	13	3.09631	56	3.41526	132	3.55124	110	<under<{(take)}	(take)	take	1	take
receiving	1	re-	prefix	604	3.93423	receive	6.40357	9.80279e-05	5.73657	0.229126	603	9.80327e-05	309	0.2575	NN.VBG	20.584	receiving.receive	0	0	108	3.9	95	4.21	2846	4.15	74	3.82524	135	3.79292	395	4.02508	110	{<re<(ceive)}	<re<(ceive)	ceive	0	NA
inheriting	1	in-	prefix	30	2.64383	inherit	3.43399	4.87724e-06	3.3322	0.0222506	30	4.87725e-06	27	0.0225	VBG	30	inherit	0	0	1	2.17	0	2.23	146	2.86	1	2.25121	10	2.70078	19	2.72842	110	{<in<(herit)}	<in<(herit)	herit	0	NA
demonstrates	1	de-	prefix	66	2.97855	demonstrate	4.20469	1.07299e-05	3.78419	0.0352063	66	1.07299e-05	43	0.0358333	VBZ	66	demonstrate	0	0	18	3.14	0	2.23	659	3.52	7	2.85327	16	2.88983	43	3.07084	111	{<de<(monster)>ate>}	<de<(monster)>ate>	monster	0	NA
inventiveness	1	in-	prefix	21	2.49489	inventiveness	3.09104	3.41407e-06	2.77259	0.0124225	21	3.41407e-06	15	0.0125	NN	21	inventiveness	0	0	0	1.86	0	2.23	90	2.65	2	2.4273	7	2.56247	12	2.54133	112	{<in<(vent)}>ive>>ness>	<in<(vent)	vent	0	NA
inventor	1	in-	prefix	278	3.59808	inventor	5.6204	4.47071e-05	4.7185	0.0884686	275	4.47081e-05	111	0.0925	NN	278	inventor	19	1.27875	143	4.02	117	4.3	916	3.66	93	3.92331	129	3.77333	56	3.18326	111	{<in<(vent)}>or>	<in<(vent)	vent	0	NA
effects	1	e-	prefix	941	4.12652	effect	6.83303	0.000150696	5.8522	0.253996	927	0.000150707	347	0.289167	NNS.VBZ	940.1	effect.effect	5	0.69897	344	4.4	13	3.38	4306	4.33	103	3.96721	339	4.19086	499	4.12636	110	{<e<(fect)}	<e<(fect)	fect	0	NA
accompany	1	a-	prefix	589	3.92332	accompany	6.37673	9.54269e-05	5.55296	0.194058	587	9.54315e-05	257	0.214167	VB.VBP	567.22	accompany.accompany	3	0.477121	42	3.5	6	3.08	551	3.44	52	3.67446	156	3.85528	381	4.00945	111	{<a<(compan)>y>}	<a<(compan)>y>	compan	0	NA
erupts	1	e-	prefix	122	3.24238	erupt	4.81218	1.98339e-05	4.30407	0.0590548	122	1.98341e-05	73	0.0608333	VBZ	122	erupt	0	0	4	2.56	3	2.83	105	2.72	9	2.95018	22	3.02111	91	3.39117	110	{<e<(rupt)}	<e<(rupt)	rupt	0	NA
outposts	1	out-	prefix	30	2.64383	outpost	3.43399	4.87724e-06	3.13549	0.0181673	30	4.87725e-06	22	0.0183333	NNS	30	outpost	0	0	1	2.17	0	2.23	58	2.47	6	2.79528	2	2.1365	22	2.78911	110	<out<{(post)}	(post)	post	1	posts
intentions	1	in-	prefix	563	3.90375	intention	6.31897	9.00625e-05	5.50533	0.185788	554	9.00665e-05	245	0.204167	NNS	563	intention	0	0	30	3.36	0	2.23	880	3.64	53	3.68257	86	3.5989	424	4.05578	111	{<in<(tend)}>ion>	<in<(tend)	tend	0	NA
refuses	1	re-	prefix	369	3.72067	refuse	5.90536	5.95007e-05	5.28827	0.152006	366	5.95024e-05	197	0.164167	VBZ	369	refuse	0	0	36	3.43	2	2.71	689	3.53	26	3.38154	75	3.5402	268	3.85714	110	{<re<(fuse)}	<re<(fuse)	fuse	1	fuses
deception	1	de-	prefix	258	3.56577	deception	5.54908	4.16183e-05	5.01064	0.117042	256	4.16192e-05	149	0.124167	NN	258	deception	0	0	11	2.94	2	2.71	469	3.37	23	3.33039	62	3.45872	173	3.66794	111	{<de<(cept)>ion>}	<de<(cept)>ion>	cept	0	NA
unexplained	1	un-	prefix	87	3.09695	unexplained	4.47734	1.41439e-05	4.20469	0.0535408	87	1.4144e-05	66	0.055	JJ	87	unexplained	0	0	8	2.82	0	2.23	204	3.01	25	3.36515	17	2.91466	45	3.09014	110	<un<{(explain)}	(explain)	explain	1	explained
unanswerable	1	un-	prefix	39	2.75453	unanswerable	3.66356	6.17783e-06	3.4012	0.0238793	38	6.17785e-06	29	0.0241667	JJ	39	unanswerable	0	0	2	2.34	0	2.23	21	2.04	4	2.64915	5	2.43753	30	2.91875	111	<un<{(answer)}>able>	(answer)	answer	1	answerable
project	1	pro-	prefix	2159	4.48692	project	7.65586	0.000343299	6.19032	0.34063	2112	0.000343358	487	0.405833	NN.VB.VBP	2089.58.12	project.project.project	54	1.73239	748	4.74	27	3.68	17707	4.94	475	4.62779	600	4.43826	1084	4.46282	110	{<pro<(ject)}	<pro<(ject)	ject	0	NA
consuming	1	co-	prefix	250	3.55214	consume	5.52146	4.04803e-05	5.09375	0.126633	249	4.04812e-05	162	0.135	NN.VBG	1.249	consuming.consume	0	0	15	3.07	0	2.23	742	3.57	20	3.2724	50	3.36695	180	3.68507	110	{<co<(sume)}	<co<(sume)	sume	0	NA
enforce	1	en-	prefix	122	3.24238	enforce	4.80402	1.96714e-05	4.34381	0.0614086	121	1.96716e-05	76	0.0633333	VB.VBP	112.10	enforce.enforce	0	0	4	2.56	0	2.23	724	3.56	5	2.72833	40	3.27217	77	3.31948	110	<en<{(force)}	(force)	force	1	force
corrupts	1	co-	prefix	29	2.62959	corrupt	3.3322	4.38951e-06	2.77259	0.0124225	27	4.38952e-06	15	0.0125	NNS.VBZ	1.28	corrupt.corrupt	0	0	1	2.17	0	2.23	24	2.09	2	2.4273	2	2.1365	25	2.84236	110	{<co<(rupt)}	<co<(rupt)	rupt	0	NA
concentrations	1	co-	prefix	24	2.55041	concentration	3.21888	3.90179e-06	2.56495	0.00995033	24	3.9018e-06	12	0.01	NNS	24	concentration	0	0	4	2.56	0	2.23	137	2.84	2	2.4273	14	2.83547	8	2.38163	112	{<co<(center)>ate>}>ion>	<co<(center)>ate>	center	0	NA
unending	1	un-	prefix	111	3.20169	unending	4.7185	1.80457e-05	4.35671	0.062192	111	1.80458e-05	77	0.0641667	JJ	111	unending	0	0	0	1.86	0	2.23	53	2.43	7	2.85327	22	3.02111	82	3.34646	110	<un<{(end)}	(end)	end	1	ending
researchers	1	re-	prefix	156	3.34837	researcher	5.04986	2.51988e-05	3.98898	0.0432191	155	2.51991e-05	53	0.0441667	NNS	156	researcher	0	0	41	3.49	0	2.23	1256	3.8	23	3.33039	76	3.54587	57	3.19081	111	{<re<(search)}>er>	<re<(search)	search	1	searchers
unanswered	1	un-	prefix	133	3.27958	unanswered	4.89035	2.14597e-05	4.70048	0.0869419	132	2.14599e-05	109	0.0908333	JJ	133	unanswered	0	0	2	2.34	2	2.71	366	3.26	14	3.12627	40	3.27217	79	3.33048	110	<un<{(answer)}	(answer)	answer	1	answered
requests	1	re-	prefix	260	3.56911	request	5.54908	4.16183e-05	5.18178	0.137586	256	4.16192e-05	177	0.1475	NNS.VBZ	238.22	request.request	0	0	31	3.37	3	2.83	791	3.59	33	3.48166	47	3.34062	180	3.68507	110	{<re<(quest)}	<re<(quest)	quest	1	quests
demonstration	1	de-	prefix	355	3.70392	demonstration	5.86079	5.68996e-05	5.14166	0.132489	350	5.69012e-05	170	0.141667	NN	355	demonstration	0	0	126	3.97	15	3.44	1804	3.95	68	3.78903	78	3.55701	209	3.74961	112	{<de<(monster)>ate>}>ion>	<de<(monster)>ate>	monster	0	NA
demonstrations	1	de-	prefix	132	3.27632	demonstration	4.8828	2.12971e-05	4.06044	0.0464064	131	2.12973e-05	57	0.0475	NNS	132	demonstration	0	0	25	3.28	0	2.23	1197	3.77	12	3.06412	30	3.15074	90	3.38643	112	{<de<(monster)>ate>}>ion>	<de<(monster)>ate>	monster	0	NA
reversed	1	re-	prefix	258	3.56577	reverse	5.55683	4.19435e-05	5.33272	0.158427	258	4.19443e-05	206	0.171667	JJ.VBD.VBN	1.109.148	reversed.reverse.reverse	3	0.477121	36	3.43	3	2.83	706	3.55	41	3.57343	77	3.55148	140	3.57661	110	{<re<(verse)}	<re<(verse)	verse	1	versed
incoming	1	in-	prefix	176	3.40044	incoming	5.17615	2.86128e-05	4.74493	0.0907544	176	2.86132e-05	114	0.095	JJ	176	incoming	0	0	60	3.65	27	3.68	571	3.45	35	3.50648	41	3.28263	100	3.43171	110	<in<{(come)}	(come)	come	1	coming
outfits	1	out-	prefix	353	3.70147	outfit	5.86079	5.68996e-05	5.30827	0.154865	350	5.69012e-05	201	0.1675	NNS	353	outfit	3	0.477121	259	4.28	46	3.9	1097	3.74	65	3.76973	135	3.79292	153	3.61491	110	<out<{(fit)}	(fit)	fit	1	fits
underestimating	1	under-	prefix	37	2.73225	underestimate	3.63759	6.01526e-06	3.55535	0.0279394	37	6.01527e-06	34	0.0283333	VBG	37	underestimate	0	0	3	2.47	0	2.23	110	2.74	7	2.85327	10	2.70078	20	2.74961	111	<under<{(esteem)>ate>}	(esteem)>ate>	esteem	1	estimating
disadvantage	1	dis-	prefix	152	3.33716	disadvantage	5.01728	2.43859e-05	4.70953	0.0877056	150	2.43862e-05	110	0.0916667	NN	152	disadvantage	0	0	38	3.46	0	2.23	800	3.6	21	3.2926	39	3.26144	92	3.39587	110	<dis<{(advantage)}	(advantage)	advantage	1	advantage
implement	1	in-	prefix	91	3.11626	implement	4.52179	1.47942e-05	4.15888	0.0511683	91	1.47943e-05	63	0.0525	VB.VBP	88.3	implement.implement	0	0	13	3.01	0	2.23	1688	3.92	10	2.99157	16	2.88983	65	3.24693	110	{<in<(plement)}	<in<(plement)	plement	0	NA
outrageous	1	out-	prefix	285	3.60884	outrageous	5.65249	4.61702e-05	5.273	0.149856	284	4.61713e-05	194	0.161667	JJ	285	outrageous	0	0	87	3.81	5	3.01	1511	3.88	44	3.60339	114	3.72008	127	3.5346	111	<out<{(rage)}>ious>	(rage)	rage	0	NA
demands	1	de-	prefix	812	4.06256	demand	6.69703	0.000131514	5.7301	0.227799	809	0.000131523	307	0.255833	NNS.VBZ	562.250	demand.demand	0	0	86	3.8	1	2.53	2533	4.1	48	3.64038	234	4.03045	530	4.15248	110	{<de<(mand)}	<de<(mand)	mand	1	mands
unease	1	un-	prefix	338	3.68267	unease	5.826	5.49488e-05	5.2575	0.147701	338	5.49503e-05	191	0.159167	NN	338	unease	0	0	0	1.86	0	2.23	265	3.12	32	3.4687	87	3.60387	219	3.76981	110	<un<{(ease)}	(ease)	ease	1	ease
undersea	1	under-	prefix	110	3.19779	undersea	4.70048	1.77205e-05	3.09104	0.0173486	109	1.77207e-05	21	0.0175	JJ.NN	10.100	undersea.undersea	0	0	18	3.14	7	3.13	101	2.7	13	3.09631	12	2.77333	85	3.36189	110	<under<{(sea)}	(sea)	sea	1	sea
reassurance	1	re-	prefix	229	3.5142	reassurance	5.43808	3.7229e-05	5.05625	0.122218	229	3.72297e-05	156	0.13	NN	229	reassurance	0	0	12	2.98	0	2.23	723	3.56	28	3.41258	56	3.41526	145	3.59174	211	<re<{<a<(sure)}>ance>	<a<(sure)	sure	1	assurance
reassurance	2	a-	prefix	229	3.5142	reassurance	5.43808	3.7229e-05	5.05625	0.122218	229	3.72297e-05	156	0.13	NN	229	reassurance	0	0	12	2.98	0	2.23	723	3.56	28	3.41258	56	3.41526	145	3.59174	211	<re<{<a<(sure)}>ance>	<a<(sure)	sure	0	NA
replaying	1	re-	prefix	94	3.13019	replay	4.55388	1.52819e-05	4.30407	0.0590548	94	1.5282e-05	73	0.0608333	VBG	94	replay	0	0	0	1.86	0	2.23	23	2.08	11	3.02936	15	2.8635	68	3.26624	110	<re<{(play)}	(play)	play	1	playing
underestimated	1	under-	prefix	153	3.33999	underestimate	5.03044	2.47111e-05	4.84419	0.0998453	152	2.47114e-05	126	0.105	VBD.VBN	74.79	underestimate.underestimate	0	0	32	3.38	0	2.23	508	3.4	30	3.44154	42	3.29285	81	3.3412	111	<under<{(esteem)>ate>}	(esteem)>ate>	esteem	1	estimated
evaluate	1	e-	prefix	50	2.86004	evaluate	3.93183	8.12871e-06	3.52636	0.0271287	50	8.12875e-06	33	0.0275	VB.VBP	48.2	evaluate.evaluate	0	0	3	2.47	0	2.23	277	3.14	5	2.72833	7	2.56247	38	3.01845	111	{<e<(value)>ate>}	<e<(value)>ate>	value	0	NA
interrogating	1	inter-	prefix	59	2.93062	interrogate	4.09434	9.59188e-06	3.93183	0.040822	59	9.59192e-06	50	0.0416667	VBG	59	interrogate	0	0	8	2.82	0	2.23	68	2.53	7	2.85327	9	2.65938	43	3.07084	111	{<inter<(rog)>ate>}	<inter<(rog)>ate>	rog	0	NA
immersion	1	in-	prefix	37	2.73225	immersion	3.63759	6.01526e-06	3.29584	0.0214353	37	6.01527e-06	26	0.0216667	NN	37	immersion	0	0	2	2.34	0	2.23	105	2.72	9	2.95018	3	2.26144	25	2.84236	111	{<in<(merse)}>ion>	<in<(merse)	merse	0	NA
conducted	1	co-	prefix	418	3.77469	conduct	6.03787	6.7954e-05	5.09987	0.127367	418	6.79563e-05	163	0.135833	VBD.VBN	172.246	conduct.conduct	0	0	14	3.04	1	2.53	1510	3.88	37	3.52996	100	3.6637	281	3.87764	110	{<co<(duct)}	<co<(duct)	duct	0	NA
transparent	1	trans-	prefix	436	3.79295	transparent	6.07764	7.07176e-05	5.4161	0.171148	435	7.07201e-05	224	0.186667	JJ.NN	432.4	transparent.transparent	3	0.477121	45	3.53	0	2.23	1294	3.81	65	3.76973	125	3.75975	246	3.82008	111	{<trans<(par)>ant>}	<trans<(par)>ant>	par	1	parent
adjusts	1	a-	prefix	131	3.27305	adjust	4.8828	2.12971e-05	4.36945	0.0629748	131	2.12973e-05	78	0.065	VBZ	131	adjust	0	0	4	2.56	0	2.23	46	2.37	16	3.18063	33	3.19086	82	3.34646	110	{<a<(just)}	<a<(just)	just	0	NA
exclaims	1	ex-	prefix	162	3.36466	exclaim	5.09375	2.63368e-05	4.07754	0.0472016	162	2.63371e-05	58	0.0483333	VBZ	162	exclaim	0	0	1	2.17	1	2.53	14	1.87	14	3.12627	75	3.5402	73	3.29662	110	{<ex<(claim)}	<ex<(claim)	claim	1	claims
impenetrable	1	im-	prefix	305	3.63819	impenetrable	5.72359	4.95841e-05	5.15329	0.133948	305	4.95854e-05	172	0.143333	JJ	305	impenetrable	0	0	48	3.55	0	2.23	192	2.98	34	3.49425	86	3.5989	185	3.6969	111	<im<{(penetr)>able>}	(penetr)>able>	penetr	1	penetrable
oversee	1	over-	prefix	103	3.1695	oversee	4.64439	1.67451e-05	4.31749	0.05984	103	1.67452e-05	74	0.0616667	VB.VBP	95.8	oversee.oversee	0	0	7	2.77	1	2.53	428	3.33	5	2.72833	28	3.12178	70	3.27865	110	<over<{(see)}	(see)	see	1	see
interrogation	1	inter-	prefix	350	3.69778	interrogation	5.86079	5.68996e-05	4.91998	0.107359	350	5.69012e-05	136	0.113333	NN	350	interrogation	0	0	25	3.28	0	2.23	362	3.26	35	3.50648	50	3.36695	265	3.85227	112	{<inter<(rog)>ate>}>ion>	<inter<(rog)>ate>	rog	1	rogation
outta	1	out-	prefix	546	3.89046	outta	6.27476	8.6161e-05	4.43082	0.0668795	530	8.61647e-05	83	0.0691667	IN.JJ.NN.NNP.RB.VB.VBD.VBN.VBP	19.34.212.2.187.29.26.1.36	outta.outta.outta.outta.outta.outta.outta.outta.outta	0	0	73	3.73	12	3.34	832	3.62	21	3.2926	62	3.45872	463	4.0939	110	<out<{(of)}	(of)	of	0	NA
interrogate	1	inter-	prefix	115	3.21693	interrogate	4.75359	1.86959e-05	4.30407	0.0590548	115	1.86961e-05	73	0.0608333	JJ.NN.VB.VBP	2.5.101.7	interrogate.interrogate.interrogate.interrogate	0	0	26	3.3	1	2.53	153	2.88	11	3.02936	20	2.9816	84	3.35681	111	{<inter<(rog)>ate>}	<inter<(rog)>ate>	rog	0	NA
corrupted	1	co-	prefix	98	3.14811	corrupt	4.58497	1.57696e-05	4.35671	0.062192	97	1.57698e-05	77	0.0641667	JJ.VBD.VBN	7.14.77	corrupted.corrupt.corrupt	0	0	8	2.82	0	2.23	229	3.06	10	2.99157	19	2.96041	69	3.27248	110	{<co<(rupt)}	<co<(rupt)	rupt	0	NA
disconcerting	1	dis-	prefix	141	3.30476	disconcerting	4.95583	2.29228e-05	4.59512	0.0785031	141	2.29231e-05	98	0.0816667	JJ	141	disconcerting	0	0	4	2.56	0	2.23	145	2.86	12	3.06412	39	3.26144	90	3.38643	110	<dis<{(concert)}	(concert)	concert	1	concerting
required	1	re-	prefix	1776	4.40216	require	7.47534	0.000286579	6.21461	0.347718	1763	0.00028662	499	0.415833	JJ.VBD.VBN	26.533.1217	required.require.require	0	0	111	3.91	4	2.93	5050	4.4	157	4.14884	494	4.35399	1125	4.47893	110	{<re<(quire)}	<re<(quire)	quire	0	NA
instructor	1	in-	prefix	320	3.65898	instructor	5.76519	5.16975e-05	4.82028	0.0975803	318	5.16988e-05	123	0.1025	NN	320	instructor	0	0	112	3.92	19	3.53	969	3.68	43	3.59363	90	3.61842	187	3.70154	111	{<in<(struct)}>or>	<in<(struct)	struct	0	NA
inventions	1	in-	prefix	374	3.7265	invention	5.91889	6.03135e-05	4.82831	0.0983359	371	6.03153e-05	124	0.103333	NNS	374	invention	5	0.69897	239	4.24	188	4.51	832	3.62	154	4.14051	130	3.77665	90	3.38643	111	{<in<(vent)}>ion>	<in<(vent)	vent	0	NA
transporting	1	trans-	prefix	117	3.22435	transport	4.76217	1.88585e-05	4.49981	0.0715452	116	1.88587e-05	89	0.0741667	VBG	117	transport	0	0	23	3.24	2	2.71	357	3.25	17	3.20545	49	3.35835	51	3.14339	110	{<trans<(port)}	<trans<(port)	port	0	NA
outpost	1	out-	prefix	76	3.03896	outpost	4.34381	1.23556e-05	3.78419	0.0352063	76	1.23557e-05	43	0.0358333	NN	76	outpost	0	0	0	1.86	1	2.53	172	2.93	8	2.90442	11	2.73856	57	3.19081	110	<out<{(post)}	(post)	post	1	post
outlandish	1	out-	prefix	99	3.15247	outlandish	4.60517	1.60948e-05	4.36945	0.0629748	99	1.60949e-05	78	0.065	JJ	99	outlandish	0	0	3	2.47	0	2.23	156	2.89	9	2.95018	32	3.1779	58	3.19824	111	{<out<(land)>ish>}	<out<(land)>ish>	land	0	NA
destructive	1	de-	prefix	207	3.47053	destructive	5.33754	3.36524e-05	4.92725	0.108107	207	3.3653e-05	137	0.114167	JJ	207	destructive	0	0	29	3.34	0	2.23	761	3.58	27	3.39734	42	3.29285	138	3.5704	111	{<de<(struct)}>ive>	<de<(struct)	struct	0	NA
distract	1	dis-	prefix	953	4.13202	distract	6.85857	0.000154597	6.10479	0.316634	951	0.000154609	447	0.3725	VB.VBP	933.20	distract.distract	0	0	220	4.21	13	3.38	793	3.6	163	4.16503	269	4.09075	521	4.14506	110	{<dis<(tract)}	<dis<(tract)	tract	1	tract
indoor	1	in-	prefix	149	3.32856	indoor	5.01064	2.42234e-05	4.74493	0.0907544	149	2.42237e-05	114	0.095	JJ	149	indoor	3	0.477121	65	3.68	17	3.49	1278	3.8	35	3.50648	44	3.3126	70	3.27865	110	<in<{(door)}	(door)	door	1	door
exhibits	1	ex-	prefix	116	3.22066	exhibit	4.76217	1.88585e-05	4.14313	0.0503762	116	1.88587e-05	62	0.0516667	NNS.VBZ	90.26	exhibit.exhibit	0	0	33	3.4	2	2.71	373	3.27	13	3.09631	67	3.49189	36	2.99559	110	{<ex<(hibit)}	<ex<(hibit)	hibit	0	NA
imposed	1	in-	prefix	227	3.51041	impose	5.42053	3.65787e-05	4.76217	0.0922753	225	3.65794e-05	116	0.0966667	VBD.VBN	34.193	impose.impose	0	0	2	2.34	0	2.23	1364	3.83	9	2.95018	39	3.26144	179	3.68266	110	{<in<(pose)}	<in<(pose)	pose	0	NA
unbelievably	1	un-	prefix	176	3.40044	unbelievably	5.17048	2.84502e-05	4.89784	0.10511	175	2.84506e-05	133	0.110833	RB	176	unbelievably	0	0	124	3.96	3	2.83	1105	3.74	38	3.54125	41	3.28263	97	3.41861	112	<un<{(believe)}>able>>y>	(believe)	believe	1	believably
inconsequential	1	im-	prefix	47	2.83371	inconsequential	3.8712	7.64099e-06	3.66356	0.0311756	47	7.64102e-06	38	0.0316667	JJ	47	inconsequential	0	0	4	2.56	0	2.23	64	2.51	1	2.25121	4	2.35835	42	3.06086	111	<im<{(consequence)}>al>	(consequence)	consequence	0	NA
assure	1	a-	prefix	1021	4.16192	assure	6.92952	0.000165975	5.88053	0.260439	1021	0.000165989	357	0.2975	VB.VBP	443.578	assure.assure	0	0	68	3.7	10	3.27	2245	4.05	92	3.91866	237	4.03596	692	4.26812	110	{<a<(sure)}	<a<(sure)	sure	0	NA
awaken	1	a-	prefix	170	3.38547	awaken	5.1299	2.73122e-05	4.70048	0.0869419	168	2.73126e-05	109	0.0908333	JJ.NN.NNP.VB.VBN.VBP	3.8.1.146.1.11	awaken.awaken.awaken.awaken.awaken.awaken	0	0	23	3.24	1	2.53	101	2.7	10	2.99157	56	3.41526	104	3.44858	111	<a<{(wake)}>en>	(wake)	wake	1	waken
debriefed	1	de-	prefix	7	2.05556	debrief	2.07944	1.13802e-06	2.07944	0.00581639	7	1.13802e-06	7	0.00583333	VBD.VBN	2.5	debrief.debrief	0	0	1	2.17	0	2.23	19	2	2	2.4273	0	0	5	2.20554	110	<de<{(brief)}	(brief)	brief	1	briefed
debriefing	1	de-	prefix	39	2.75453	debriefing	3.68888	6.3404e-06	2.77259	0.0124225	39	6.34042e-06	15	0.0125	NN.VBG	36.3	debriefing.debrief	0	0	0	1.86	0	2.23	41	2.32	2	2.4273	3	2.26144	34	2.97145	110	<de<{(brief)}	(brief)	brief	1	briefing
regaining	1	re-	prefix	92	3.12095	regain	4.5326	1.49568e-05	4.38203	0.063757	92	1.49569e-05	79	0.0658333	VBG	92	regain	0	0	3	2.47	0	2.23	103	2.71	14	3.12627	29	3.1365	49	3.12636	110	{<re<(gain)}	<re<(gain)	gain	1	gaining
precaution	1	pre-	prefix	258	3.56577	precaution	5.55296	4.17809e-05	4.96284	0.111839	257	4.17818e-05	142	0.118333	NN	258	precaution	3	0.477121	16	3.09	0	2.23	324	3.21	24	3.34812	55	3.40757	179	3.68266	111	{<pre<(caut)>ion>}	<pre<(caut)>ion>	caut	1	caution
reflexes	1	re-	prefix	106	3.18185	reflex	4.67283	1.72328e-05	4.43082	0.0668795	106	1.72329e-05	83	0.0691667	NNS	106	reflex	0	0	24	3.26	5	3.01	132	2.82	14	3.12627	19	2.96041	73	3.29662	110	{<re<(flex)}	<re<(flex)	flex	1	flexes
understatement	1	under-	prefix	143	3.31083	understatement	4.96981	2.32479e-05	4.72739	0.0892311	143	2.32482e-05	112	0.0933333	NN	143	understatement	0	0	15	3.07	0	2.23	434	3.33	11	3.02936	35	3.21569	97	3.41861	111	<under<{(state)}>ment>	(state)	state	1	statement
overwhelmed	1	over-	prefix	834	4.07416	overwhelmed	6.72503	0.000135253	6.01372	0.29267	832	0.000135262	408	0.34	JJ.VBD.VBN	508.160.166	overwhelmed.overwhelm.overwhelm	0	0	63	3.67	0	2.23	1226	3.78	92	3.91866	232	4.02674	510	4.13581	110	{<over<(whelm)}	<over<(whelm)	whelm	1	whelmed
demonstrate	1	de-	prefix	310	3.64523	demonstrate	5.73979	5.0397e-05	5.3033	0.154151	310	5.03982e-05	200	0.166667	VB.VBP	262.48	demonstrate.demonstrate	0	0	237	4.24	13	3.38	2480	4.09	48	3.64038	91	3.62317	171	3.66292	111	{<de<(monster)>ate>}	<de<(monster)>ate>	monster	0	NA
update	1	up-	prefix	267	3.58061	update	5.57973	4.29189e-05	4.94876	0.110348	264	4.29198e-05	140	0.116667	NN.VB.VBP	185.78.4	update.update.update	0	0	105	3.89	19	3.53	2216	4.04	48	3.64038	68	3.49823	151	3.60923	110	<up<{(date)}	(date)	date	1	date
convergence	1	co-	prefix	9	2.15247	convergence	2.30259	1.46317e-06	2.19722	0.00664454	9	1.46317e-06	8	0.00666667	NN	9	convergence	0	0	1	2.17	0	2.23	119	2.77	1	2.25121	1	1.96041	7	2.33048	111	{<co<(verge)}>ance>	<co<(verge)	verge	0	NA
immerse	1	in-	prefix	20	2.47469	immerse	3.04452	3.25149e-06	2.94444	0.0148886	20	3.2515e-06	18	0.015	VB.VBP	17.3	immerse.immerse	0	0	11	2.94	0	2.23	185	2.97	2	2.4273	5	2.43753	13	2.57351	110	{<in<(merse)}	<in<(merse)	merse	0	NA
overpowering	1	over-	prefix	204	3.46422	overpower	5.32301	3.31647e-05	5.04343	0.120742	204	3.31653e-05	154	0.128333	JJ.VBG	100.104	overpowering.overpower	0	0	14	3.04	0	2.23	397	3.3	24	3.34812	51	3.37539	129	3.54133	110	<over<{(power)}	(power)	power	1	powering
misspell	1	mis-	prefix	2	1.62959	misspell	1.09861	3.2515e-07	1.09861	0.00166528	2	3.2515e-07	2	0.00166667	VB	2	misspell	0	0	1	2.17	0	2.23	9	1.7	1	2.25121	0	0	1	1.72842	110	<mis<{(spell)}	(spell)	spell	1	spell
inherit	1	in-	prefix	252	3.55559	inherit	5.51745	4.03178e-05	4.99043	0.114816	248	4.03186e-05	146	0.121667	VB.VBP	193.59	inherit.inherit	3	0.477121	15	3.07	0	2.23	907	3.65	27	3.39734	80	3.56787	145	3.59174	110	{<in<(herit)}	<in<(herit)	herit	0	NA
impeccable	1	im-	prefix	118	3.22802	impeccable	4.77912	1.91837e-05	4.47734	0.0699924	118	1.91838e-05	87	0.0725	JJ	118	impeccable	0	0	18	3.14	0	2.23	315	3.2	14	3.12627	19	2.96041	85	3.36189	111	<im<{(pecc)>able>}	(pecc)>able>	pecc	0	NA
assures	1	a-	prefix	123	3.24589	assure	4.82028	1.99965e-05	4.29046	0.0582689	123	1.99967e-05	72	0.06	VBZ	123	assure	0	0	7	2.77	0	2.23	116	2.76	17	3.20545	35	3.21569	71	3.28472	110	{<a<(sure)}	<a<(sure)	sure	0	NA
eliminate	1	e-	prefix	177	3.40289	eliminate	5.18178	2.87754e-05	4.58497	0.0777323	177	2.87758e-05	97	0.0808333	VB.VBP	168.9	eliminate.eliminate	0	0	37	3.44	0	2.23	819	3.61	27	3.39734	35	3.21569	115	3.49184	111	{<e<(limin)>ate>}	<e<(limin)>ate>	limin	0	NA
unnaturally	1	un-	prefix	188	3.42893	unnaturally	5.24175	3.05636e-05	4.91998	0.107359	188	3.05641e-05	136	0.113333	RB	188	unnaturally	0	0	5	2.64	0	2.23	33	2.23	8	2.90442	44	3.3126	136	3.56411	112	<un<{(nature)>al>}>ly>	(nature)>al>	nature	1	naturally
erupt	1	e-	prefix	162	3.36466	erupt	5.09375	2.63368e-05	4.78749	0.0945523	162	2.63371e-05	119	0.0991667	VB.VBP	152.10	erupt.erupt	0	0	16	3.09	9	3.23	204	3.01	29	3.4273	48	3.34958	85	3.36189	110	{<e<(rupt)}	<e<(rupt)	rupt	0	NA
effective	1	e-	prefix	655	3.96937	effective	6.48311	0.000106156	5.66988	0.215783	653	0.000106161	289	0.240833	JJ	655	effective	0	0	201	4.17	14	3.41	5300	4.42	53	3.68257	191	3.94268	411	4.04228	111	{<e<(fect)}>ive>	<e<(fect)	fect	0	NA
influential	1	in-	prefix	202	3.45997	influential	5.31321	3.28396e-05	4.54329	0.0746435	202	3.28401e-05	93	0.0775	JJ	202	influential	0	0	21	3.21	0	2.23	1440	3.85	11	3.02936	63	3.46556	128	3.53798	112	{<in<(flu)>ance>}>al>	<in<(flu)>ance>	flu	0	NA
transforming	1	trans-	prefix	177	3.40289	transform	5.18178	2.87754e-05	4.79579	0.0953102	177	2.87758e-05	120	0.1	VBG	177	transform	0	0	49	3.56	0	2.23	773	3.58	20	3.2724	60	3.44471	97	3.41861	110	<trans<{(form)}	(form)	form	1	forming
exclaiming	1	ex-	prefix	135	3.28601	exclaim	4.91265	2.19474e-05	4.20469	0.0535408	135	2.19476e-05	66	0.055	VBG	135	exclaim	0	0	0	1.86	0	2.23	11	1.77	22	3.31191	33	3.19086	80	3.33587	110	{<ex<(claim)}	<ex<(claim)	claim	1	claiming
forearm	1	fore-	prefix	564	3.90452	forearm	6.33328	9.13629e-05	5.52943	0.189931	562	9.13671e-05	251	0.209167	NN	564	forearm	0	0	18	3.14	1	2.53	173	2.94	32	3.4687	108	3.69681	424	4.05578	110	<fore<{(arm)}	(arm)	arm	1	arm
extends	1	ex-	prefix	201	3.45782	extend	5.30827	3.2677e-05	4.66344	0.0838815	201	3.26776e-05	105	0.0875	VBZ	201	extend	0	0	12	2.98	0	2.23	555	3.44	16	3.18063	46	3.33148	139	3.57351	110	{<ex<(tend)}	<ex<(tend)	tend	1	tends
transported	1	trans-	prefix	322	3.66167	transport	5.77455	5.21852e-05	5.22036	0.142656	321	5.21866e-05	184	0.153333	VBD.VBN	55.267	transport.transport	0	0	68	3.7	5	3.01	840	3.62	29	3.4273	122	3.74929	171	3.66292	110	{<trans<(port)}	<trans<(port)	port	1	ported
transports	1	trans-	prefix	122	3.24238	transport	4.80402	1.96714e-05	3.82864	0.036814	121	1.96716e-05	45	0.0375	NNS.VBZ	98.24	transport.transport	0	0	6	2.71	0	2.23	104	2.72	5	2.72833	34	3.20345	83	3.35167	110	{<trans<(port)}	<trans<(port)	port	1	ports
uncertain	1	un-	prefix	950	4.13065	uncertain	6.85541	0.000154109	6.09131	0.312984	948	0.000154121	441	0.3675	JJ	950	uncertain	0	0	27	3.31	0	2.23	1431	3.85	108	3.98761	262	4.07934	580	4.19156	110	<un<{(certain)}	(certain)	certain	1	certain
intimidate	1	in-	prefix	101	3.16107	intimidate	4.61512	1.62574e-05	4.44265	0.0676586	100	1.62575e-05	84	0.07	NN.VB.VBP	7.86.8	intimidate.intimidate.intimidate	0	0	17	3.12	0	2.23	291	3.16	5	2.72833	27	3.10654	69	3.27248	111	{<in<(timid)>ate>}	<in<(timid)>ate>	timid	0	NA
inflated	1	in-	prefix	120	3.23526	inflate	4.79579	1.95088e-05	4.36945	0.0629748	120	1.9509e-05	78	0.065	JJ.VBD.VBN	53.17.50	inflated.inflate.inflate	0	0	25	3.28	1	2.53	281	3.15	46	3.62228	25	3.07436	49	3.12636	110	{<in<(flate)}	<in<(flate)	flate	0	NA
concentric	1	co-	prefix	43	2.79592	concentric	3.78419	6.9907e-06	3.55535	0.0279394	43	6.99072e-06	34	0.0283333	JJ	43	concentric	0	0	2	2.34	0	2.23	69	2.54	4	2.64915	16	2.88983	23	2.8076	111	{<co<(center)>ic>}	<co<(center)>ic>	center	0	NA
constellation	1	co-	prefix	256	3.5624	constellation	5.52943	4.08055e-05	4.41884	0.0660998	251	4.08063e-05	82	0.0683333	NN	256	constellation	0	0	9	2.86	27	3.68	319	3.2	63	3.75636	85	3.59388	108	3.46481	112	{<co<(stell)>ate>}>ion>	<co<(stell)>ate>	stell	0	NA
reforming	1	re-	prefix	36	2.72067	reform	3.61092	5.85268e-06	3.46574	0.0255053	36	5.8527e-06	31	0.0258333	VBG	36	reform	0	0	2	2.34	0	2.23	693	3.54	3	2.55224	14	2.83547	19	2.72842	110	{<re<(form)}	<re<(form)	form	1	forming
insurmountable	1	im-	prefix	55	2.90066	insurmountable	4.02535	8.94158e-06	3.78419	0.0352063	55	8.94162e-06	43	0.0358333	JJ	55	insurmountable	0	0	1	2.17	0	2.23	109	2.74	6	2.79528	12	2.77333	37	3.00717	211	<im<{<sur<(mount)}>able>	<sur<(mount)	mount	0	NA
reinforces	1	re-	prefix	24	2.55041	reinforce	3.21888	3.90179e-06	3.04452	0.0165293	24	3.9018e-06	20	0.0166667	VBZ	24	reinforce	0	0	0	1.86	0	2.23	143	2.85	3	2.55224	4	2.35835	17	2.68266	210	<re<<in<{(force)}	(force)	force	0	NA
reinforces	2	in-	prefix	24	2.55041	reinforce	3.21888	3.90179e-06	3.04452	0.0165293	24	3.9018e-06	20	0.0166667	VBZ	24	reinforce	0	0	0	1.86	0	2.23	143	2.85	3	2.55224	4	2.35835	17	2.68266	210	<re<<in<{(force)}	(force)	force	0	NA
immobilizes	1	im-	prefix	2	1.62959	immobilize	1.09861	3.2515e-07	1.09861	0.00166528	2	3.2515e-07	2	0.00166667	VBZ	2	immobilize	0	0	0	0	0	0	0	0	2	2.4273	0	0	0	0	111	<im<{(mobile)}>ize>	(mobile)	mobile	1	mobilizes
reopens	1	re-	prefix	10	2.19386	reopen	2.3979	1.62575e-06	2.30259	0.00747202	10	1.62575e-06	9	0.0075	VBZ	10	reopen	0	0	2	2.34	0	2.23	41	2.32	1	2.25121	0	0	9	2.42739	110	<re<{(open)}	(open)	open	1	opens
inaugural	1	in-	prefix	36	2.72067	inaugural	3.61092	5.85268e-06	3.17805	0.0189853	36	5.8527e-06	23	0.0191667	JJ	36	inaugural	0	0	6	2.71	0	2.23	168	2.92	5	2.72833	12	2.77333	19	2.72842	111	{<in<(augur)>al>}	<in<(augur)>al>	augur	0	NA
anonymous	1	a-	prefix	442	3.79887	anonymous	6.07535	7.0555e-05	5.18178	0.137586	434	7.05575e-05	177	0.1475	JJ.NNP	432.10	anonymous.anonymous	0	0	38	3.46	0	2.23	1157	3.76	32	3.4687	90	3.61842	320	3.93389	111	{<a<(nym)>ious>}	<a<(nym)>ious>	nym	0	NA
dismantled	1	dis-	prefix	93	3.1256	dismantle	4.54329	1.51194e-05	4.27667	0.0574824	93	1.51195e-05	71	0.0591667	VBD.VBN	23.70	dismantle.dismantle	5	0.69897	3	2.47	0	2.23	272	3.13	15	3.1543	26	3.09075	52	3.15166	110	<dis<{(mantle)}	(mantle)	mantle	1	mantled
entertaining	1	inter-	prefix	346	3.6928	entertaining	5.84932	5.62494e-05	5.43808	0.174653	346	5.62509e-05	229	0.190833	JJ.VBG	279.67	entertaining.entertain	0	0	177	4.11	21	3.57	2417	4.08	51	3.66618	94	3.63711	201	3.73274	110	{<inter<(tain)}	<inter<(tain)	tain	0	NA
unfolds	1	un-	prefix	79	3.05556	unfold	4.38203	1.28433e-05	4.14313	0.0503762	79	1.28434e-05	62	0.0516667	VBZ	79	unfold	0	0	9	2.86	7	3.13	231	3.06	9	2.95018	21	3.00181	49	3.12636	110	<un<{(fold)}	(fold)	fold	1	folds
disagrees	1	dis-	prefix	27	2.59963	disagree	3.3322	4.38951e-06	3.21888	0.0198026	27	4.38952e-06	24	0.02	VBZ	27	disagree	0	0	8	2.82	0	2.23	282	3.15	6	2.79528	5	2.43753	16	2.65784	110	<dis<{(agree)}	(agree)	agree	1	agrees
replace	1	re-	prefix	790	4.05065	replace	6.6695	0.000127938	6.04025	0.299487	787	0.000127946	419	0.349167	VB.VBP	774.16	replace.replace	5	0.69897	249	4.26	28	3.69	4323	4.33	115	4.01464	223	4.00963	452	4.08349	110	{<re<(place)}	<re<(place)	place	1	place
unimpressed	1	un-	prefix	226	3.5085	unimpressed	5.42495	3.67413e-05	5.07517	0.124428	226	3.67419e-05	159	0.1325	JJ.VBD	225.1	unimpressed.unimpress	0	0	13	3.01	0	2.23	189	2.97	48	3.64038	72	3.52271	106	3.45677	210	<un<{<in<(press)}	<in<(press)	press	1	impressed
unimpressed	2	in-	prefix	226	3.5085	unimpressed	5.42495	3.67413e-05	5.07517	0.124428	226	3.67419e-05	159	0.1325	JJ.VBD	225.1	unimpressed.unimpress	0	0	13	3.01	0	2.23	189	2.97	48	3.64038	72	3.52271	106	3.45677	210	<un<{<in<(press)}	<in<(press)	press	0	NA
disqualify	1	dis-	prefix	15	2.35659	disqualify	2.77259	2.43862e-06	2.63906	0.0107751	15	2.43862e-06	13	0.0108333	VB.VBP	14.1	disqualify.disqualify	0	0	10	2.91	1	2.53	70	2.55	6	2.79528	3	2.26144	6	2.27248	110	<dis<{(qualify)}	(qualify)	qualify	1	qualify
deciphering	1	de-	prefix	54	2.89283	decipher	3.98898	8.61644e-06	3.66356	0.0311756	53	8.61647e-06	38	0.0316667	VBG	54	decipher	0	0	6	2.71	0	2.23	55	2.44	8	2.90442	10	2.70078	36	2.99559	110	{<de<(cipher)}	<de<(cipher)	cipher	1	ciphering
immovable	1	im-	prefix	111	3.20169	immovable	4.7185	1.80457e-05	4.31749	0.05984	111	1.80458e-05	74	0.0616667	JJ	111	immovable	0	0	2	2.34	0	2.23	68	2.53	13	3.09631	16	2.88983	82	3.34646	111	<im<{(move)}>able>	(move)	move	1	movable
disqualified	1	dis-	prefix	52	2.87675	disqualify	3.97029	8.45386e-06	3.63759	0.0303675	52	8.4539e-06	37	0.0308333	VBD.VBN	5.47	disqualify.disqualify	0	0	78	3.76	3	2.83	662	3.52	22	3.31191	15	2.8635	15	2.63151	110	<dis<{(qualify)}	(qualify)	qualify	1	qualified
befitting	1	be-	prefix	50	2.86004	befitting	3.93183	8.12871e-06	3.61092	0.0295588	50	8.12875e-06	36	0.03	JJ	50	befitting	0	0	4	2.56	0	2.23	80	2.6	2	2.4273	5	2.43753	43	3.07084	110	<be<{(fit)}	(fit)	fit	1	fitting
decipher	1	de-	prefix	234	3.52354	decipher	5.45959	3.80418e-05	4.99721	0.115558	234	3.80425e-05	147	0.1225	NN.VB.VBP	8.225.1	decipher.decipher.decipher	0	0	22	3.23	0	2.23	199	3	24	3.34812	57	3.42281	153	3.61491	110	{<de<(cipher)}	<de<(cipher)	cipher	1	cipher
overhear	1	over-	prefix	189	3.43122	overhear	5.24702	3.07262e-05	4.97673	0.113329	189	3.07267e-05	144	0.12	NN.VB.VBP	13.159.17	overhear.overhear.overhear	0	0	3	2.47	0	2.23	53	2.43	18	3.22893	53	3.39178	118	3.50293	110	<over<{(hear)}	(hear)	hear	1	hear
understudy	1	under-	prefix	62	2.95181	understudy	4.11087	9.75445e-06	2.83321	0.0132452	60	9.7545e-06	16	0.0133333	JJ.NN.VB	6.53.3	understudy.understudy.understudy	3	0.477121	19	3.17	0	2.23	98	2.69	4	2.64915	53	3.39178	5	2.20554	111	<under<{(stud)>y>}	(stud)>y>	stud	1	study
unveiled	1	un-	prefix	69	2.99757	unveil	4.2485	1.12176e-05	4.07754	0.0472016	69	1.12177e-05	58	0.0483333	VBD.VBN	29.40	unveil.unveil	0	0	21	3.21	1	2.53	965	3.68	13	3.09631	23	3.03959	33	2.95887	110	<un<{(veil)}	(veil)	veil	1	veiled
unceremoniously	1	un-	prefix	91	3.11626	unceremoniously	4.52179	1.47942e-05	4.26268	0.0566953	91	1.47943e-05	70	0.0583333	RB	91	unceremoniously	0	0	2	2.34	0	2.23	41	2.32	9	2.95018	22	3.02111	60	3.21272	112	<un<{(ceremony)}>ious>>ly>	(ceremony)	ceremony	1	ceremoniously
resurrect	1	re-	prefix	51	2.86847	resurrect	3.95124	8.29129e-06	3.17805	0.0189853	51	8.29132e-06	23	0.0191667	VB.VBP	46.5	resurrect.resurrect	0	0	1	2.17	0	2.23	125	2.8	2	2.4273	2	2.1365	47	3.10863	110	{<re<(surrect)}	<re<(surrect)	surrect	0	NA
promote	1	pro-	prefix	173	3.39302	promote	5.14749	2.77999e-05	4.67283	0.0846475	171	2.78003e-05	106	0.0883333	VB.VBP	162.11	promote.promote	0	0	47	3.55	1	2.53	2409	4.08	25	3.36515	60	3.44471	88	3.37678	110	{<pro<(mot)}	<pro<(mot)	mot	1	mote
overlook	1	over-	prefix	162	3.36466	overlook	5.0814	2.60117e-05	4.84419	0.0998453	160	2.6012e-05	126	0.105	JJ.VB.VBP	8.136.18	overlook.overlook.overlook	0	0	9	2.86	0	2.23	282	3.15	20	3.2724	32	3.1779	110	3.47271	110	<over<{(look)}	(look)	look	1	look
outwork	1	out-	prefix	4	1.85144	outwork	1.60944	6.503e-07	1.38629	0.00249688	4	6.503e-07	3	0.0025	NN.VB	2.2	outwork.outwork	0	0	0	1.86	0	2.23	6	1.54	1	2.25121	1	1.96041	2	1.90451	110	<out<{(work)}	(work)	work	1	work
requirements	1	re-	prefix	178	3.40532	requirement	5.18178	2.87754e-05	4.62497	0.0808116	177	2.87758e-05	101	0.0841667	NNS	178	requirement	0	0	12	2.98	1	2.53	1402	3.84	12	3.06412	72	3.52271	94	3.40511	111	{<re<(quire)}>ment>	<re<(quire)	quire	0	NA
undertaker	1	under-	prefix	79	3.05556	undertaker	4.38203	1.28433e-05	3.49651	0.0263173	79	1.28434e-05	32	0.0266667	NN	79	undertaker	0	0	12	2.98	0	2.23	225	3.05	8	2.90442	33	3.19086	38	3.01845	111	<under<{(take)}>er>	(take)	take	1	taker
undertakers	1	under-	prefix	50	2.86004	undertaker	3.93183	8.12871e-06	3.2581	0.0206193	50	8.12875e-06	25	0.0208333	NNS	50	undertaker	0	0	11	2.94	0	2.23	90	2.65	7	2.85327	24	3.05732	19	2.72842	111	<under<{(take)}>er>	(take)	take	1	takers
conjunction	1	co-	prefix	61	2.94486	conjunction	4.12713	9.91702e-06	3.58352	0.0287494	61	9.91707e-06	35	0.0291667	NN	61	conjunction	0	0	12	2.98	0	2.23	295	3.17	3	2.55224	13	2.80551	45	3.09014	111	{<co<(junct)}>ion>	<co<(junct)	junct	0	NA
complex	1	co-	prefix	1048	4.17325	complex	6.94986	0.000169389	5.82305	0.247511	1042	0.000169403	337	0.280833	JJ.NN	665.383	complex.complex	0	0	155	4.06	2	2.71	5583	4.44	108	3.98761	268	4.08913	672	4.2554	110	{<co<(plex)}	<co<(plex)	plex	0	NA
ablaze	1	a-	prefix	235	3.52538	ablaze	5.46383	3.82044e-05	5.10595	0.1281	235	3.82051e-05	164	0.136667	JJ.RB	152.83	ablaze.ablaze	0	0	5	2.64	1	2.53	136	2.83	17	3.20545	86	3.5989	132	3.55124	110	{<a<(blaze)}	<a<(blaze)	blaze	1	blaze
unrequited	1	un-	prefix	44	2.80568	unrequited	3.80666	7.15327e-06	3.58352	0.0287494	44	7.1533e-06	35	0.0291667	JJ	44	unrequited	0	0	1	2.17	0	2.23	54	2.44	6	2.79528	3	2.26144	35	2.98369	110	<un<{(requite)}	(requite)	requite	1	requited
committee	1	co-	prefix	950	4.13065	committee	6.84268	0.000152159	5.31812	0.156291	936	0.00015217	203	0.169167	NN.NNP	949.1	committee.committee	0	0	43	3.51	1	2.53	11835	4.77	111	3.9994	352	4.20716	487	4.11581	111	{<co<(mitt)>ee>}	<co<(mitt)>ee>	mitt	0	NA
reform	1	re-	prefix	270	3.58544	reform	5.59471	4.35691e-05	4.36945	0.0629748	268	4.35701e-05	78	0.065	NN.VB	238.32	reform.reform	0	0	9	2.86	0	2.23	8674	4.63	48	3.64038	127	3.76659	95	3.40966	110	{<re<(form)}	<re<(form)	form	1	form
unprecedented	1	un-	prefix	129	3.26641	unprecedented	4.86753	2.09719e-05	4.43082	0.0668795	129	2.09722e-05	83	0.0691667	JJ	129	unprecedented	0	0	15	3.07	0	2.23	1468	3.86	6	2.79528	36	3.22758	87	3.37187	110	<un<{(precedent)}	(precedent)	precedent	0	NA
unclear	1	un-	prefix	129	3.26641	unclear	4.86753	2.09719e-05	4.55388	0.0754166	129	2.09722e-05	94	0.0783333	JJ	129	unclear	0	0	7	2.77	1	2.53	611	3.48	10	2.99157	42	3.29285	77	3.31948	110	<un<{(clear)}	(clear)	clear	1	clear
promoting	1	pro-	prefix	84	3.08189	promote	4.43082	1.34936e-05	4.12713	0.0495835	83	1.34937e-05	61	0.0508333	VBG	84	promote	0	0	18	3.14	0	2.23	1352	3.83	8	2.90442	26	3.09075	50	3.13496	110	{<pro<(mot)}	<pro<(mot)	mot	0	NA
deactivated	1	de-	prefix	53	2.88486	deactivate	3.98898	8.61644e-06	3.63759	0.0303675	53	8.61647e-06	37	0.0308333	VBD.VBN	12.41	deactivate.deactivate	0	0	16	3.09	0	2.23	36	2.26	13	3.09631	8	2.61363	32	2.9459	112	<de<{(act)}>ive>>ate>	(act)	act	1	activated
transforms	1	trans-	prefix	67	2.98498	transform	4.21951	1.08925e-05	3.80666	0.0360104	67	1.08925e-05	44	0.0366667	VBZ	67	transform	0	0	11	2.94	0	2.23	190	2.98	3	2.55224	6	2.50448	58	3.19824	110	<trans<{(form)}	(form)	form	1	forms
demoted	1	de-	prefix	32	2.67099	demote	3.49651	5.20238e-06	3.3673	0.0230653	32	5.2024e-06	28	0.0233333	VBD.VBN	6.26	demote.demote	0	0	37	3.44	0	2.23	154	2.89	7	2.85327	3	2.26144	22	2.78911	110	{<de<(mot)}	<de<(mot)	mot	1	moted
disband	1	dis-	prefix	22	2.5142	disband	3.13549	3.57664e-06	2.94444	0.0148886	22	3.57665e-06	18	0.015	VB.VBP	21.1	disband.disband	0	0	5	2.64	0	2.23	66	2.52	4	2.64915	4	2.35835	14	2.60348	110	<dis<{(band)}	(band)	band	1	band
prematurely	1	pre-	prefix	69	2.99757	prematurely	4.2485	1.12176e-05	4.06044	0.0464064	69	1.12177e-05	57	0.0475	RB	69	prematurely	0	0	1	2.17	0	2.23	214	3.03	7	2.85327	15	2.8635	47	3.10863	111	{<pre<(mature)}>ly>	<pre<(mature)	mature	1	maturely
reappear	1	re-	prefix	195	3.44473	reappear	5.27811	3.17016e-05	4.98361	0.114072	195	3.17021e-05	145	0.120833	NN.VB.VBP	5.183.7	reappear.reappear.reappear	0	0	11	2.94	17	3.49	133	2.82	23	3.33039	59	3.43753	113	3.48429	110	<re<{(appear)}	(appear)	appear	1	appear
demote	1	de-	prefix	7	2.05556	demote	2.07944	1.13802e-06	2.07944	0.00581639	7	1.13802e-06	7	0.00583333	VB	7	demote	0	0	6	2.71	0	2.23	22	2.06	1	2.25121	3	2.26144	3	2.02945	110	{<de<(mot)}	<de<(mot)	mot	1	mote
coordinates	1	co-	prefix	175	3.39798	coordinate	5.17048	2.84502e-05	4.06044	0.0464064	175	2.84506e-05	57	0.0475	NNS.VBZ	149.26	coordinate.coordinate	0	0	20	3.19	4	2.93	104	2.72	56	3.70606	70	3.51064	49	3.12636	111	{<co<(ordin)>ate>}	<co<(ordin)>ate>	ordin	0	NA
impossibly	1	im-	prefix	463	3.81899	impossibly	6.13556	7.49442e-05	5.55296	0.194058	461	7.49471e-05	257	0.214167	RB	463	impossibly	0	0	19	3.17	1	2.53	132	2.82	74	3.82524	117	3.73126	272	3.86355	111	<im<{(possible)}>y>	(possible)	possible	1	possibly
extracting	1	ex-	prefix	87	3.09695	extract	4.47734	1.41439e-05	4.21951	0.0543303	87	1.4144e-05	67	0.0558333	VBG	87	extract	0	0	6	2.71	0	2.23	258	3.11	15	3.1543	20	2.9816	52	3.15166	110	{<ex<(tract)}	<ex<(tract)	tract	0	NA
reforms	1	re-	prefix	65	2.97202	reform	4.17439	1.04047e-05	3.09104	0.0173486	64	1.04048e-05	21	0.0175	NNS	65	reform	0	0	2	2.34	0	2.23	3856	4.28	6	2.79528	19	2.96041	40	3.04017	110	{<re<(form)}	<re<(form)	form	1	forms
unworthy	1	un-	prefix	205	3.46634	unworthy	5.32301	3.31647e-05	4.69135	0.0861777	204	3.31653e-05	108	0.09	JJ	205	unworthy	0	0	10	2.91	0	2.23	95	2.68	16	3.18063	31	3.16453	158	3.62878	111	<un<{(worth)}>y>	(worth)	worth	1	worthy
overflowed	1	over-	prefix	106	3.18185	overflow	4.67283	1.72328e-05	4.39445	0.0645385	106	1.72329e-05	80	0.0666667	VBD.VBN	61.45	overflow.overflow	0	0	4	2.56	0	2.23	36	2.26	10	2.99157	37	3.23917	59	3.20554	110	<over<{(flow)}	(flow)	flow	1	flowed
reacting	1	re-	prefix	134	3.2828	react	4.90527	2.17848e-05	4.63473	0.08158	134	2.1785e-05	102	0.085	VBG	134	react	0	0	39	3.47	2	2.71	711	3.55	11	3.02936	25	3.07436	98	3.42302	110	{<re<(act)}	<re<(act)	act	1	acting
eruption	1	e-	prefix	115	3.21693	eruption	4.74493	1.85334e-05	4.35671	0.062192	114	1.85335e-05	77	0.0641667	NN	115	eruption	0	0	44	3.52	6	3.08	654	3.51	33	3.48166	44	3.3126	38	3.01845	111	{<e<(rupt)}>ion>	<e<(rupt)	rupt	0	NA
eloquently	1	e-	prefix	40	2.76525	eloquently	3.71357	6.50298e-06	3.55535	0.0279394	40	6.503e-06	34	0.0283333	RB	40	eloquently	0	0	0	1.86	0	2.23	78	2.59	1	2.25121	9	2.65938	30	2.91875	112	{<e<(loqu)>ant>}>ly>	<e<(loqu)>ant>	loqu	0	NA
extending	1	ex-	prefix	361	3.71118	extend	5.89164	5.86878e-05	5.31812	0.156291	361	5.86896e-05	203	0.169167	VBG	361	extend	0	0	12	2.98	2	2.71	1108	3.74	52	3.67446	79	3.56247	230	3.791	110	{<ex<(tend)}	<ex<(tend)	tend	1	tending
rethinking	1	re-	prefix	22	2.5142	rethink	3.13549	3.57664e-06	3.04452	0.0165293	22	3.57665e-06	20	0.0166667	VBG	22	rethink	0	0	2	2.34	0	2.23	102	2.71	1	2.25121	5	2.43753	16	2.65784	110	<re<{(think)}	(think)	think	1	thinking
advocated	1	a-	prefix	56	2.90835	advocate	4.02535	8.94158e-06	3.58352	0.0287494	55	8.94162e-06	35	0.0291667	VBD.VBN	40.16	advocate.advocate	0	0	0	1.86	0	2.23	214	3.03	3	2.55224	19	2.96041	34	2.97145	111	{<a<(voc)>ate>}	<a<(voc)>ate>	voc	0	NA
congressional	1	co-	prefix	76	3.03896	congressional	4.33073	1.2193e-05	3.2581	0.0206193	75	1.21931e-05	25	0.0208333	JJ	76	congressional	0	0	2	2.34	0	2.23	175	2.94	3	2.55224	38	3.25045	35	2.98369	112	{<co<(gress)}>ion>>al>	<co<(gress)	gress	0	NA
resemblance	1	re-	prefix	316	3.65353	resemblance	5.75574	5.12098e-05	5.32788	0.157716	315	5.12111e-05	205	0.170833	NN	316	resemblance	0	0	34	3.41	0	2.23	364	3.26	39	3.55224	68	3.49823	209	3.74961	111	{<re<(semble)}>ance>	<re<(semble)	semble	1	semblance
unrelated	1	un-	prefix	69	2.99757	unrelated	4.2485	1.12176e-05	4.04305	0.0456105	69	1.12177e-05	56	0.0466667	JJ	69	unrelated	0	0	13	3.01	0	2.23	192	2.98	3	2.55224	10	2.70078	56	3.18326	110	<un<{(relate)}	(relate)	relate	1	related
inhabitants	1	in-	prefix	545	3.88966	inhabitant	6.30262	8.85994e-05	5.36598	0.163394	545	8.86033e-05	213	0.1775	NNS	545	inhabitant	0	0	21	3.21	0	2.23	667	3.52	78	3.84781	137	3.79926	330	3.94721	111	{<in<(habit)}>ant>	<in<(habit)	habit	0	NA
recoiled	1	re-	prefix	328	3.66967	recoil	5.79606	5.33232e-05	5.24702	0.146263	328	5.33246e-05	189	0.1575	VBD.VBN	319.9	recoil.recoil	0	0	0	1.86	0	2.23	11	1.77	22	3.31191	78	3.55701	228	3.78722	110	{<re<(coil)}	<re<(coil)	coil	1	coiled
distaste	1	dis-	prefix	268	3.58222	distaste	5.59471	4.35691e-05	5.0814	0.125163	268	4.35701e-05	160	0.133333	NN.VB	267.1	distaste.distaste	0	0	1	2.17	0	2.23	39	2.3	23	3.33039	61	3.45177	184	3.69456	110	<dis<{(taste)}	(taste)	taste	1	taste
inclining	1	in-	prefix	57	2.9159	incline	4.06044	9.26673e-06	3.85015	0.0376169	57	9.26677e-06	46	0.0383333	VBG	57	incline	0	0	0	1.86	0	2.23	8	1.65	5	2.72833	10	2.70078	42	3.06086	110	{<in<(cline)}	<in<(cline)	cline	0	NA
prediction	1	pre-	prefix	148	3.32566	prediction	5.00395	2.40608e-05	4.41884	0.0660998	148	2.40611e-05	82	0.0683333	NN	148	prediction	0	0	187	4.14	0	2.23	1101	3.74	9	2.95018	71	3.51672	68	3.26624	111	{<pre<(dict)}>ion>	<pre<(dict)	dict	1	diction
unhappily	1	un-	prefix	260	3.56911	unhappily	5.56452	4.22686e-05	5.02388	0.118524	260	4.22695e-05	151	0.125833	JJ.RB	1.259	unhappily.unhappily	3	0.477121	2	2.34	2	2.71	44	2.35	56	3.70606	96	3.64615	108	3.46481	111	<un<{(happy)}>ly>	(happy)	happy	1	happily
erupted	1	e-	prefix	812	4.06256	erupt	6.6995	0.00013184	5.86079	0.255933	811	0.000131848	350	0.291667	VBD.VBN	766.46	erupt.erupt	0	0	24	3.26	3	2.83	464	3.36	135	4.08372	269	4.09075	408	4.03911	110	{<e<(rupt)}	<e<(rupt)	rupt	0	NA
depicting	1	de-	prefix	81	3.06628	depict	4.40672	1.31685e-05	4.20469	0.0535408	81	1.31686e-05	66	0.055	VBG	81	depict	0	0	3	2.47	0	2.23	357	3.25	13	3.09631	16	2.88983	52	3.15166	110	{<de<(picto)}	<de<(picto)	picto	0	NA
avail	1	a-	prefix	243	3.53986	avail	5.49306	3.93424e-05	4.96981	0.112584	242	3.93431e-05	143	0.119167	NN	243	avail	0	0	4	2.56	1	2.53	151	2.88	23	3.33039	59	3.43753	161	3.6369	110	{<a<(vail)}	<a<(vail)	vail	1	vail
contributions	1	co-	prefix	94	3.13019	contribution	4.55388	1.52819e-05	4.14313	0.0503762	94	1.5282e-05	62	0.0516667	NNS	94	contribution	0	0	4	2.56	1	2.53	1133	3.75	16	3.18063	25	3.07436	53	3.15978	111	{<co<(tribute)}>ion>	<co<(tribute)	tribute	0	NA
inexplicable	1	im-	prefix	164	3.36996	inexplicable	5.10595	2.66619e-05	4.62497	0.0808116	164	2.66623e-05	101	0.0841667	JJ	164	inexplicable	0	0	3	2.47	0	2.23	142	2.85	17	3.20545	29	3.1365	118	3.50293	111	<im<{(explain)>able>}	(explain)>able>	explain	0	NA
unforgettable	1	un-	prefix	83	3.07675	unforgettable	4.41884	1.33311e-05	4.26268	0.0566953	82	1.33311e-05	70	0.0583333	JJ	83	unforgettable	0	0	54	3.6	0	2.23	463	3.36	19	3.25121	26	3.09075	38	3.01845	111	<un<{(forget)}>able>	(forget)	forget	1	forgettable
unerringly	1	un-	prefix	17	2.40774	unerringly	2.89037	2.76377e-06	2.70805	0.0115991	17	2.76377e-06	14	0.0116667	RB	17	unerringly	0	0	1	2.17	0	2.23	17	1.95	2	2.4273	2	2.1365	13	2.57351	111	<un<{(err)}>ly>	(err)	err	0	NA
mistaking	1	mis-	prefix	306	3.63961	mistake	5.72685	4.97467e-05	5.32788	0.157716	306	4.97479e-05	205	0.170833	JJ.NN.VBG	7.38.261	mistaking.mistaking.mistake	0	0	8	2.82	3	2.83	133	2.82	43	3.59363	101	3.66798	162	3.63957	110	{<mis<(take)}	<mis<(take)	take	1	taking
compound	1	co-	prefix	701	3.99881	compound	6.54391	0.000112821	5.12396	0.130297	694	0.000112827	167	0.139167	JJ.NN.VB.VBP	4.683.12.2	compound.compound.compound.compound	3	0.477121	59	3.64	1	2.53	1244	3.79	51	3.66618	267	4.08752	383	4.01172	110	{<co<(pound)}	<co<(pound)	pound	0	NA
unbeknownst	1	un-	prefix	34	2.69654	unbeknownst	3.52636	5.36496e-06	3.4012	0.0238793	33	5.36497e-06	29	0.0241667	JJ	34	unbeknownst	0	0	2	2.34	0	2.23	52	2.42	9	2.95018	9	2.65938	16	2.65784	212	<un<<be<{(know)}>n>>est>	(know)	know	0	NA
unbeknownst	2	be-	prefix	34	2.69654	unbeknownst	3.52636	5.36496e-06	3.4012	0.0238793	33	5.36497e-06	29	0.0241667	JJ	34	unbeknownst	0	0	2	2.34	0	2.23	52	2.42	9	2.95018	9	2.65938	16	2.65784	212	<un<<be<{(know)}>n>>est>	(know)	know	0	NA
enlist	1	en-	prefix	116	3.22066	enlist	4.76217	1.88585e-05	4.23411	0.0551193	116	1.88587e-05	68	0.0566667	VB.VBP	111.5	enlist.enlist	0	0	7	2.77	0	2.23	139	2.84	4	2.64915	33	3.19086	79	3.33048	110	<en<{(list)}	(list)	list	1	list
immeasurably	1	im-	prefix	41	2.77572	immeasurably	3.73767	6.66555e-06	3.55535	0.0279394	41	6.66557e-06	34	0.0283333	RB	41	immeasurably	0	0	0	1.86	0	2.23	48	2.39	6	2.79528	2	2.1365	33	2.95887	112	<im<{(measure)}>able>>y>	(measure)	measure	1	measurably
disprove	1	dis-	prefix	25	2.56744	disprove	3.2581	4.06437e-06	3.09104	0.0173486	25	4.06437e-06	21	0.0175	VB	25	disprove	0	0	1	2.17	0	2.23	79	2.6	3	2.55224	2	2.1365	20	2.74961	110	<dis<{(prove)}	(prove)	prove	1	prove
entertain	1	inter-	prefix	375	3.72766	entertain	5.92693	6.08012e-05	5.44242	0.175353	374	6.0803e-05	230	0.191667	VB.VBP	350.25	entertain.entertain	0	0	123	3.96	27	3.68	1462	3.86	47	3.63142	84	3.5888	244	3.81655	110	{<inter<(tain)}	<inter<(tain)	tain	0	NA
unpacked	1	un-	prefix	225	3.50658	unpack	5.42053	3.65787e-05	5.0689	0.123691	225	3.65794e-05	158	0.131667	JJ.VB.VBD.VBN	108.1.104.12	unpacked.unpack.unpack.unpack	5	0.69897	10	2.91	3	2.83	143	2.85	41	3.57343	90	3.61842	94	3.40511	110	<un<{(pack)}	(pack)	pack	1	packed
unpacking	1	un-	prefix	146	3.31979	unpack	4.98361	2.35731e-05	4.81218	0.0968242	145	2.35734e-05	122	0.101667	VBG	146	unpack	0	0	10	2.91	8	3.19	167	2.92	26	3.38154	66	3.48546	54	3.16775	110	<un<{(pack)}	(pack)	pack	1	packing
intoxicating	1	in-	prefix	128	3.26306	intoxicating	4.85203	2.06468e-05	4.49981	0.0715452	127	2.0647e-05	89	0.0741667	JJ	128	intoxicating	0	0	0	1.86	2	2.71	139	2.84	15	3.1543	19	2.96041	94	3.40511	112	{<in<(toxico)>ic>>ate>}	<in<(toxico)>ic>>ate>	toxico	0	NA
awoken	1	a-	prefix	135	3.28601	awake	4.91265	2.19474e-05	4.40672	0.0653195	135	2.19476e-05	81	0.0675	JJ.NN.VB.VBD.VBN	5.1.21.2.106	awoken.awoken.awake.awake.awake	0	0	9	2.86	4	2.93	59	2.47	32	3.4687	30	3.15074	73	3.29662	111	<a<{(woke)}>en>	(woke)	woke	1	woken
conductor	1	co-	prefix	496	3.84883	conductor	6.20254	8.01462e-05	4.93447	0.108854	493	8.01495e-05	138	0.115	NN	496	conductor	0	0	36	3.43	46	3.9	1198	3.77	207	4.26824	185	3.9289	104	3.44858	111	{<co<(duct)}>or>	<co<(duct)	duct	0	NA
predict	1	pre-	prefix	244	3.54164	predict	5.49717	3.95049e-05	5.11799	0.129565	243	3.95057e-05	166	0.138333	VB.VBP	206.38	predict.predict	0	0	195	4.16	5	3.01	2174	4.03	34	3.49425	81	3.5732	129	3.54133	110	{<pre<(dict)}	<pre<(dict)	dict	1	dict
upended	1	up-	prefix	93	3.1256	upend	4.54329	1.51194e-05	4.31749	0.05984	93	1.51195e-05	74	0.0616667	JJ.VB.VBD.VBN	21.1.50.21	upended.upend.upend.upend	0	0	2	2.34	0	2.23	22	2.06	12	3.06412	22	3.02111	59	3.20554	110	<up<{(end)}	(end)	end	1	ended
recognizing	1	re-	prefix	251	3.55387	recognize	5.52545	4.06429e-05	5.18178	0.137586	250	4.06437e-05	177	0.1475	VBG	251	recognize	0	0	0	1.86	0	2.23	7	1.6	24	3.34812	66	3.48546	161	3.6369	110	{<re<(cognize)}	<re<(cognize)	cognize	0	NA
outsmart	1	out-	prefix	41	2.77572	outsmart	3.73767	6.66555e-06	3.58352	0.0287494	41	6.66557e-06	35	0.0291667	VB	41	outsmart	0	0	18	3.14	0	2.23	55	2.44	13	3.09631	11	2.73856	17	2.68266	110	<out<{(smart)}	(smart)	smart	1	smart
proposed	1	pro-	prefix	743	4.02404	propose	6.60665	0.000120136	5.45959	0.178146	739	0.000120143	234	0.195	JJ.VBD.VBN	5.322.416	proposed.propose.propose	0	0	8	2.82	1	2.53	3595	4.25	61	3.74257	191	3.94268	491	4.11935	110	{<pro<(pose)}	<pro<(pose)	pose	1	posed
uncovers	1	un-	prefix	9	2.15247	uncover	2.30259	1.46317e-06	2.30259	0.00747202	9	1.46317e-06	9	0.0075	VBZ	9	uncover	0	0	1	2.17	0	2.23	115	2.76	3	2.55224	2	2.1365	4	2.12636	110	<un<{(cover)}	(cover)	cover	1	covers
propose	1	pro-	prefix	402	3.75778	propose	5.99645	6.51904e-05	5.33272	0.158427	401	6.51926e-05	206	0.171667	VB.VBP	254.148	propose.propose	3	0.477121	56	3.62	3	2.83	1259	3.8	48	3.64038	91	3.62317	263	3.84899	110	{<pro<(pose)}	<pro<(pose)	pose	1	pose
overhearing	1	over-	prefix	100	3.15679	overhear	4.61512	1.62574e-05	4.40672	0.0653195	100	1.62575e-05	81	0.0675	NN.VBG	2.98	overhearing.overhear	0	0	7	2.77	2	2.71	56	2.45	18	3.22893	30	3.15074	52	3.15166	110	<over<{(hear)}	(hear)	hear	1	hearing
disrupt	1	dis-	prefix	92	3.12095	disrupt	4.5326	1.49568e-05	4.21951	0.0543303	92	1.49569e-05	67	0.0558333	VB.VBP	82.10	disrupt.disrupt	0	0	17	3.12	1	2.53	501	3.4	7	2.85327	40	3.27217	45	3.09014	110	{<dis<(rupt)}	<dis<(rupt)	rupt	0	NA
contribute	1	co-	prefix	187	3.42663	contribute	5.23644	3.04011e-05	4.82831	0.0983359	187	3.04015e-05	124	0.103333	VB.VBP	157.30	contribute.contribute	0	0	21	3.21	0	2.23	1864	3.97	21	3.2926	42	3.29285	124	3.5243	110	{<co<(tribute)}	<co<(tribute)	tribute	0	NA
unloading	1	un-	prefix	188	3.42893	unload	5.23644	3.04011e-05	4.95583	0.111094	187	3.04015e-05	141	0.1175	NN.VBG	32.156	unloading.unload	3	0.477121	12	2.98	1	2.53	152	2.88	37	3.52996	73	3.52861	78	3.32501	110	<un<{(load)}	(load)	load	1	loading
reflecting	1	re-	prefix	476	3.83099	reflect	6.16752	7.73827e-05	5.66643	0.215111	476	7.73857e-05	288	0.24	VBG	476	reflect	0	0	22	3.23	14	3.41	1010	3.7	58	3.72103	131	3.77996	287	3.88678	110	{<re<(flect)}	<re<(flect)	flect	0	NA
forecasting	1	fore-	prefix	11	2.23165	forecasting	2.48491	1.78832e-06	2.3979	0.0082988	11	1.78832e-06	10	0.00833333	NN.VBG	4.7	forecasting.forecast	0	0	3	2.47	2	2.71	380	3.28	1	2.25121	7	2.56247	3	2.02945	110	<fore<{(cast)}	(cast)	cast	1	casting
interlocking	1	inter-	prefix	60	2.9378	interlock	4.11087	9.75445e-06	3.8712	0.0384191	60	9.7545e-06	47	0.0391667	VBG	60	interlock	0	0	12	2.98	0	2.23	106	2.73	10	2.99157	18	2.93814	32	2.9459	110	<inter<{(lock)}	(lock)	lock	1	locking
reclined	1	re-	prefix	80	3.06096	recline	4.39445	1.30059e-05	4.11087	0.0487902	80	1.3006e-05	60	0.05	JJ.VBD.VBN	1.69.10	reclined.recline.recline	0	0	0	1.86	0	2.23	5	1.47	7	2.85327	9	2.65938	64	3.2403	110	{<re<(cline)}	<re<(cline)	cline	0	NA
interlocked	1	inter-	prefix	33	2.68395	interlock	3.52636	5.36496e-06	3.3673	0.0230653	33	5.36497e-06	28	0.0233333	JJ.VBD.VBN	12.9.12	interlocked.interlock.interlock	0	0	2	2.34	0	2.23	17	1.95	6	2.79528	8	2.61363	19	2.72842	110	<inter<{(lock)}	(lock)	lock	1	locked
untangled	1	un-	prefix	91	3.11626	untangle	4.52179	1.47942e-05	4.38203	0.063757	91	1.47943e-05	79	0.0658333	JJ.VBD.VBN	28.62.1	untangled.untangle.untangle	3	0.477121	1	2.17	7	3.13	16	1.93	24	3.34812	29	3.1365	38	3.01845	110	<un<{(tangle)}	(tangle)	tangle	1	tangled
resembled	1	re-	prefix	538	3.88406	resemble	6.286	8.71364e-05	5.57595	0.198168	536	8.71402e-05	263	0.219167	VBD.VBN	528.10	resemble.resemble	0	0	0	1.86	0	2.23	98	2.69	82	3.86926	165	3.87949	291	3.89277	110	{<re<(semble)}	<re<(semble)	semble	0	NA
depression	1	de-	prefix	533	3.88001	depression	6.27664	8.63236e-05	5.32788	0.157716	531	8.63273e-05	205	0.170833	NN	533	depression	0	0	11	2.94	0	2.23	2223	4.04	36	3.51838	120	3.74217	377	4.00488	111	{<de<(press)}>ion>	<de<(press)	press	1	pression
inspected	1	in-	prefix	557	3.89911	inspect	6.32077	9.0225e-05	5.59842	0.20226	555	9.02291e-05	269	0.224167	VBD.VBN	443.114	inspect.inspect	3	0.477121	6	2.71	2	2.71	377	3.27	103	3.96721	192	3.94494	262	3.84734	110	{<in<(spect)}	<in<(spect)	spect	0	NA
concentrated	1	co-	prefix	802	4.05719	concentrate	6.68711	0.000130214	5.9135	0.268117	801	0.000130223	369	0.3075	JJ.VBD.VBN	127.511.164	concentrated.concentrate.concentrate	0	0	56	3.62	6	3.08	1144	3.75	117	4.02206	213	3.9898	472	4.10225	111	{<co<(center)>ate>}	<co<(center)>ate>	center	0	NA
intersection	1	inter-	prefix	211	3.47881	intersection	5.34711	3.39776e-05	4.70048	0.0869419	209	3.39782e-05	109	0.0908333	NN	211	intersection	0	0	4	2.56	0	2.23	101	2.7	25	3.36515	41	3.28263	145	3.59174	111	{<inter<(sect)}>ion>	<inter<(sect)	sect	1	section
outdoor	1	out-	prefix	325	3.66569	outdoor	5.78383	5.26729e-05	5.33272	0.158427	324	5.26743e-05	206	0.171667	JJ	325	outdoor	14	1.14613	91	3.83	68	4.07	1789	3.95	62	3.74952	130	3.77665	133	3.55449	110	<out<{(door)}	(door)	door	1	door
unfurling	1	un-	prefix	95	3.13474	unfurl	4.56435	1.54445e-05	4.40672	0.0653195	95	1.54446e-05	81	0.0675	JJ.NN.VBG	2.9.84	unfurling.unfurling.unfurl	0	0	1	2.17	3	2.83	22	2.06	16	3.18063	30	3.15074	49	3.12636	110	<un<{(furl)}	(furl)	furl	1	furling
irregular	1	im-	prefix	285	3.60884	irregular	5.64191	4.56825e-05	5.1358	0.131759	281	4.56836e-05	169	0.140833	JJ	285	irregular	0	0	19	3.17	2	2.71	330	3.22	37	3.52996	90	3.61842	158	3.62878	111	<im<{(regul)>ar>}	(regul)>ar>	regul	1	NA
evolved	1	e-	prefix	360	3.70998	evolve	5.88053	5.80376e-05	4.61512	0.0800427	357	5.80393e-05	100	0.0833333	VBD.VBN	229.131	evolve.evolve	0	0	70	3.72	1	2.53	1482	3.87	32	3.4687	174	3.90242	154	3.61772	110	{<e<(volve)}	<e<(volve)	volve	0	NA
reset	1	re-	prefix	132	3.27632	reset	4.89035	2.14597e-05	4.34381	0.0614086	132	2.14599e-05	76	0.0633333	JJ.NN.VB.VBD.VBN.VBP	5.46.49.7.13.12	reset.reset.reset.reset.reset.reset	0	0	58	3.64	7	3.13	441	3.34	22	3.31191	55	3.40757	55	3.17557	110	<re<{(set)}	(set)	set	1	set
inhaling	1	in-	prefix	196	3.44694	inhale	5.27811	3.17016e-05	4.8828	0.103609	195	3.17021e-05	131	0.109167	NN.VBG	3.193	inhaling.inhale	0	0	8	2.82	0	2.23	86	2.64	22	3.31191	27	3.10654	147	3.59765	110	{<in<(hale)}	<in<(hale)	hale	0	NA
inspect	1	in-	prefix	497	3.8497	inspect	6.20658	8.04714e-05	5.68017	0.217796	495	8.04746e-05	292	0.243333	VB.VBP	475.22	inspect.inspect	8	0.90309	42	3.5	12	3.34	585	3.46	91	3.91397	207	3.97745	199	3.72842	110	{<in<(spect)}	<in<(spect)	spect	1	spect
reporters	1	re-	prefix	517	3.8668	reporter	6.24804	8.38852e-05	5.02388	0.118524	516	8.38887e-05	151	0.125833	NNS	517	reporter	0	0	49	3.56	2	2.71	1079	3.73	79	3.85327	201	3.96473	237	3.80396	111	{<re<(port)}>er>	<re<(port)	port	1	porters
recycle	1	re-	prefix	40	2.76525	recycle	3.71357	6.50298e-06	3.52636	0.0271287	40	6.503e-06	33	0.0275	VB.VBP	35.5	recycle.recycle	11	1.04139	89	3.82	173	4.47	782	3.59	11	3.02936	15	2.8635	14	2.60348	110	<re<{(cycle)}	(cycle)	cycle	1	cycle
dependable	1	de-	prefix	76	3.03896	dependable	4.33073	1.2193e-05	4.15888	0.0511683	75	1.21931e-05	63	0.0525	JJ	76	dependable	0	0	4	2.56	2	2.71	142	2.85	17	3.20545	14	2.83547	45	3.09014	111	{<de<(pend)}>able>	<de<(pend)	pend	0	NA
refilled	1	re-	prefix	124	3.24938	refill	4.82831	2.01591e-05	4.59512	0.0785031	124	2.01593e-05	98	0.0816667	FW.VBD.VBN	1.87.36	refilled.refill.refill	0	0	4	2.56	1	2.53	29	2.17	14	3.12627	39	3.26144	71	3.28472	110	<re<{(fill)}	(fill)	fill	1	filled
underlined	1	under-	prefix	114	3.21317	underline	4.74493	1.85334e-05	4.48864	0.0707691	114	1.85335e-05	88	0.0733333	JJ.VBD.VBN	10.64.40	underlined.underline.underline	0	0	1	2.17	0	2.23	192	2.98	15	3.1543	31	3.16453	68	3.26624	110	<under<{(line)}	(line)	line	1	lined
unthinkable	1	un-	prefix	180	3.41015	unthinkable	5.18178	2.87754e-05	4.83628	0.0990909	177	2.87758e-05	125	0.104167	JJ	180	unthinkable	0	0	13	3.01	1	2.53	553	3.44	20	3.2724	49	3.35835	111	3.4766	111	<un<{(think)}>able>	(think)	think	1	thinkable
bewildered	1	be-	prefix	915	4.11437	bewilder	6.82002	0.000148745	6.01859	0.293913	915	0.000148756	410	0.341667	VBD.VBN	23.892	bewilder.bewilder	5	0.69897	7	2.77	0	2.23	280	3.14	130	4.06745	278	4.10499	507	4.13325	110	{<be<(wilder)}	<be<(wilder)	wilder	1	wildered
outlined	1	out-	prefix	272	3.58863	outline	5.60947	4.42194e-05	5.17615	0.136859	272	4.42204e-05	176	0.146667	VBD.VBN	102.170	outline.outline	0	0	3	2.47	0	2.23	787	3.59	33	3.48166	77	3.55148	162	3.63957	110	<out<{(line)}	(line)	line	1	lined
individuality	1	im-	prefix	39	2.75453	individuality	3.68888	6.3404e-06	3.3673	0.0230653	39	6.34042e-06	28	0.0233333	NN	39	individuality	0	0	10	2.91	1	2.53	173	2.94	8	2.90442	4	2.35835	27	2.87454	112	{<im<(divide)>al>}>ity>	<im<(divide)>al>	divide	0	NA
contest	1	co-	prefix	632	3.95387	contest	6.44413	0.000102092	5.63479	0.209045	628	0.000102097	279	0.2325	NN.VB.VBP	606.25.1	contest.contest.contest	8	0.90309	437	4.51	131	4.35	4481	4.35	167	4.17549	188	3.93584	277	3.87143	110	{<co<(test)}	<co<(test)	test	0	NA
assembling	1	a-	prefix	123	3.24589	assemble	4.82028	1.99965e-05	4.59512	0.0785031	123	1.99967e-05	98	0.0816667	NN.VBG	2.121	assembling.assemble	0	0	10	2.91	0	2.23	221	3.04	25	3.36515	30	3.15074	68	3.26624	110	{<a<(semble)}	<a<(semble)	semble	0	NA
convertibles	1	co-	prefix	3	1.75453	convertible	1.38629	4.87725e-07	1.38629	0.00249688	3	4.87725e-07	3	0.0025	NNS	3	convertible	0	0	1	2.17	0	2.23	14	1.87	1	2.25121	0	0	2	1.90451	111	{<co<(vert)}>able>	<co<(vert)	vert	0	NA
convertible	1	co-	prefix	117	3.22435	convertible	4.77068	1.90211e-05	3.95124	0.0416217	117	1.90213e-05	51	0.0425	JJ.NN	80.37	convertible.convertible	0	0	11	2.94	1	2.53	251	3.1	19	3.25121	25	3.07436	73	3.29662	111	{<co<(vert)}>able>	<co<(vert)	vert	0	NA
reverse	1	re-	prefix	606	3.93566	reverse	6.40853	9.85156e-05	5.83188	0.249461	606	9.85204e-05	340	0.283333	JJ.NN.RB.VB.VBP	332.66.34.168.6	reverse.reverse.reverse.reverse.reverse	0	0	180	4.12	28	3.69	2840	4.15	110	3.9955	157	3.85804	339	3.95887	110	{<re<(verse)}	<re<(verse)	verse	1	verse
enclosed	1	en-	prefix	387	3.7413	enclose	5.96101	6.29145e-05	5.42495	0.172552	387	6.29165e-05	226	0.188333	JJ.VBD.VBN	4.36.347	enclosed.enclose.enclose	0	0	20	3.19	0	2.23	623	3.49	57	3.71361	96	3.64615	234	3.79845	110	<en<{(close)}	(close)	close	1	closed
disappoint	1	dis-	prefix	325	3.66569	disappoint	5.78383	5.26729e-05	5.41165	0.170446	324	5.26743e-05	223	0.185833	VB.VBP	300.25	disappoint.disappoint	0	0	83	3.79	12	3.34	901	3.65	55	3.69837	82	3.57846	188	3.70385	110	{<dis<(appoint)}	<dis<(appoint)	appoint	1	appoint
untangle	1	un-	prefix	116	3.22066	untangle	4.76217	1.88585e-05	4.55388	0.0754166	116	1.88587e-05	94	0.0783333	NN.VB.VBP	7.88.21	untangle.untangle.untangle	5	0.69897	7	2.77	8	3.19	84	2.63	28	3.41258	29	3.1365	59	3.20554	110	<un<{(tangle)}	(tangle)	tangle	1	tangle
misbehaves	1	mis-	prefix	6	1.99757	misbehave	1.94591	9.75449e-07	1.79176	0.00415801	6	9.7545e-07	5	0.00416667	VBZ	6	misbehave	0	0	2	2.34	81	4.14	95	2.68	5	2.72833	0	0	1	1.72842	110	<mis<{(behave)}	(behave)	behave	1	behaves
rethink	1	re-	prefix	63	2.95865	rethink	4.15888	1.02422e-05	4.02535	0.044814	63	1.02422e-05	55	0.0458333	NN.VB.VBP	3.59.1	rethink.rethink.rethink	0	0	31	3.37	0	2.23	877	3.64	14	3.12627	11	2.73856	38	3.01845	110	<re<{(think)}	(think)	think	1	think
unluckily	1	un-	prefix	34	2.69654	unluckily	3.55535	5.52753e-06	3.4012	0.0238793	34	5.52755e-06	29	0.0241667	RB	34	unluckily	0	0	6	2.71	1	2.53	35	2.25	5	2.72833	15	2.8635	14	2.60348	112	<un<{(luck)}>y>>ly>	(luck)	luck	1	luckily
recognition	1	re-	prefix	631	3.95319	recognition	6.44731	0.000102417	5.84354	0.252055	630	0.000102422	344	0.286667	NN	631	recognition	0	0	52	3.59	0	2.23	2178	4.03	57	3.71361	169	3.88983	405	4.03591	111	{<re<(cognize)}>ion>	<re<(cognize)	cognize	1	cognition
interstate	1	inter-	prefix	94	3.13019	interstate	4.54329	1.51194e-05	3.46574	0.0255053	93	1.51195e-05	31	0.0258333	JJ.NN	43.51	interstate.interstate	0	0	0	1.86	0	2.23	55	2.44	5	2.72833	8	2.61363	81	3.3412	110	<inter<{(state)}	(state)	state	1	state
detours	1	de-	prefix	41	2.77572	detour	3.73767	6.66555e-06	3.46574	0.0255053	41	6.66557e-06	31	0.0258333	NNS.VBZ	38.3	detour.detour	0	0	1	2.17	0	2.23	16	1.93	11	3.02936	13	2.80551	17	2.68266	110	{<de<(tour)}	<de<(tour)	tour	1	tours
submerged	1	sub-	prefix	350	3.69778	submerge	5.85793	5.6737e-05	5.22575	0.143379	349	5.67387e-05	185	0.154167	VBD.VBN	38.312	submerge.submerge	0	0	38	3.46	0	2.23	356	3.25	69	3.79528	116	3.72757	165	3.64749	110	{<sub<(merge)}	<sub<(merge)	merge	1	merged
unhooked	1	un-	prefix	122	3.24238	unhook	4.81218	1.98339e-05	4.64439	0.0823477	122	1.98341e-05	103	0.0858333	JJ.VBD.VBN	1.101.20	unhooked.unhook.unhook	0	0	3	2.47	0	2.23	13	1.84	31	3.45533	40	3.27217	51	3.14339	110	<un<{(hook)}	(hook)	hook	1	hooked
outdo	1	out-	prefix	34	2.69654	outdo	3.55535	5.52753e-06	3.49651	0.0263173	34	5.52755e-06	32	0.0266667	NN.VB	4.30	outdo.outdo	0	0	6	2.71	2	2.71	151	2.88	7	2.85327	11	2.73856	16	2.65784	110	<out<{(do)}	(do)	do	1	do
inhaled	1	in-	prefix	419	3.77572	inhale	6.04025	6.81166e-05	5.2933	0.152721	419	6.81189e-05	198	0.165	VBD.VBN	345.74	inhale.inhale	0	0	5	2.64	0	2.23	84	2.63	52	3.67446	74	3.53444	293	3.89573	110	{<in<(hale)}	<in<(hale)	hale	1	haled
refrigerator	1	re-	prefix	449	3.80568	refrigerator	6.10479	7.26684e-05	5.23111	0.1441	447	7.2671e-05	186	0.155	NN	449	refrigerator	0	0	24	3.26	10	3.27	211	3.02	137	4.09006	69	3.50448	243	3.81478	113	{<re<(frig)>er>>ate>}>or>	<re<(frig)>er>>ate>	frig	0	NA
recess	1	re-	prefix	429	3.78594	recess	6.04973	6.87668e-05	4.90527	0.10586	423	6.87692e-05	134	0.111667	NN	429	recess	0	0	29	3.34	2	2.71	487	3.38	105	3.97549	224	4.01157	100	3.43171	110	{<re<(cess)}	<re<(cess)	cess	1	cess
resealed	1	re-	prefix	13	2.2986	reseal	2.63906	2.11347e-06	2.3979	0.0082988	13	2.11347e-06	10	0.00833333	VBD.VBN	9.4	reseal.reseal	0	0	1	2.17	0	2.23	11	1.77	3	2.55224	2	2.1365	8	2.38163	110	<re<{(seal)}	(seal)	seal	1	sealed
researched	1	re-	prefix	70	3.00373	research	4.26268	1.13802e-05	4.17439	0.0519597	70	1.13802e-05	64	0.0533333	VBD.VBN	28.42	research.research	0	0	7	2.77	0	2.23	385	3.28	16	3.18063	22	3.02111	32	2.9459	110	{<re<(search)}	<re<(search)	search	1	searched
defrosted	1	de-	prefix	18	2.43122	defrost	2.94444	2.92634e-06	2.83321	0.0132452	18	2.92635e-06	16	0.0133333	VBD.VBN	5.13	defrost.defrost	0	0	15	3.07	2	2.71	62	2.5	8	2.90442	8	2.61363	2	1.90451	110	<de<{(frost)}	(frost)	frost	1	frosted
install	1	in-	prefix	130	3.26974	install	4.8752	2.11345e-05	4.47734	0.0699924	130	2.11347e-05	87	0.0725	VB.VBP	128.2	install.install	0	0	27	3.31	1	2.53	629	3.5	21	3.2926	47	3.34062	62	3.22673	110	{<in<(stall)}	<in<(stall)	stall	1	stall
coordination	1	co-	prefix	69	2.99757	coordination	4.23411	1.1055e-05	4.02535	0.044814	68	1.10551e-05	55	0.0458333	NN	69	coordination	0	0	40	3.48	2	2.71	229	3.06	9	2.95018	20	2.9816	40	3.04017	112	{<co<(ordin)>ate>}>ion>	<co<(ordin)>ate>	ordin	1	ordination
coordinated	1	co-	prefix	74	3.02753	coordinate	4.30407	1.18679e-05	4.09434	0.0479962	73	1.1868e-05	59	0.0491667	JJ.VBD.VBN	10.10.54	coordinated.coordinate.coordinate	0	0	16	3.09	1	2.53	164	2.91	11	3.02936	17	2.91466	46	3.09948	111	{<co<(ordin)>ate>}	<co<(ordin)>ate>	ordin	1	ordinated
demonstrated	1	de-	prefix	300	3.63104	demonstrate	5.70711	4.87713e-05	5.0814	0.125163	300	4.87725e-05	160	0.133333	VBD.VBN	211.89	demonstrate.demonstrate	0	0	52	3.59	3	2.83	1119	3.74	46	3.62228	80	3.56787	174	3.67042	111	{<de<(monster)>ate>}	<de<(monster)>ate>	monster	0	NA
resume	1	re-	prefix	364	3.71476	resume	5.8999	5.91755e-05	5.3033	0.154151	364	5.91773e-05	200	0.166667	NN.VB.VBP	62.277.25	resume.resume.resume	0	0	31	3.37	2	2.71	601	3.48	27	3.39734	82	3.57846	255	3.83563	110	{<re<(sume)}	<re<(sume)	sume	0	NA
relive	1	re-	prefix	69	2.99757	relive	4.2485	1.12176e-05	3.98898	0.0432191	69	1.12177e-05	53	0.0441667	VB.VBP	60.9	relive.relive	0	0	14	3.04	0	2.23	312	3.19	7	2.85327	18	2.93814	44	3.0806	110	<re<{(live)}	(live)	live	1	live
subtracted	1	sub-	prefix	15	2.35659	subtract	2.70805	2.27605e-06	2.63906	0.0107751	14	2.27605e-06	13	0.0108333	VBD.VBN	5.10	subtract.subtract	0	0	52	3.59	0	2.23	67	2.53	5	2.72833	1	1.96041	9	2.42739	110	{<sub<(tract)}	<sub<(tract)	tract	0	NA
upcoming	1	up-	prefix	207	3.47053	upcoming	5.33754	3.36524e-05	4.95583	0.111094	207	3.3653e-05	141	0.1175	JJ	207	upcoming	0	0	25	3.28	1	2.53	340	3.23	34	3.49425	47	3.34062	126	3.53119	110	<up<{(come)}	(come)	come	1	coming
uphold	1	up-	prefix	82	3.07155	uphold	4.41884	1.33311e-05	4.20469	0.0535408	82	1.33311e-05	66	0.055	VB.VBP	78.4	uphold.uphold	0	0	11	2.94	0	2.23	336	3.22	15	3.1543	19	2.96041	48	3.11758	110	<up<{(hold)}	(hold)	hold	1	hold
astride	1	a-	prefix	206	3.46844	astride	5.33272	3.34899e-05	4.89784	0.10511	206	3.34904e-05	133	0.110833	IN	206	astride	3	0.477121	1	2.17	2	2.71	71	2.55	50	3.65775	69	3.50448	87	3.37187	110	{<a<(stride)}	<a<(stride)	stride	1	stride
prolonged	1	pro-	prefix	198	3.45132	prolonged	5.2933	3.21893e-05	4.78749	0.0945523	198	3.21898e-05	119	0.0991667	JJ.VBD.VBN	117.5.76	prolonged.prolong.prolong	0	0	2	2.34	0	2.23	540	3.43	18	3.22893	32	3.1779	148	3.60057	110	{<pro<(long)}	<pro<(long)	long	1	longed
replica	1	re-	prefix	145	3.31682	replica	4.97673	2.34105e-05	4.64439	0.0823477	144	2.34108e-05	103	0.0858333	NN	145	replica	0	0	34	3.41	1	2.53	676	3.53	30	3.44154	49	3.35835	66	3.25346	111	{<re<(plic)>a>}	<re<(plic)>a>	plic	0	NA
predicted	1	pre-	prefix	446	3.80278	predict	6.09582	7.20181e-05	5.63121	0.208368	443	7.20207e-05	278	0.231667	VBD.VBN	150.296	predict.predict	0	0	92	3.83	1	2.53	2168	4.03	76	3.83667	144	3.82075	226	3.78341	110	{<pre<(dict)}	<pre<(dict)	dict	0	NA
outlets	1	out-	prefix	158	3.35387	outlet	5.0626	2.55239e-05	3.82864	0.036814	157	2.55243e-05	45	0.0375	NNS	158	outlet	0	0	3	2.47	0	2.23	298	3.17	9	2.95018	109	3.70078	40	3.04017	110	<out<{(let)}	(let)	let	0	NA
overran	1	over-	prefix	17	2.40774	overrun	2.89037	2.76377e-06	2.70805	0.0115991	17	2.76377e-06	14	0.0116667	VBD	17	overrun	0	0	0	1.86	0	2.23	99	2.7	2	2.4273	7	2.56247	8	2.38163	110	<over<{(ran)}	(ran)	ran	1	ran
affects	1	a-	prefix	175	3.39798	affect	5.1358	2.74748e-05	4.82028	0.0975803	169	2.74752e-05	123	0.1025	VBZ	175	affect	3	0.477121	100	3.87	2	2.71	2164	4.03	23	3.33039	43	3.30284	109	3.46878	110	{<a<(fect)}	<a<(fect)	fect	0	NA
construct	1	co-	prefix	150	3.33145	construct	5.01728	2.43859e-05	4.49981	0.0715452	150	2.43862e-05	89	0.0741667	NN.VB.VBP	36.112.2	construct.construct.construct	0	0	46	3.54	0	2.23	614	3.48	29	3.4273	39	3.26144	82	3.34646	110	{<co<(struct)}	<co<(struct)	struct	0	NA
reunions	1	re-	prefix	26	2.58383	reunion	3.29584	4.22694e-06	3.09104	0.0173486	26	4.22695e-06	21	0.0175	NNS	26	reunion	0	0	3	2.47	0	2.23	49	2.39	5	2.72833	6	2.50448	15	2.63151	111	<re<{(un)}>ion>	(un)	un	1	unions
underway	1	under-	prefix	89	3.10671	underway	4.49981	1.44691e-05	4.12713	0.0495835	89	1.44692e-05	61	0.0508333	JJ.RB	82.7	underway.underway	0	0	72	3.73	2	2.71	1474	3.86	13	3.09631	45	3.32214	31	2.93254	110	<under<{(way)}	(way)	way	1	way
unleashed	1	un-	prefix	294	3.62229	unleash	5.68698	4.77959e-05	5.0876	0.125898	294	4.7797e-05	161	0.134167	VBD.VBN	155.139	unleash.unleash	0	0	29	3.34	1	2.53	514	3.41	40	3.56297	65	3.47893	189	3.70614	110	<un<{(leash)}	(leash)	leash	1	leashed
assortment	1	a-	prefix	226	3.5085	assortment	5.42495	3.67413e-05	5.01728	0.117783	226	3.67419e-05	150	0.125	NN	226	assortment	0	0	12	2.98	0	2.23	190	2.98	31	3.45533	73	3.52861	122	3.51729	111	{<a<(sort)}>ment>	<a<(sort)	sort	0	NA
unsalted	1	un-	prefix	10	2.19386	unsalt	2.3979	1.62575e-06	2.30259	0.00747202	10	1.62575e-06	9	0.0075	JJ.VBN	9.1	unsalted.unsalt	3	0.477121	4	2.56	0	2.23	80	2.6	6	2.79528	1	1.96041	3	2.02945	110	<un<{(salt)}	(salt)	salt	1	salted
invents	1	in-	prefix	20	2.47469	invent	3.04452	3.25149e-06	2.89037	0.0140673	20	3.2515e-06	17	0.0141667	VBZ	20	invent	0	0	8	2.82	10	3.27	62	2.5	12	3.06412	2	2.1365	6	2.27248	110	{<in<(vent)}	<in<(vent)	vent	1	vents
remodeled	1	re-	prefix	18	2.43122	remodel	2.94444	2.92634e-06	2.70805	0.0115991	18	2.92635e-06	14	0.0116667	VBD.VBN	5.13	remodel.remodel	0	0	0	0	0	0	0	0	4	2.64915	2	2.1365	12	2.54133	110	<re<{(model)}	(model)	model	1	modeled
unfurled	1	un-	prefix	224	3.50465	unfurl	5.4161	3.64161e-05	5.02388	0.118524	224	3.64168e-05	151	0.125833	FW.JJ.VBD.VBN	1.20.173.30	unfurled.unfurled.unfurl.unfurl	0	0	3	2.47	0	2.23	48	2.39	51	3.66618	96	3.64615	77	3.31948	110	<un<{(furl)}	(furl)	furl	1	furled
recital	1	re-	prefix	159	3.35659	recital	5.07517	2.58491e-05	4.17439	0.0519597	159	2.58494e-05	64	0.0533333	NN	159	recital	0	0	32	3.38	1	2.53	166	2.92	19	3.25121	56	3.41526	84	3.35681	111	{<re<(cite)}>al>	<re<(cite)	cite	0	NA
reciting	1	re-	prefix	221	3.49882	recite	5.40268	3.59284e-05	5.02388	0.118524	221	3.59291e-05	151	0.125833	VBG	221	recite	0	0	8	2.82	2	2.71	72	2.56	20	3.2724	89	3.61363	112	3.48047	110	{<re<(cite)}	<re<(cite)	cite	1	citing
misplaced	1	mis-	prefix	127	3.25968	misplace	4.85203	2.06468e-05	4.65396	0.0831149	127	2.0647e-05	104	0.0866667	VBD.VBN	15.112	misplace.misplace	0	0	17	3.12	4	2.93	265	3.12	21	3.2926	31	3.16453	75	3.3082	110	<mis<{(place)}	(place)	place	1	placed
enlarge	1	en-	prefix	58	2.92332	enlarge	4.07754	9.4293e-06	3.85015	0.0376169	58	9.42935e-06	46	0.0383333	VB.VBP	51.7	enlarge.enlarge	0	0	6	2.71	0	2.23	99	2.7	10	2.99157	15	2.8635	33	2.95887	110	<en<{(large)}	(large)	large	1	large
reruns	1	re-	prefix	31	2.65762	rerun	3.46574	5.03981e-06	3.3673	0.0230653	31	5.03982e-06	28	0.0233333	NNS	31	rerun	0	0	2	2.34	0	2.23	21	2.04	5	2.72833	3	2.26144	23	2.8076	110	<re<{(run)}	(run)	run	1	runs
reporting	1	re-	prefix	277	3.59652	report	5.62762	4.50322e-05	5.22036	0.142656	277	4.50333e-05	184	0.153333	NN.VBG	38.239	reporting.report	0	0	104	3.89	74	4.11	3087	4.19	37	3.52996	74	3.53444	166	3.6501	110	{<re<(port)}	<re<(port)	port	0	NA
investment	1	in-	prefix	187	3.42663	investment	5.23111	3.02385e-05	4.62497	0.0808116	186	3.02389e-05	101	0.0841667	NN	187	investment	0	0	16	3.09	0	2.23	13318	4.82	10	2.99157	42	3.29285	135	3.56093	111	{<in<(vest)}>ment>	<in<(vest)	vest	1	vestment
amassed	1	a-	prefix	65	2.97202	amass	4.18965	1.05673e-05	3.97029	0.0424207	65	1.05674e-05	52	0.0433333	VBD.VBN	17.48	amass.amass	0	0	3	2.47	0	2.23	222	3.04	8	2.90442	17	2.91466	40	3.04017	110	{<a<(mass)}	<a<(mass)	mass	1	massed
unprofessional	1	un-	prefix	31	2.65762	unprofessional	3.46574	5.03981e-06	3.21888	0.0198026	31	5.03982e-06	24	0.02	JJ	31	unprofessional	0	0	32	3.38	1	2.53	276	3.14	7	2.85327	2	2.1365	22	2.78911	112	<un<{(profess)>ion>}>al>	(profess)>ion>	profess	1	professional
promotions	1	pro-	prefix	31	2.65762	promotion	3.43399	4.87724e-06	3.17805	0.0189853	30	4.87725e-06	23	0.0191667	NNS	31	promotion	0	0	1	2.17	0	2.23	370	3.27	4	2.64915	5	2.43753	22	2.78911	111	{<pro<(mot)}>ion>	<pro<(mot)	mot	1	motions
reflections	1	re-	prefix	366	3.71714	reflection	5.90263	5.93381e-05	5.21494	0.141933	365	5.93399e-05	183	0.1525	NNS	366	reflection	0	0	13	3.01	12	3.34	237	3.07	33	3.48166	114	3.72008	219	3.76981	111	{<re<(flect)}>ion>	<re<(flect)	flect	1	flections
inspecting	1	in-	prefix	366	3.71714	inspect	5.8999	5.91755e-05	5.42935	0.173253	364	5.91773e-05	227	0.189167	VBG	366	inspect	3	0.477121	15	3.07	4	2.93	214	3.03	80	3.85867	128	3.76997	158	3.62878	110	{<in<(spect)}	<in<(spect)	spect	0	NA
resumes	1	re-	prefix	57	2.9159	resume	4.06044	9.26673e-06	3.63759	0.0303675	57	9.26677e-06	37	0.0308333	NNS.VBZ	11.46	resume.resume	0	0	8	2.82	0	2.23	125	2.8	4	2.64915	13	2.80551	40	3.04017	110	{<re<(sume)}	<re<(sume)	sume	0	NA
insight	1	in-	prefix	209	3.47469	insight	5.34711	3.39776e-05	4.81218	0.0968242	209	3.39782e-05	122	0.101667	NN	209	insight	0	0	24	3.26	1	2.53	1732	3.93	9	2.95018	40	3.27217	160	3.63421	110	<in<{(sight)}	(sight)	sight	1	sight
unruly	1	un-	prefix	217	3.49093	unruly	5.3799	3.51156e-05	4.99721	0.115558	216	3.51162e-05	147	0.1225	JJ	217	unruly	0	0	19	3.17	0	2.23	181	2.96	41	3.57343	63	3.46556	113	3.48429	111	<un<{(rule)}>y>	(rule)	rule	1	ruly
overflow	1	over-	prefix	79	3.05556	overflow	4.38203	1.28433e-05	4.12713	0.0495835	79	1.28434e-05	61	0.0508333	NN	79	overflow	0	0	16	3.09	3	2.83	169	2.93	12	3.06412	12	2.77333	55	3.17557	110	<over<{(flow)}	(flow)	flow	1	flow
production	1	pro-	prefix	705	4.00128	production	6.54391	0.000112821	5.38907	0.166926	694	0.000112827	218	0.181667	NN	705	production	8	0.90309	181	4.12	4	2.93	7159	4.55	73	3.81941	213	3.9898	419	4.05064	111	{<pro<(duct)}>ion>	<pro<(duct)	duct	0	NA
converting	1	co-	prefix	57	2.9159	convert	4.06044	9.26673e-06	3.7612	0.0344014	57	9.26677e-06	42	0.035	VBG	57	convert	0	0	6	2.71	1	2.53	602	3.48	6	2.79528	16	2.88983	35	2.98369	110	{<co<(vert)}	<co<(vert)	vert	0	NA
producer	1	pro-	prefix	137	3.29235	producer	4.92725	2.22725e-05	4.06044	0.0464064	137	2.22728e-05	57	0.0475	NN	137	producer	0	0	144	4.03	2	2.71	2479	4.09	57	3.71361	34	3.20345	46	3.09948	111	{<pro<(duct)}>er>	<pro<(duct)	duct	0	NA
increasing	1	in-	prefix	599	3.93062	increase	6.38856	9.65649e-05	5.66988	0.215783	594	9.65695e-05	289	0.240833	VBG	599	increase	0	0	78	3.76	0	2.23	5182	4.41	53	3.68257	201	3.96473	345	3.96646	110	{<in<(crease)}	<in<(crease)	crease	1	creasing
reception	1	re-	prefix	940	4.12606	reception	6.84482	0.000152484	5.80513	0.2436	938	0.000152495	331	0.275833	NN	940	reception	0	0	149	4.04	8	3.19	5012	4.4	241	4.334	275	4.10029	424	4.05578	111	{<re<(cept)>ion>}	<re<(cept)>ion>	cept	0	NA
encouragingly	1	en-	prefix	210	3.47675	encouragingly	5.35186	3.41402e-05	5.03044	0.119263	210	3.41407e-05	152	0.126667	RB	210	encouragingly	0	0	1	2.17	0	2.23	25	2.11	52	3.67446	79	3.56247	79	3.33048	111	<en<{(courage)}>ly>	(courage)	courage	0	NA
underestimate	1	under-	prefix	170	3.38547	underestimate	5.1358	2.74748e-05	4.8828	0.103609	169	2.74752e-05	131	0.109167	VB.VBP	118.52	underestimate.underestimate	0	0	58	3.64	0	2.23	886	3.64	27	3.39734	52	3.38366	91	3.39117	111	<under<{(esteem)>ate>}	(esteem)>ate>	esteem	1	estimate
appreciatively	1	a-	prefix	106	3.18185	appreciatively	4.67283	1.72328e-05	4.36945	0.0629748	106	1.72329e-05	78	0.065	RB	106	appreciatively	0	0	0	1.86	0	2.23	4	1.39	14	3.12627	39	3.26144	53	3.15978	113	{<a<(preci)>ate>}>ive>>ly>	<a<(preci)>ate>	preci	0	NA
reversing	1	re-	prefix	73	3.0217	reverse	4.30407	1.18679e-05	4.07754	0.0472016	73	1.1868e-05	58	0.0483333	VBG	73	reverse	0	0	62	3.66	27	3.68	437	3.34	25	3.36515	25	3.07436	23	2.8076	110	{<re<(verse)}	<re<(verse)	verse	0	NA
adjustments	1	a-	prefix	110	3.19779	adjustment	4.70953	1.78831e-05	4.43082	0.0668795	110	1.78832e-05	83	0.0691667	NNS	110	adjustment	0	0	33	3.4	46	3.9	391	3.29	21	3.2926	33	3.19086	56	3.18326	111	{<a<(just)}>ment>	<a<(just)	just	0	NA
unwound	1	un-	prefix	220	3.49686	unwind	5.39816	3.57659e-05	4.61512	0.0800427	220	3.57665e-05	100	0.0833333	JJ.VBD.VBN	95.94.31	unwound.unwind.unwind	0	0	6	2.71	0	2.23	23	2.08	37	3.52996	40	3.27217	143	3.58575	110	<un<{(wound)}	(wound)	wound	1	wound
encasing	1	en-	prefix	29	2.62959	encase	3.4012	4.71466e-06	3.21888	0.0198026	29	4.71467e-06	24	0.02	VBG	29	encase	0	0	2	2.34	0	2.23	16	1.93	2	2.4273	7	2.56247	20	2.74961	110	<en<{(case)}	(case)	case	1	casing
outgrown	1	out-	prefix	66	2.97855	outgrow	4.20469	1.07299e-05	3.98898	0.0432191	66	1.07299e-05	53	0.0441667	VBD.VBN	7.59	outgrow.outgrow	0	0	13	3.01	0	2.23	143	2.85	13	3.09631	20	2.9816	33	2.95887	111	<out<{(grow)}>n>	(grow)	grow	1	grown
unheard	1	un-	prefix	196	3.44694	unheard	5.273	3.1539e-05	4.99043	0.114816	194	3.15395e-05	146	0.121667	JJ	196	unheard	0	0	10	2.91	2	2.71	448	3.35	13	3.09631	63	3.46556	120	3.51017	110	<un<{(heard)}	(heard)	heard	1	heard
unsuccessfully	1	un-	prefix	120	3.23526	unsuccessfully	4.79579	1.95088e-05	4.5326	0.0738698	120	1.9509e-05	92	0.0766667	RB	120	unsuccessfully	0	0	1	2.17	0	2.23	84	2.63	13	3.09631	36	3.22758	71	3.28472	112	<un<{(success)}>ful>>ly>	(success)	success	1	successfully
removal	1	re-	prefix	249	3.55041	removal	5.52146	4.04803e-05	4.85981	0.101352	249	4.04812e-05	128	0.106667	NN	249	removal	0	0	36	3.43	4	2.93	925	3.66	45	3.61294	76	3.54587	128	3.53798	111	{<re<(move)}>al>	<re<(move)	move	0	NA
predictable	1	pre-	prefix	171	3.388	predictable	5.14166	2.76374e-05	4.83628	0.0990909	170	2.76377e-05	125	0.104167	JJ	171	predictable	0	0	39	3.47	1	2.53	722	3.55	14	3.12627	38	3.25045	119	3.50657	111	{<pre<(dict)}>able>	<pre<(dict)	dict	0	NA
explosive	1	ex-	prefix	422	3.77881	explosive	6.04025	6.81166e-05	5.29832	0.153436	419	6.81189e-05	199	0.165833	JJ.NN	371.51	explosive.explosive	0	0	167	4.09	2	2.71	1492	3.87	51	3.66618	136	3.7961	235	3.8003	111	{<ex<(plode)}>ive>	<ex<(plode)	plode	1	plosive
bedraggled	1	be-	prefix	169	3.38292	bedraggled	5.1358	2.74748e-05	4.90527	0.10586	169	2.74752e-05	134	0.111667	JJ.VBN	155.14	bedraggled.bedraggle	0	0	4	2.56	3	2.83	73	2.56	39	3.55224	63	3.46556	67	3.2599	110	<be<{(draggle)}	(draggle)	draggle	1	draggled
unsteady	1	un-	prefix	353	3.70147	unsteady	5.8693	5.73873e-05	5.42053	0.17185	353	5.7389e-05	225	0.1875	JJ	353	unsteady	3	0.477121	14	3.04	1	2.53	124	2.79	29	3.4273	80	3.56787	244	3.81655	110	<un<{(steady)}	(steady)	steady	1	steady
entranced	1	en-	prefix	142	3.30781	entrance	4.96284	2.30854e-05	4.72739	0.0892311	142	2.30856e-05	112	0.0933333	VBD.VBN	17.125	entrance.entrance	0	0	4	2.56	0	2.23	98	2.69	27	3.39734	60	3.44471	55	3.17557	110	<en<{(trance)}	(trance)	trance	1	tranced
disagreed	1	dis-	prefix	228	3.51231	disagree	5.43372	3.70664e-05	4.98361	0.114072	228	3.70671e-05	145	0.120833	VBD.VBN	206.22	disagree.disagree	0	0	24	3.26	2	2.71	453	3.35	21	3.2926	70	3.51064	137	3.56727	110	<dis<{(agree)}	(agree)	agree	1	agreed
untie	1	un-	prefix	243	3.53986	untie	5.49306	3.93424e-05	5.15329	0.133948	242	3.93431e-05	172	0.143333	VB.VBP	215.28	untie.untie	0	0	66	3.69	18	3.51	220	3.04	63	3.75636	88	3.60877	92	3.39587	110	<un<{(tie)}	(tie)	tie	1	tie
inelegant	1	im-	prefix	17	2.40774	inelegant	2.89037	2.76377e-06	2.77259	0.0124225	17	2.76377e-06	15	0.0125	JJ	17	inelegant	0	0	0	1.86	0	2.23	15	1.9	2	2.4273	3	2.26144	12	2.54133	110	<im<{(elegant)}	(elegant)	elegant	0	NA
unsettled	1	un-	prefix	291	3.61785	unsettled	5.67675	4.73082e-05	5.22036	0.142656	291	4.73093e-05	184	0.153333	JJ.VBD.VBN	169.34.88	unsettled.unsettle.unsettle	0	0	18	3.14	0	2.23	719	3.55	19	3.25121	77	3.55148	195	3.71964	110	<un<{(settle)}	(settle)	settle	1	settled
intoned	1	in-	prefix	133	3.27958	intone	4.89784	2.16222e-05	4.52179	0.0730956	133	2.16225e-05	91	0.0758333	VBD.VBN	122.11	intone.intone	0	0	0	1.86	0	2.23	7	1.6	11	3.02936	56	3.41526	66	3.25346	110	{<in<(tone)}	<in<(tone)	tone	1	toned
transfixed	1	trans-	prefix	287	3.61186	transfix	5.66296	4.66579e-05	5.2933	0.152721	287	4.6659e-05	198	0.165	JJ.VBD.VBN	4.8.275	transfixed.transfix.transfix	0	0	2	2.34	0	2.23	99	2.7	49	3.64915	89	3.61363	149	3.60348	110	<trans<{(fix)}	(fix)	fix	1	fixed
extensions	1	ex-	prefix	83	3.07675	extension	4.41884	1.33311e-05	3.93183	0.040822	82	1.33311e-05	50	0.0416667	NNS	83	extension	0	0	23	3.24	1	2.53	664	3.52	22	3.31191	23	3.03959	38	3.01845	111	{<ex<(tend)}>ion>	<ex<(tend)	tend	1	tensions
unravelling	1	un-	prefix	82	3.07155	unravel	4.41884	1.33311e-05	4.21951	0.0543303	82	1.33311e-05	67	0.0558333	VBG	82	unravel	0	0	2	2.34	3	2.83	234	3.07	14	3.12627	35	3.21569	33	2.95887	110	<un<{(ravel)}	(ravel)	ravel	1	ravelling
unravel	1	un-	prefix	173	3.39302	unravel	5.15906	2.81251e-05	4.85981	0.101352	173	2.81255e-05	128	0.106667	NN.VB.VBP	18.141.14	unravel.unravel.unravel	0	0	17	3.12	6	3.08	457	3.36	19	3.25121	52	3.38366	102	3.44022	110	<un<{(ravel)}	(ravel)	ravel	1	ravel
unripe	1	un-	prefix	27	2.59963	unripe	3.3322	4.38951e-06	3.29584	0.0214353	27	4.38952e-06	26	0.0216667	JJ.NN	24.3	unripe.unripe	3	0.477121	4	2.56	3	2.83	29	2.17	3	2.55224	9	2.65938	15	2.63151	110	<un<{(ripe)}	(ripe)	ripe	1	ripe
overlapping	1	over-	prefix	113	3.20938	overlap	4.7362	1.83708e-05	4.44265	0.0676586	113	1.8371e-05	84	0.07	JJ.VBG	2.111	overlapping.overlap	0	0	7	2.77	2	2.71	128	2.81	14	3.12627	28	3.12178	71	3.28472	110	<over<{(lapp)}	(lapp)	lapp	1	lapping
ingenious	1	in-	prefix	275	3.59338	ingenious	5.6204	4.47071e-05	4.96981	0.112584	275	4.47081e-05	143	0.119167	JJ	275	ingenious	0	0	69	3.71	4	2.93	793	3.6	47	3.63142	90	3.61842	138	3.5704	111	{<in<(geni)>ious>}	<in<(geni)>ious>	geni	0	NA
institution	1	in-	prefix	328	3.66967	institution	5.77144	5.20226e-05	4.8828	0.103609	320	5.2024e-05	131	0.109167	NN	328	institution	0	0	17	3.12	0	2.23	2249	4.05	24	3.34812	83	3.58366	221	3.77374	111	{<in<(stitute)}>ion>	<in<(stitute)	stitute	0	NA
anonymously	1	a-	prefix	62	2.95181	anonymously	4.14313	1.00796e-05	4.06044	0.0464064	62	1.00796e-05	57	0.0475	RB	62	anonymously	0	0	1	2.17	0	2.23	186	2.97	9	2.95018	15	2.8635	38	3.01845	112	{<a<(nym)>ious>}>ly>	<a<(nym)>ious>	nym	0	NA
predictions	1	pre-	prefix	115	3.21693	prediction	4.74493	1.85334e-05	4.12713	0.0495835	114	1.85335e-05	61	0.0508333	NNS	115	prediction	0	0	21	3.21	0	2.23	865	3.63	8	2.90442	34	3.20345	73	3.29662	111	{<pre<(dict)}>ion>	<pre<(dict)	dict	0	NA
congenial	1	co-	prefix	40	2.76525	congenial	3.71357	6.50298e-06	3.3673	0.0230653	40	6.503e-06	28	0.0233333	JJ	40	congenial	0	0	0	1.86	0	2.23	29	2.17	3	2.55224	6	2.50448	31	2.93254	110	<co<{(genial)}	(genial)	genial	0	NA
provides	1	pro-	prefix	188	3.42893	provide	5.23644	3.04011e-05	4.67283	0.0846475	187	3.04015e-05	106	0.0883333	VBZ	188	provide	3	0.477121	74	3.74	8	3.19	2839	4.15	15	3.1543	54	3.39975	119	3.50657	110	{<pro<(vide)}	<pro<(vide)	vide	0	NA
illumined	1	in-	prefix	32	2.67099	illumine	3.49651	5.20238e-06	2.94444	0.0148886	32	5.2024e-06	18	0.015	JJ.VBD.VBN	2.15.15	illumined.illumine.illumine	0	0	0	0	0	0	0	0	2	2.4273	6	2.50448	24	2.82533	110	{<in<(lumin)}	<in<(lumin)	lumin	0	NA
decanters	1	de-	prefix	33	2.68395	decanter	3.52636	5.36496e-06	2.99573	0.0157093	33	5.36497e-06	19	0.0158333	NNS.VBZ	32.1	decanter.decanter	0	0	0	1.86	0	2.23	300	3.17	6	2.79528	11	2.73856	16	2.65784	111	{<de<(cant)}>er>	<de<(cant)	cant	1	canters
demand	1	de-	prefix	1177	4.22362	demand	7.06476	0.000190032	6.05912	0.304416	1169	0.00019005	427	0.355833	NN.VB.VBP	523.353.301	demand.demand.demand	0	0	196	4.16	8	3.19	7387	4.56	121	4.03654	312	4.15493	744	4.29954	110	{<de<(mand)}	<de<(mand)	mand	1	mand
outspoken	1	out-	prefix	81	3.06628	outspoken	4.40672	1.31685e-05	4.11087	0.0487902	81	1.31686e-05	60	0.05	JJ	81	outspoken	0	0	3	2.47	0	2.23	342	3.23	2	2.4273	41	3.28263	38	3.01845	111	<out<{(spoke)}>en>	(spoke)	spoke	1	spoken
unwrinkled	1	un-	prefix	13	2.2986	unwrinkled	2.63906	2.11347e-06	2.56495	0.00995033	13	2.11347e-06	12	0.01	JJ.VBD	12.1	unwrinkled.unwrinkle	0	0	0	0	0	0	0	0	5	2.72833	2	2.1365	6	2.27248	110	<un<{(wrinkle)}	(wrinkle)	wrinkle	1	wrinkled
repose	1	re-	prefix	180	3.41015	repose	5.18178	2.87754e-05	4.26268	0.0566953	177	2.87758e-05	70	0.0583333	NN.VB.VBP	163.14.3	repose.repose.repose	0	0	0	1.86	0	2.23	49	2.39	17	3.20545	21	3.00181	142	3.58272	110	{<re<(pose)}	<re<(pose)	pose	1	pose
expressive	1	ex-	prefix	154	3.3428	expressive	5.03695	2.48737e-05	4.40672	0.0653195	153	2.4874e-05	81	0.0675	JJ	154	expressive	0	0	16	3.09	2	2.71	282	3.15	15	3.1543	22	3.02111	117	3.49927	111	{<ex<(press)}>ive>	<ex<(press)	press	1	pressive
retards	1	re-	prefix	5	1.93062	retard	1.79176	8.12874e-07	1.79176	0.00415801	5	8.12875e-07	5	0.00416667	VBZ	5	retard	0	0	0	1.86	0	2.23	17	1.95	1	2.25121	1	1.96041	3	2.02945	110	{<re<(tard)}	<re<(tard)	tard	0	NA
remonstrance	1	re-	prefix	33	2.68395	remonstrance	3.52636	5.36496e-06	2.94444	0.0148886	33	5.36497e-06	18	0.015	NN	33	remonstrance	0	0	0	1.86	0	2.23	5	1.47	1	2.25121	4	2.35835	28	2.88978	111	{<re<(monster)>ance>}	<re<(monster)>ance>	monster	1	monstrance
inhabit	1	in-	prefix	119	3.23165	inhabit	4.77068	1.90211e-05	4.34381	0.0614086	117	1.90213e-05	76	0.0633333	VB.VBP	53.66	inhabit.inhabit	0	0	13	3.01	1	2.53	197	2.99	14	3.12627	27	3.10654	78	3.32501	110	{<in<(habit)}	<in<(habit)	habit	1	habit
foreseen	1	fore-	prefix	146	3.31979	foresee	4.99043	2.37357e-05	4.30407	0.0590548	146	2.37359e-05	73	0.0608333	VBD.VBN	1.145	foresee.foresee	0	0	0	1.86	0	2.23	124	2.79	17	3.20545	23	3.03959	106	3.45677	111	<fore<{(see)}>n>	(see)	see	1	seen
disorder	1	dis-	prefix	360	3.70998	disorder	5.8693	5.73873e-05	5.07517	0.124428	353	5.7389e-05	159	0.1325	NN	360	disorder	0	0	19	3.17	0	2.23	1407	3.84	21	3.2926	67	3.49189	272	3.86355	110	<dis<{(order)}	(order)	order	1	order
unrest	1	un-	prefix	102	3.16531	unrest	4.63473	1.65825e-05	4.29046	0.0582689	102	1.65826e-05	72	0.06	NN	102	unrest	0	0	10	2.91	0	2.23	777	3.59	6	2.79528	38	3.25045	58	3.19824	110	<un<{(rest)}	(rest)	rest	1	rest
imposing	1	in-	prefix	366	3.71714	impose	5.8999	5.91755e-05	5.44674	0.176052	364	5.91773e-05	231	0.1925	JJ.VBG	121.245	imposing.impose	0	0	9	2.86	0	2.23	1050	3.72	48	3.64038	134	3.78972	184	3.69456	110	{<in<(pose)}	<in<(pose)	pose	0	NA
consisted	1	co-	prefix	446	3.80278	consist	6.10256	7.25058e-05	5.33754	0.159138	446	7.25084e-05	207	0.1725	VBD.VBN	427.19	consist.consist	0	0	13	3.01	0	2.23	235	3.07	45	3.61294	135	3.79292	266	3.8539	110	{<co<(sist)}	<co<(sist)	sist	0	NA
uncut	1	un-	prefix	55	2.90066	uncut	4.02535	8.94158e-06	3.80666	0.0360104	55	8.94162e-06	44	0.0366667	JJ	55	uncut	0	0	0	1.86	1	2.53	143	2.85	6	2.79528	15	2.8635	34	2.97145	110	<un<{(cut)}	(cut)	cut	1	cut
reposes	1	re-	prefix	6	1.99757	repose	1.94591	9.75449e-07	1.60944	0.00332779	6	9.7545e-07	4	0.00333333	VBZ	6	repose	0	0	0	1.86	0	2.23	4	1.39	1	2.25121	1	1.96041	4	2.12636	110	{<re<(pose)}	<re<(pose)	pose	1	poses
concede	1	co-	prefix	86	3.09199	concede	4.46591	1.39813e-05	4.15888	0.0511683	86	1.39814e-05	63	0.0525	VB.VBP	60.26	concede.concede	0	0	7	2.77	0	2.23	843	3.62	6	2.79528	20	2.9816	60	3.21272	110	{<co<(cede)}	<co<(cede)	cede	0	NA
excepting	1	ex-	prefix	112	3.20555	except	4.72739	1.82082e-05	3.91202	0.0400217	112	1.82084e-05	49	0.0408333	NN.VBG	5.107	excepting.except	0	0	0	1.86	0	2.23	39	2.3	8	2.90442	19	2.96041	85	3.36189	110	{<ex<(cept)}	<ex<(cept)	cept	0	NA
unforeseen	1	un-	prefix	98	3.14811	unforeseen	4.59512	1.59322e-05	4.12713	0.0495835	98	1.59323e-05	61	0.0508333	JJ	98	unforeseen	0	0	6	2.71	0	2.23	188	2.97	8	2.90442	18	2.93814	72	3.29071	211	<un<<fore<{(see)}>n>	(see)	see	1	foreseen
unforeseen	2	fore-	prefix	98	3.14811	unforeseen	4.59512	1.59322e-05	4.12713	0.0495835	98	1.59323e-05	61	0.0508333	JJ	98	unforeseen	0	0	6	2.71	0	2.23	188	2.97	8	2.90442	18	2.93814	72	3.29071	211	<un<<fore<{(see)}>n>	(see)	see	1	seen
foresaw	1	fore-	prefix	61	2.94486	foresee	4.12713	9.91702e-06	3.71357	0.0327898	61	9.91707e-06	40	0.0333333	VBD	61	foresee	0	0	2	2.34	0	2.23	60	2.48	7	2.85327	14	2.83547	40	3.04017	110	<fore<{(saw)}	(saw)	saw	1	saw
expend	1	ex-	prefix	32	2.67099	expend	3.49651	5.20238e-06	3.21888	0.0198026	32	5.2024e-06	24	0.02	NN.VB.VBP	4.24.4	expend.expend.expend	0	0	5	2.64	0	2.23	77	2.59	1	2.25121	2	2.1365	29	2.90451	110	{<ex<(pend)}	<ex<(pend)	pend	0	NA
unattainable	1	un-	prefix	37	2.73225	unattainable	3.63759	6.01526e-06	3.43399	0.0246926	37	6.01527e-06	30	0.025	JJ	37	unattainable	0	0	0	1.86	0	2.23	46	2.37	2	2.4273	5	2.43753	30	2.91875	211	<un<{<at<(tain)}>able>	<at<(tain)	tain	1	attainable
inexactness	1	im-	prefix	2	1.62959	inexactness	1.09861	3.2515e-07	1.09861	0.00166528	2	3.2515e-07	2	0.00166667	NN	2	inexactness	0	0	0	0	0	0	0	0	1	2.25121	1	1.96041	0	0	111	<im<{(exact)}>ness>	(exact)	exact	0	NA
comprehended	1	co-	prefix	71	3.0098	comprehend	4.26268	1.13802e-05	3.46574	0.0255053	70	1.13802e-05	31	0.0258333	VBD.VBN	43.28	comprehend.comprehend	0	0	0	1.86	0	2.23	7	1.6	4	2.64915	9	2.65938	58	3.19824	110	{<co<(prehend)}	<co<(prehend)	prehend	0	NA
unconsciously	1	un-	prefix	187	3.42663	unconsciously	5.23644	3.04011e-05	4.74493	0.0907544	187	3.04015e-05	114	0.095	RB	187	unconsciously	0	0	1	2.17	0	2.23	59	2.47	15	3.1543	39	3.26144	133	3.55449	111	<un<{(conscious)}>ly>	(conscious)	conscious	1	consciously
ensconced	1	en-	prefix	61	2.94486	ensconce	4.12713	9.91702e-06	3.82864	0.036814	61	9.91707e-06	45	0.0375	JJ.VBD.VBN	1.12.48	ensconced.ensconce.ensconce	0	0	0	1.86	0	2.23	42	2.33	7	2.85327	14	2.83547	40	3.04017	110	{<en<(sconce)}	<en<(sconce)	sconce	0	NA
proposer	1	pro-	prefix	2	1.62959	proposer	1.09861	3.2515e-07	1.09861	0.00166528	2	3.2515e-07	2	0.00166667	NN	2	proposer	0	0	0	1.86	0	2.23	16	1.93	1	2.25121	1	1.96041	0	0	111	{<pro<(pose)}>er>	<pro<(pose)	pose	1	poser
espoused	1	e-	prefix	23	2.53268	espouse	3.17805	3.73922e-06	2.77259	0.0124225	23	3.73922e-06	15	0.0125	VBD.VBN	12.11	espouse.espouse	0	0	0	1.86	0	2.23	31	2.2	1	2.25121	5	2.43753	17	2.68266	110	{<e<(spouse)}	<e<(spouse)	spouse	0	NA
misgiving	1	mis-	prefix	56	2.90835	misgive	4.04305	9.10416e-06	3.63759	0.0303675	56	9.1042e-06	37	0.0308333	NN.VBG	48.8	misgiving.misgive	0	0	0	1.86	0	2.23	10	1.74	5	2.72833	15	2.8635	36	2.99559	110	<mis<{(give)}	(give)	give	1	giving
irrevocably	1	im-	prefix	71	3.0098	irrevocably	4.27667	1.15428e-05	4.07754	0.0472016	71	1.15428e-05	58	0.0483333	RB	71	irrevocably	0	0	0	1.86	0	2.23	32	2.21	4	2.64915	10	2.70078	57	3.19081	112	<im<{(revoke)}>able>>y>	(revoke)	revoke	0	NA
depressed	1	de-	prefix	564	3.90452	depress	6.3315	9.12004e-05	5.62402	0.207014	561	9.12045e-05	276	0.23	JJ.VBD.VBN	425.70.69	depressed.depress.depress	0	0	42	3.5	2	2.71	1575	3.89	51	3.66618	114	3.72008	399	4.02945	110	{<de<(press)}	<de<(press)	press	1	pressed
advocates	1	a-	prefix	56	2.90835	advocate	4.04305	9.10416e-06	3.49651	0.0263173	56	9.1042e-06	32	0.0266667	NNS.VBZ	54.2	advocate.advocate	0	0	0	1.86	0	2.23	183	2.96	3	2.55224	24	3.05732	29	2.90451	111	{<a<(voc)>ate>}	<a<(voc)>ate>	voc	0	NA
advocate	1	a-	prefix	136	3.28919	advocate	4.90527	2.17848e-05	4.30407	0.0590548	134	2.1785e-05	73	0.0608333	NN.VB.VBP	103.26.7	advocate.advocate.advocate	0	0	0	1.86	0	2.23	900	3.65	8	2.90442	45	3.32214	83	3.35167	111	{<a<(voc)>ate>}	<a<(voc)>ate>	voc	0	NA
commissioner	1	co-	prefix	141	3.30476	commissioner	4.94164	2.25977e-05	3.71357	0.0327898	139	2.25979e-05	40	0.0333333	NN	141	commissioner	0	0	10	2.91	0	2.23	2698	4.13	20	3.2724	52	3.38366	69	3.27248	112	{<co<(miss)>ion>}>er>	<co<(miss)>ion>	miss	0	NA
dispatch	1	dis-	prefix	145	3.31682	dispatch	4.97673	2.34105e-05	4.31749	0.05984	144	2.34108e-05	74	0.0616667	NN.VB.VBP	85.58.2	dispatch.dispatch.dispatch	0	0	14	3.04	0	2.23	438	3.34	14	3.12627	38	3.25045	93	3.40051	110	{<dis<(patch)}	<dis<(patch)	patch	1	patch
unfavourable	1	un-	prefix	27	2.59963	unfavourable	3.3322	4.38951e-06	2.94444	0.0148886	27	4.38952e-06	18	0.015	JJ	27	unfavourable	0	0	0	1.86	0	2.23	49	2.39	4	2.64915	4	2.35835	19	2.72842	111	<un<{(favour)}>able>	(favour)	favour	1	favourable
dispatched	1	dis-	prefix	250	3.55214	dispatch	5.52146	4.04803e-05	4.89035	0.10436	249	4.04812e-05	132	0.11	VBD.VBN	83.167	dispatch.dispatch	0	0	7	2.77	0	2.23	394	3.29	26	3.38154	61	3.45177	163	3.64223	110	{<dis<(patch)}	<dis<(patch)	patch	1	patched
awaited	1	a-	prefix	439	3.79592	await	6.0845	7.12053e-05	5.34711	0.160559	438	7.12078e-05	209	0.174167	VBD.VBN	368.71	await.await	0	0	12	2.98	0	2.23	441	3.34	51	3.66618	120	3.74217	268	3.85714	110	<a<{(wait)}	(wait)	wait	1	waited
bespoken	1	be-	prefix	4	1.85144	bespeak	1.60944	6.503e-07	1.60944	0.00332779	4	6.503e-07	4	0.00333333	NN.VBN	1.3	bespoken.bespeak	0	0	0	0	0	0	0	0	1	2.25121	1	1.96041	2	1.90451	111	<be<{(spoke)}>en>	(spoke)	spoke	1	spoken
excess	1	ex-	prefix	231	3.51796	excess	5.42053	3.65787e-05	4.86753	0.102105	225	3.65794e-05	129	0.1075	JJ.NN	107.124	excess.excess	0	0	38	3.46	0	2.23	2026	4	16	3.18063	32	3.1779	183	3.6922	110	{<ex<(cess)}	<ex<(cess)	cess	1	cess
unmask	1	un-	prefix	36	2.72067	unmask	3.61092	5.85268e-06	3.2581	0.0206193	36	5.8527e-06	25	0.0208333	VB.VBP	34.2	unmask.unmask	0	0	2	2.34	0	2.23	29	2.17	9	2.95018	14	2.83547	13	2.57351	110	<un<{(mask)}	(mask)	mask	1	mask
retaining	1	re-	prefix	65	2.97202	retain	4.18965	1.05673e-05	3.89182	0.0392207	65	1.05674e-05	48	0.04	VBG	65	retain	0	0	3	2.47	0	2.23	454	3.35	4	2.64915	6	2.50448	55	3.17557	110	{<re<(tain)}	<re<(tain)	tain	0	NA
exceptionally	1	ex-	prefix	225	3.50658	exceptionally	5.42053	3.65787e-05	4.99721	0.115558	225	3.65794e-05	147	0.1225	RB	225	exceptionally	0	0	49	3.56	3	2.83	1133	3.75	49	3.64915	69	3.50448	107	3.46081	113	{<ex<(cept)}>ion>>al>>ly>	<ex<(cept)	cept	0	NA
presentiment	1	pre-	prefix	45	2.81523	presentiment	3.82864	7.31585e-06	3.09104	0.0173486	45	7.31587e-06	21	0.0175	NN	45	presentiment	0	0	0	1.86	0	2.23	3	1.3	7	2.85327	9	2.65938	29	2.90451	111	{<pre<(senti)>ment>}	<pre<(senti)>ment>	senti	1	sentiment
disembarked	1	dis-	prefix	87	3.09695	disembark	4.47734	1.41439e-05	4.18965	0.0527506	87	1.4144e-05	65	0.0541667	VBD.VBN	76.11	disembark.disembark	0	0	0	1.86	0	2.23	27	2.14	23	3.33039	34	3.20345	30	2.91875	210	<dis<{<en<(bark)}	<en<(bark)	bark	1	embarked
disembarked	2	en-	prefix	87	3.09695	disembark	4.47734	1.41439e-05	4.18965	0.0527506	87	1.4144e-05	65	0.0541667	VBD.VBN	76.11	disembark.disembark	0	0	0	1.86	0	2.23	27	2.14	23	3.33039	34	3.20345	30	2.91875	210	<dis<{<en<(bark)}	<en<(bark)	bark	0	NA
indispensable	1	im-	prefix	81	3.06628	indispensable	4.40672	1.31685e-05	3.82864	0.036814	81	1.31686e-05	45	0.0375	JJ	81	indispensable	0	0	5	2.64	0	2.23	155	2.89	5	2.72833	10	2.70078	66	3.25346	111	<im<{(dispense)}>able>	(dispense)	dispense	0	NA
resembles	1	re-	prefix	128	3.26306	resemble	4.85981	2.08094e-05	4.39445	0.0645385	128	2.08096e-05	80	0.0666667	VBZ	128	resemble	0	0	8	2.82	2	2.71	270	3.13	23	3.33039	12	2.77333	93	3.40051	110	{<re<(semble)}	<re<(semble)	semble	0	NA
traverse	1	trans-	prefix	88	3.10186	traverse	4.48864	1.43065e-05	3.91202	0.0400217	88	1.43066e-05	49	0.0408333	VB.VBP	81.7	traverse.traverse	0	0	20	3.19	0	2.23	155	2.89	10	2.99157	21	3.00181	57	3.19081	110	{<trans<(verse)}	<trans<(verse)	verse	0	NA
disorderly	1	dis-	prefix	64	2.96538	disorderly	4.17439	1.04047e-05	3.85015	0.0376169	64	1.04048e-05	46	0.0383333	JJ	64	disorderly	0	0	2	2.34	0	2.23	185	2.97	6	2.79528	18	2.93814	40	3.04017	111	<dis<{(order)}>ly>	(order)	order	1	orderly
indifference	1	im-	prefix	324	3.66435	indifference	5.78074	5.25103e-05	5.00395	0.1163	323	5.25117e-05	148	0.123333	NN	324	indifference	0	0	3	2.47	0	2.23	175	2.94	12	3.06412	38	3.25045	274	3.86672	111	{<im<(differ)>ance>}	<im<(differ)>ance>	differ	0	NA
outlines	1	out-	prefix	241	3.53629	outline	5.48894	3.91798e-05	5.20401	0.140486	241	3.91806e-05	181	0.150833	VBZ	241	outline	3	0.477121	1	2.17	2	2.71	170	2.93	36	3.51838	87	3.60387	118	3.50293	110	<out<{(line)}	(line)	line	1	lines
affect	1	a-	prefix	544	3.88887	affect	6.29711	8.81117e-05	5.5835	0.199534	542	8.81156e-05	265	0.220833	NN.VB.VBP	16.462.66	affect.affect.affect	3	0.477121	229	4.23	3	2.83	6643	4.52	57	3.71361	146	3.8267	341	3.96141	110	{<a<(fect)}	<a<(fect)	fect	0	NA
unequally	1	un-	prefix	8	2.10671	unequally	2.19722	1.3006e-06	2.19722	0.00664454	8	1.3006e-06	8	0.00666667	RB	8	unequally	0	0	0	1.86	0	2.23	10	1.74	2	2.4273	3	2.26144	3	2.02945	112	<un<{(equi)>al>}>ly>	(equi)>al>	equi	1	equally
independent	1	im-	prefix	611	3.93922	independent	6.40853	9.85156e-05	5.57595	0.198168	606	9.85204e-05	263	0.219167	JJ.NN	610.1	independent.independent	0	0	71	3.72	0	2.23	11413	4.75	71	3.80751	159	3.8635	381	4.00945	211	<im<{<de<(pend)}>ant>	<de<(pend)	pend	0	NA
independent	2	de-	prefix	611	3.93922	independent	6.40853	9.85156e-05	5.57595	0.198168	606	9.85204e-05	263	0.219167	JJ.NN	610.1	independent.independent	0	0	71	3.72	0	2.23	11413	4.75	71	3.80751	159	3.8635	381	4.00945	211	<im<{<de<(pend)}>ant>	<de<(pend)	pend	1	pendent
insurrection	1	in-	prefix	39	2.75453	insurrection	3.68888	6.3404e-06	3.29584	0.0214353	39	6.34042e-06	26	0.0216667	NN	39	insurrection	0	0	1	2.17	0	2.23	47	2.38	2	2.4273	4	2.35835	33	2.95887	111	{<in<(surrect)>ion>}	<in<(surrect)>ion>	surrect	0	NA
subordinates	1	sub-	prefix	47	2.83371	subordinate	3.8712	7.64099e-06	3.17805	0.0189853	47	7.64102e-06	23	0.0191667	NNS	47	subordinate	0	0	1	2.17	0	2.23	23	2.08	2	2.4273	3	2.26144	42	3.06086	111	{<sub<(ordin)>ate>}	<sub<(ordin)>ate>	ordin	0	NA
unwieldy	1	un-	prefix	67	2.98498	unwieldy	4.21951	1.08925e-05	3.98898	0.0432191	67	1.08925e-05	53	0.0441667	JJ	67	unwieldy	0	0	3	2.47	0	2.23	72	2.56	6	2.79528	20	2.9816	41	3.05064	111	<un<{(wield)}>y>	(wield)	wield	1	wieldy
traverses	1	trans-	prefix	9	2.15247	traverse	2.30259	1.46317e-06	2.19722	0.00664454	9	1.46317e-06	8	0.00666667	NNS.VBZ	3.6	traverse.traverse	0	0	0	1.86	0	2.23	11	1.77	1	2.25121	2	2.1365	6	2.27248	110	{<trans<(verse)}	<trans<(verse)	verse	0	NA
deflections	1	de-	prefix	2	1.62959	deflection	1.09861	3.2515e-07	1.09861	0.00166528	2	3.2515e-07	2	0.00166667	NNS	2	deflection	0	0	1	2.17	0	2.23	16	1.93	1	2.25121	1	1.96041	0	0	111	{<de<(flect)}>ion>	<de<(flect)	flect	1	flections
transacted	1	trans-	prefix	11	2.23165	transact	2.48491	1.78832e-06	2.30259	0.00747202	11	1.78832e-06	9	0.0075	VBD.VBN	1.10	transact.transact	0	0	0	1.86	0	2.23	4	1.39	1	2.25121	1	1.96041	9	2.42739	110	{<trans<(act)}	<trans<(act)	act	1	acted
irresistible	1	im-	prefix	284	3.60732	irresistible	5.65249	4.61702e-05	5.09375	0.126633	284	4.61713e-05	162	0.135	JJ	284	irresistible	0	0	43	3.51	1	2.53	602	3.48	32	3.4687	69	3.50448	183	3.6922	211	<im<{<re<(sist)}>able>	<re<(sist)	sist	0	NA
irresistible	2	re-	prefix	284	3.60732	irresistible	5.65249	4.61702e-05	5.09375	0.126633	284	4.61713e-05	162	0.135	JJ	284	irresistible	0	0	43	3.51	1	2.53	602	3.48	32	3.4687	69	3.50448	183	3.6922	211	<im<{<re<(sist)}>able>	<re<(sist)	sist	0	NA
disregard	1	dis-	prefix	116	3.22066	disregard	4.75359	1.86959e-05	4.54329	0.0746435	115	1.86961e-05	93	0.0775	NN.VB.VBP	66.43.7	disregard.disregard.disregard	0	0	7	2.77	0	2.23	285	3.15	7	2.85327	21	3.00181	88	3.37678	110	<dis<{(regard)}	(regard)	regard	1	regard
exclamations	1	ex-	prefix	100	3.15679	exclamation	4.60517	1.60948e-05	4.36945	0.0629748	99	1.60949e-05	78	0.065	NNS	100	exclamation	0	0	0	1.86	0	2.23	5	1.47	11	3.02936	26	3.09075	63	3.23357	111	{<ex<(claim)}>ion>	<ex<(claim)	claim	0	NA
traversing	1	trans-	prefix	50	2.86004	traverse	3.93183	8.12871e-06	3.66356	0.0311756	50	8.12875e-06	38	0.0316667	VBG	50	traverse	0	0	3	2.47	0	2.23	31	2.2	4	2.64915	8	2.61363	38	3.01845	110	{<trans<(verse)}	<trans<(verse)	verse	0	NA
reviving	1	re-	prefix	61	2.94486	revive	4.12713	9.91702e-06	3.80666	0.0360104	61	9.91707e-06	44	0.0366667	VBG	61	revive	0	0	2	2.34	1	2.53	198	2.99	7	2.85327	19	2.96041	35	2.98369	110	{<re<(vive)}	<re<(vive)	vive	0	NA
enriched	1	en-	prefix	63	2.95865	enrich	4.15888	1.02422e-05	3.63759	0.0303675	63	1.02422e-05	37	0.0308333	JJ.VBD.VBN	10.1.52	enriched.enrich.enrich	0	0	6	2.71	1	2.53	237	3.07	8	2.90442	21	3.00181	34	2.97145	110	<en<{(rich)}	(rich)	rich	0	NA
encase	1	en-	prefix	9	2.15247	encase	2.30259	1.46317e-06	2.30259	0.00747202	9	1.46317e-06	9	0.0075	VB.VBP	8.1	encase.encase	0	0	4	2.56	0	2.23	37	2.28	1	2.25121	5	2.43753	3	2.02945	110	<en<{(case)}	(case)	case	1	case
arise	1	a-	prefix	218	3.49292	arise	5.36598	3.46279e-05	4.79579	0.0953102	213	3.46285e-05	120	0.1	VB.VBP	156.62	arise.arise	0	0	19	3.17	4	2.93	734	3.56	15	3.1543	40	3.27217	163	3.64223	110	<a<{(rise)}	(rise)	rise	1	rise
premature	1	pre-	prefix	104	3.17366	premature	4.65396	1.69077e-05	4.35671	0.062192	104	1.69078e-05	77	0.0641667	JJ	104	premature	0	0	6	2.71	0	2.23	662	3.52	7	2.85327	25	3.07436	72	3.29071	110	{<pre<(mature)}	<pre<(mature)	mature	1	mature
interruption	1	inter-	prefix	281	3.60272	interruption	5.63479	4.53574e-05	5.2575	0.147701	279	4.53584e-05	191	0.159167	NN	281	interruption	0	0	13	3.01	2	2.71	257	3.11	32	3.4687	85	3.59388	164	3.64487	111	{<inter<(rupt)}>ion>	<inter<(rupt)	rupt	0	NA
afoot	1	a-	prefix	127	3.25968	afoot	4.84419	2.04842e-05	4.45435	0.0684372	126	2.04844e-05	85	0.0708333	JJ	127	afoot	0	0	19	3.17	0	2.23	239	3.08	15	3.1543	51	3.37539	61	3.21978	110	<a<{(foot)}	(foot)	foot	1	foot
enclosure	1	en-	prefix	323	3.66302	enclosure	5.77455	5.21852e-05	4.80402	0.0960675	321	5.21866e-05	121	0.100833	NN	323	enclosure	0	0	760	4.75	19	3.53	1635	3.91	84	3.8796	120	3.74217	119	3.50657	111	<en<{(close)}>ure>	(close)	close	1	closure
excessive	1	ex-	prefix	186	3.42431	excessive	5.22036	2.99133e-05	4.72739	0.0892311	184	2.99138e-05	112	0.0933333	JJ	186	excessive	0	0	14	3.04	0	2.23	1095	3.74	5	2.72833	42	3.29285	139	3.57351	111	{<ex<(cess)}>ive>	<ex<(cess)	cess	0	NA
subjected	1	sub-	prefix	179	3.40774	subject	5.18178	2.87754e-05	4.63473	0.08158	177	2.87758e-05	102	0.085	VBD.VBN	9.170	subject.subject	0	0	10	2.91	0	2.23	474	3.37	15	3.1543	52	3.38366	112	3.48047	110	{<sub<(ject)}	<sub<(ject)	ject	0	NA
contortions	1	co-	prefix	33	2.68395	contortion	3.52636	5.36496e-06	3.43399	0.0246926	33	5.36497e-06	30	0.025	NNS	33	contortion	0	0	1	2.17	0	2.23	18	1.97	3	2.55224	10	2.70078	20	2.74961	111	{<co<(tort)}>ion>	<co<(tort)	tort	0	NA
disconnected	1	dis-	prefix	158	3.35387	disconnected	5.0689	2.56865e-05	4.77068	0.0930349	158	2.56868e-05	117	0.0975	JJ.VBD.VBN	91.28.39	disconnected.disconnect.disconnect	0	0	5	2.64	2	2.71	267	3.12	22	3.31191	31	3.16453	105	3.45269	110	<dis<{(connect)}	(connect)	connect	1	connected
resuming	1	re-	prefix	89	3.10671	resume	4.49981	1.44691e-05	4.06044	0.0464064	89	1.44692e-05	57	0.0475	VBG	89	resume	0	0	1	2.17	0	2.23	59	2.47	10	2.99157	18	2.93814	61	3.21978	110	{<re<(sume)}	<re<(sume)	sume	0	NA
depressions	1	de-	prefix	16	2.38292	depression	2.83321	2.6012e-06	2.77259	0.0124225	16	2.6012e-06	15	0.0125	NNS	16	depression	0	0	0	1.86	0	2.23	60	2.48	1	2.25121	3	2.26144	12	2.54133	111	{<de<(press)}>ion>	<de<(press)	press	0	NA
unloosed	1	un-	prefix	8	2.10671	unloose	2.19722	1.3006e-06	2.19722	0.00664454	8	1.3006e-06	8	0.00666667	VBD.VBN	5.3	unloose.unloose	0	0	0	0	0	0	0	0	2	2.4273	3	2.26144	3	2.02945	110	<un<{(loose)}	(loose)	loose	1	loosed
bestride	1	be-	prefix	6	1.99757	bestride	1.94591	9.75449e-07	1.94591	0.00498754	6	9.7545e-07	6	0.005	VB	6	bestride	0	0	0	1.86	0	2.23	13	1.84	1	2.25121	1	1.96041	4	2.12636	110	<be<{(stride)}	(stride)	stride	1	stride
discordant	1	dis-	prefix	52	2.87675	discordant	3.97029	8.45386e-06	3.78419	0.0352063	52	8.4539e-06	43	0.0358333	JJ	52	discordant	0	0	15	3.07	0	2.23	41	2.32	9	2.95018	10	2.70078	33	2.95887	111	{<dis<(cord)}>ant>	<dis<(cord)	cord	0	NA
outline	1	out-	prefix	757	4.03214	outline	6.62936	0.000122899	6.02345	0.295154	756	0.000122907	412	0.343333	NN.VB.VBP	710.28.19	outline.outline.outline	8	0.90309	75	3.75	21	3.57	973	3.68	151	4.13202	215	3.99384	391	4.02067	110	<out<{(line)}	(line)	line	1	line
repress	1	re-	prefix	69	2.99757	repress	4.2485	1.12176e-05	3.78419	0.0352063	69	1.12177e-05	43	0.0358333	VB.VBP	66.3	repress.repress	0	0	0	1.86	0	2.23	42	2.33	7	2.85327	8	2.61363	54	3.16775	110	{<re<(press)}	<re<(press)	press	1	press
incessant	1	im-	prefix	118	3.22802	incessant	4.77912	1.91837e-05	4.46591	0.0692151	118	1.91838e-05	86	0.0716667	JJ.NN	102.16	incessant.incessant	0	0	2	2.34	0	2.23	71	2.55	11	3.02936	30	3.15074	77	3.31948	111	{<im<(cess)>ant>}	<im<(cess)>ant>	cess	0	NA
conceive	1	co-	prefix	177	3.40289	conceive	5.17615	2.86128e-05	4.40672	0.0653195	176	2.86132e-05	81	0.0675	VB.VBP	169.8	conceive.conceive	0	0	2	2.34	0	2.23	311	3.19	3	2.55224	25	3.07436	149	3.60348	110	{<co<(ceive)}	<co<(ceive)	ceive	0	NA
unclean	1	un-	prefix	65	2.97202	unclean	4.17439	1.04047e-05	3.93183	0.040822	64	1.04048e-05	50	0.0416667	JJ	65	unclean	0	0	3	2.47	0	2.23	78	2.59	4	2.64915	14	2.83547	47	3.10863	110	<un<{(clean)}	(clean)	clean	1	clean
interference	1	inter-	prefix	227	3.51041	interference	5.42495	3.67413e-05	4.97673	0.113329	226	3.67419e-05	144	0.12	NN	227	interference	0	0	22	3.23	2	2.71	643	3.5	18	3.22893	62	3.45872	147	3.59765	111	{<inter<(fere)}>ance>	<inter<(fere)	fere	0	NA
resistance	1	re-	prefix	1484	4.3242	resistance	7.29574	0.000239444	5.7589	0.233754	1473	0.000239473	316	0.263333	JJ.NN	1.1483	resistance.resistance	0	0	199	4.17	0	2.23	2293	4.06	42	3.58365	500	4.35922	942	4.4019	111	{<re<(sist)}>ance>	<re<(sist)	sist	0	NA
intoxicated	1	in-	prefix	109	3.19386	intoxicate	4.69135	1.75579e-05	4.18965	0.0527506	108	1.75581e-05	65	0.0541667	JJ.VBD.VBN	51.8.50	intoxicated.intoxicate.intoxicate	0	0	1	2.17	0	2.23	127	2.8	9	2.95018	17	2.91466	83	3.35167	112	{<in<(toxico)>ic>>ate>}	<in<(toxico)>ic>>ate>	toxico	0	NA
receives	1	re-	prefix	138	3.29549	receive	4.93447	2.24351e-05	4.49981	0.0715452	138	2.24353e-05	89	0.0741667	VBZ	138	receive	0	0	27	3.31	2	2.71	755	3.57	15	3.1543	27	3.10654	96	3.41416	110	{<re<(ceive)}	<re<(ceive)	ceive	0	NA
impracticable	1	im-	prefix	19	2.4535	impracticable	2.99573	3.08892e-06	2.70805	0.0115991	19	3.08892e-06	14	0.0116667	JJ	19	impracticable	0	0	0	1.86	0	2.23	4	1.39	1	2.25121	5	2.43753	13	2.57351	112	<im<{(pract)>ic>>able>}	(pract)>ic>>able>	pract	1	practicable
retaken	1	re-	prefix	14	2.32856	retake	2.70805	2.27605e-06	2.70805	0.0115991	14	2.27605e-06	14	0.0116667	NN.VB.VBN	1.2.11	retaken.retake.retake	0	0	0	1.86	0	2.23	44	2.35	1	2.25121	3	2.26144	10	2.46878	111	<re<{(take)}>en>	(take)	take	1	taken
imprisoned	1	in-	prefix	728	4.0152	imprison	6.58893	0.000118022	5.66988	0.215783	726	0.000118029	289	0.240833	VBD.VBN	32.696	imprison.imprison	0	0	80	3.77	1	2.53	716	3.55	98	3.94582	248	4.05558	382	4.01059	110	<in<{(prison)}	(prison)	prison	0	NA
intervention	1	inter-	prefix	177	3.40289	intervention	5.17615	2.86128e-05	4.56435	0.0761891	176	2.86132e-05	95	0.0791667	NN	177	intervention	0	0	7	2.77	0	2.23	2605	4.11	8	2.90442	34	3.20345	135	3.56093	111	{<inter<(vene)}>ion>	<inter<(vene)	vene	0	NA
embalmed	1	en-	prefix	18	2.43122	embalmed	2.94444	2.92634e-06	2.70805	0.0115991	18	2.92635e-06	14	0.0116667	JJ.VBD.VBN	7.1.10	embalmed.embalm.embalm	0	0	3	2.47	0	2.23	45	2.36	2	2.4273	7	2.56247	9	2.42739	110	<en<{(balm)}	(balm)	balm	0	NA
colloquy	1	co-	prefix	15	2.35659	colloquy	2.70805	2.27605e-06	2.07944	0.00581639	14	2.27605e-06	7	0.00583333	NN	15	colloquy	0	0	0	0	0	0	0	0	2	2.4273	2	2.1365	11	2.50657	111	{<co<(loqu)>y>}	<co<(loqu)>y>	loqu	0	NA
ascertain	1	a-	prefix	159	3.35659	ascertain	5.0689	2.56865e-05	4.2485	0.0559076	158	2.56868e-05	69	0.0575	VB.VBP	157.2	ascertain.ascertain	0	0	4	2.56	0	2.23	217	3.03	12	3.06412	26	3.09075	121	3.51375	110	{<a<(certain)}	<a<(certain)	certain	0	NA
resolving	1	re-	prefix	86	3.09199	resolve	4.46591	1.39813e-05	4.00733	0.0440169	86	1.39814e-05	54	0.045	VBG	86	resolve	0	0	2	2.34	0	2.23	268	3.13	6	2.79528	21	3.00181	59	3.20554	110	{<re<(solve)}	<re<(solve)	solve	1	solving
intoxication	1	in-	prefix	51	2.86847	intoxication	3.93183	8.12871e-06	3.52636	0.0271287	50	8.12875e-06	33	0.0275	NN	51	intoxication	0	0	0	1.86	0	2.23	36	2.26	4	2.64915	4	2.35835	43	3.07084	113	{<in<(toxico)>ic>>ate>}>ion>	<in<(toxico)>ic>>ate>	toxico	0	NA
inanimate	1	im-	prefix	70	3.00373	inanimate	4.26268	1.13802e-05	3.91202	0.0400217	70	1.13802e-05	49	0.0408333	JJ.VB	69.1	inanimate.inanimate	0	0	12	2.98	0	2.23	82	2.61	8	2.90442	8	2.61363	54	3.16775	111	<im<{(anim)>ate>}	(anim)>ate>	anim	0	NA
overhanging	1	over-	prefix	169	3.38292	overhang	5.1358	2.74748e-05	4.79579	0.0953102	169	2.74752e-05	120	0.1	VBG	169	overhang	3	0.477121	5	2.64	0	2.23	89	2.65	22	3.31191	71	3.51672	76	3.31388	110	<over<{(hang)}	(hang)	hang	1	hanging
reposing	1	re-	prefix	18	2.43122	repose	2.94444	2.92634e-06	2.70805	0.0115991	18	2.92635e-06	14	0.0116667	VBG	18	repose	0	0	0	1.86	0	2.23	2	1.17	2	2.4273	5	2.43753	11	2.50657	110	{<re<(pose)}	<re<(pose)	pose	1	posing
inevitably	1	im-	prefix	311	3.64663	inevitably	5.743	5.05595e-05	5.09375	0.126633	311	5.05608e-05	162	0.135	RB	311	inevitably	0	0	12	2.98	0	2.23	1378	3.84	15	3.1543	61	3.45177	235	3.8003	111	<im<{(evitable)}>y>	(evitable)	evitable	0	NA
unlimited	1	un-	prefix	124	3.24938	unlimited	4.81218	1.98339e-05	4.49981	0.0715452	122	1.98341e-05	89	0.0741667	JJ	124	unlimited	0	0	23	3.24	0	2.23	428	3.33	17	3.20545	26	3.09075	81	3.3412	110	<un<{(limit)}	(limit)	limit	1	limited
encircle	1	en-	prefix	48	2.84267	encircle	3.89182	7.80357e-06	3.78419	0.0352063	48	7.8036e-06	43	0.0358333	VB.VBP	31.17	encircle.encircle	0	0	0	1.86	0	2.23	25	2.11	3	2.55224	12	2.77333	33	2.95887	110	<en<{(circle)}	(circle)	circle	1	circle
immortal	1	im-	prefix	688	3.99069	immortal	6.52796	0.000111033	5.14749	0.133219	683	0.000111039	171	0.1425	JJ	688	immortal	0	0	44	3.52	0	2.23	427	3.33	54	3.69054	200	3.96258	434	4.06588	111	<im<{(mort)>al>}	(mort)>al>	mort	1	mortal
encamped	1	en-	prefix	42	2.78594	encamp	3.7612	6.82812e-06	3.3673	0.0230653	42	6.82815e-06	28	0.0233333	JJ.VBD.VBN	1.4.37	encamped.encamp.encamp	0	0	0	1.86	0	2.23	12	1.81	2	2.4273	5	2.43753	35	2.98369	110	<en<{(camp)}	(camp)	camp	1	camped
impersonation	1	in-	prefix	50	2.86004	impersonation	3.93183	8.12871e-06	3.7612	0.0344014	50	8.12875e-06	42	0.035	NN	50	impersonation	0	0	24	3.26	0	2.23	176	2.94	16	3.18063	9	2.65938	25	2.84236	112	<in<{(person)}>ate>>ion>	(person)	person	0	NA
disgorges	1	dis-	prefix	2	1.62959	disgorge	1.09861	3.2515e-07	1.09861	0.00166528	2	3.2515e-07	2	0.00166667	VBZ	2	disgorge	0	0	0	1.86	0	2.23	2	1.17	1	2.25121	1	1.96041	0	0	110	<dis<{(gorge)}	(gorge)	gorge	1	gorges
requesting	1	re-	prefix	98	3.14811	request	4.59512	1.59322e-05	4.27667	0.0574824	98	1.59323e-05	71	0.0591667	VBG	98	request	0	0	12	2.98	0	2.23	229	3.06	14	3.12627	19	2.96041	65	3.24693	110	{<re<(quest)}	<re<(quest)	quest	1	questing
consecrated	1	co-	prefix	42	2.78594	consecrate	3.7612	6.82812e-06	3.17805	0.0189853	42	6.82815e-06	23	0.0191667	JJ.VBD.VBN	12.5.25	consecrated.consecrate.consecrate	0	0	0	1.86	0	2.23	110	2.74	1	2.25121	5	2.43753	36	2.99559	110	{<co<(secrate)}	<co<(secrate)	secrate	0	NA
imprudent	1	im-	prefix	56	2.90835	imprudent	4.02535	8.94158e-06	2.99573	0.0157093	55	8.94162e-06	19	0.0158333	JJ	56	imprudent	0	0	0	1.86	0	2.23	15	1.9	2	2.4273	8	2.61363	46	3.09948	111	<im<{(prud)>ant>}	(prud)>ant>	prud	1	prudent
detained	1	de-	prefix	175	3.39798	detain	5.17048	2.84502e-05	4.43082	0.0668795	175	2.84506e-05	83	0.0691667	VBD.VBN	27.148	detain.detain	0	0	4	2.56	0	2.23	794	3.6	12	3.06412	45	3.32214	118	3.50293	110	{<de<(tain)}	<de<(tain)	tain	0	NA
misdemeanour	1	mis-	prefix	14	2.32856	misdemeanour	2.70805	2.27605e-06	2.63906	0.0107751	14	2.27605e-06	13	0.0108333	NN	14	misdemeanour	0	0	1	2.17	0	2.23	44	2.35	3	2.55224	4	2.35835	7	2.33048	111	<mis<{(demean)>our>}	(demean)>our>	demean	1	demeanour
preoccupied	1	pre-	prefix	425	3.78188	preoccupied	6.05444	6.9092e-05	5.48894	0.183016	425	6.90944e-05	241	0.200833	JJ.VBD.VBN	236.10.179	preoccupied.preoccupy.preoccupy	0	0	11	2.94	0	2.23	271	3.13	26	3.38154	96	3.64615	303	3.91026	110	<pre<{(occupy)}	(occupy)	occupy	1	occupied
inasmuch	1	im-	prefix	61	2.94486	inasmuch	4.12713	9.91702e-06	3.29584	0.0214353	61	9.91707e-06	26	0.0216667	IN	61	inasmuch	0	0	1	2.17	0	2.23	44	2.35	5	2.72833	7	2.56247	49	3.12636	120	<im<{(as)}{(much)}	(as)	as	0	NA
imprisonment	1	in-	prefix	292	3.61934	imprisonment	5.67675	4.73082e-05	4.93447	0.108854	291	4.73093e-05	138	0.115	NN	292	imprisonment	0	0	12	2.98	0	2.23	494	3.39	25	3.36515	75	3.5402	192	3.71294	111	<in<{(prison)}>ment>	(prison)	prison	0	NA
composed	1	co-	prefix	695	3.99508	compose	6.54247	0.000112658	5.72031	0.225807	693	0.000112664	304	0.253333	JJ.VBD.VBN	15.62.618	composed.compose.compose	0	0	40	3.48	0	2.23	1248	3.79	58	3.72103	127	3.76659	510	4.13581	110	{<co<(pose)}	<co<(pose)	pose	0	NA
intractable	1	im-	prefix	16	2.38292	intractable	2.83321	2.6012e-06	2.83321	0.0132452	16	2.6012e-06	16	0.0133333	JJ	16	intractable	0	0	0	1.86	0	2.23	60	2.48	1	2.25121	3	2.26144	12	2.54133	111	<im<{(tract)>able>}	(tract)>able>	tract	0	NA
foreground	1	fore-	prefix	48	2.84267	foreground	3.89182	7.80357e-06	3.73767	0.0335959	48	7.8036e-06	41	0.0341667	NN	48	foreground	0	0	20	3.19	0	2.23	331	3.22	3	2.55224	15	2.8635	30	2.91875	110	<fore<{(ground)}	(ground)	ground	1	ground
embark	1	en-	prefix	90	3.11151	embark	4.51086	1.46316e-05	4.2485	0.0559076	90	1.46317e-05	69	0.0575	VB.VBP	77.13	embark.embark	0	0	38	3.46	1	2.53	496	3.39	13	3.09631	28	3.12178	49	3.12636	110	{<en<(bark)}	<en<(bark)	bark	0	NA
awakening	1	a-	prefix	188	3.42893	awakening	5.23111	3.02385e-05	4.77912	0.0937939	186	3.02389e-05	118	0.0983333	NN	188	awakening	0	0	6	2.71	0	2.23	235	3.07	15	3.1543	49	3.35835	124	3.5243	111	<a<{(wake)}>en>	(wake)	wake	1	wakening
renew	1	re-	prefix	129	3.26641	renew	4.86753	2.09719e-05	4.44265	0.0676586	129	2.09722e-05	84	0.07	VB.VBP	124.5	renew.renew	0	0	10	2.91	8	3.19	553	3.44	11	3.02936	31	3.16453	87	3.37187	110	{<re<(new)}	<re<(new)	new	1	new
enlightened	1	en-	prefix	115	3.21693	enlighten	4.75359	1.86959e-05	4.33073	0.0606246	115	1.86961e-05	75	0.0625	JJ.VBD.VBN	55.12.48	enlightened.enlighten.enlighten	0	0	2	2.34	0	2.23	245	3.09	5	2.72833	36	3.22758	74	3.30245	111	<en<{(light)}>en>	(light)	light	1	lightened
disclosure	1	dis-	prefix	71	3.0098	disclosure	4.26268	1.13802e-05	3.71357	0.0327898	70	1.13802e-05	40	0.0333333	NN	71	disclosure	0	0	0	1.86	0	2.23	363	3.26	2	2.4273	4	2.35835	65	3.24693	111	{<dis<(close)}>ure>	<dis<(close)	close	1	closure
implicated	1	in-	prefix	40	2.76525	implicate	3.71357	6.50298e-06	3.52636	0.0271287	40	6.503e-06	33	0.0275	VBD.VBN	1.39	implicate.implicate	0	0	3	2.47	0	2.23	220	3.04	1	2.25121	8	2.61363	31	2.93254	121	{(<in<(plic)>ate>)}	(<in<(plic)>ate>)	<in<plic	0	NA
intercepted	1	inter-	prefix	142	3.30781	intercept	4.96284	2.30854e-05	4.62497	0.0808116	142	2.30856e-05	101	0.0841667	VBD.VBN	89.53	intercept.intercept	0	0	8	2.82	0	2.23	309	3.19	8	2.90442	28	3.12178	106	3.45677	110	{<inter<(cept)}	<inter<(cept)	cept	0	NA
defective	1	de-	prefix	90	3.11151	defective	4.48864	1.43065e-05	3.93183	0.040822	88	1.43066e-05	50	0.0416667	JJ	90	defective	14	1.14613	7	2.77	0	2.23	126	2.8	23	3.33039	16	2.88983	51	3.14339	111	{<de<(fect)}>ive>	<de<(fect)	fect	0	NA
expressed	1	ex-	prefix	712	4.00556	express	6.56386	0.000115096	5.41165	0.170446	708	0.000115103	223	0.185833	JJ.VB.VBD.VBN	1.2.447.262	expressed.express.express.express	0	0	16	3.09	0	2.23	2014	4	27	3.39734	147	3.82964	538	4.15898	110	{<ex<(press)}	<ex<(press)	press	1	pressed
undecided	1	un-	prefix	97	3.1437	undecided	4.58497	1.57696e-05	4.29046	0.0582689	97	1.57698e-05	72	0.06	JJ	97	undecided	0	0	12	2.98	0	2.23	337	3.22	9	2.95018	26	3.09075	62	3.22673	110	<un<{(decide)}	(decide)	decide	1	decided
retarded	1	re-	prefix	62	2.95181	retard	4.14313	1.00796e-05	3.49651	0.0263173	62	1.00796e-05	32	0.0266667	JJ.VBD.VBN	49.9.4	retarded.retard.retard	0	0	0	1.86	0	2.23	87	2.64	2	2.4273	15	2.8635	45	3.09014	110	{<re<(tard)}	<re<(tard)	tard	0	NA
inconvenience	1	im-	prefix	200	3.45567	inconvenience	5.3033	3.25145e-05	4.85203	0.100599	200	3.2515e-05	127	0.105833	NN	200	inconvenience	0	0	11	2.94	1	2.53	444	3.34	15	3.1543	49	3.35835	136	3.56411	110	<im<{(convenience)}	(convenience)	convenience	0	NA
restrained	1	re-	prefix	271	3.58704	restrain	5.6058	4.40568e-05	5.09987	0.127367	271	4.40578e-05	163	0.135833	JJ.VBD.VBN	59.118.94	restrained.restrain.restrain	0	0	17	3.12	0	2.23	449	3.35	17	3.20545	37	3.23917	217	3.76584	110	{<re<(strain)}	<re<(strain)	strain	1	strained
repairing	1	re-	prefix	177	3.40289	repair	5.18178	2.87754e-05	4.95583	0.111094	177	2.87758e-05	141	0.1175	VBG	177	repair	8	0.90309	11	2.94	7	3.13	471	3.37	28	3.41258	69	3.50448	80	3.33587	110	{<re<(pair)}	<re<(pair)	pair	1	pairing
imperil	1	in-	prefix	8	2.10671	imperil	2.19722	1.3006e-06	2.07944	0.00581639	8	1.3006e-06	7	0.00583333	VB	8	imperil	0	0	0	1.86	0	2.23	11	1.77	1	2.25121	1	1.96041	6	2.27248	110	<in<{(peril)}	(peril)	peril	0	NA
intrude	1	in-	prefix	103	3.1695	intrude	4.63473	1.65825e-05	4.45435	0.0684372	102	1.65826e-05	85	0.0708333	VB.VBP	97.6	intrude.intrude	0	0	3	2.47	0	2.23	168	2.92	13	3.09631	16	2.88983	74	3.30245	110	{<in<(trude)}	<in<(trude)	trude	1	trude
detain	1	de-	prefix	106	3.18185	detain	4.67283	1.72328e-05	4.14313	0.0503762	106	1.72329e-05	62	0.0516667	VB.VBP	103.3	detain.detain	0	0	6	2.71	0	2.23	170	2.93	15	3.1543	19	2.96041	72	3.29071	110	{<de<(tain)}	<de<(tain)	tain	1	tain
commission	1	co-	prefix	340	3.68523	commission	5.82305	5.47863e-05	5.03044	0.119263	337	5.47878e-05	152	0.126667	NN.VB.VBP	327.12.1	commission.commission.commission	11	1.04139	28	3.33	0	2.23	12236	4.78	18	3.22893	75	3.5402	247	3.82184	111	{<co<(miss)>ion>}	<co<(miss)>ion>	miss	0	NA
presumptions	1	pre-	prefix	5	1.93062	presumption	1.79176	8.12874e-07	1.79176	0.00415801	5	8.12875e-07	5	0.00416667	NNS	5	presumption	0	0	0	1.86	0	2.23	9	1.7	1	2.25121	1	1.96041	3	2.02945	111	{<pre<(sume)>ion>}	<pre<(sume)>ion>	sume	0	NA
reject	1	re-	prefix	203	3.4621	reject	5.31321	3.28396e-05	4.8828	0.103609	202	3.28401e-05	131	0.109167	VB.VBP	149.54	reject.reject	5	0.69897	35	3.42	1	2.53	1113	3.74	14	3.12627	37	3.23917	152	3.61208	110	{<re<(ject)}	<re<(ject)	ject	0	NA
acquitted	1	a-	prefix	63	2.95865	acquit	4.15888	1.02422e-05	3.7612	0.0344014	63	1.02422e-05	42	0.035	VBD.VBN	18.45	acquit.acquit	0	0	4	2.56	0	2.23	301	3.18	4	2.64915	9	2.65938	50	3.13496	110	{<a<(quit)}	<a<(quit)	quit	0	NA
remonstrances	1	re-	prefix	19	2.4535	remonstrance	2.99573	3.08892e-06	2.70805	0.0115991	19	3.08892e-06	14	0.0116667	NNS	19	remonstrance	0	0	0	0	0	0	0	0	4	2.64915	6	2.50448	9	2.42739	111	{<re<(monster)>ance>}	<re<(monster)>ance>	monster	1	monstrances
excursion	1	ex-	prefix	151	3.33431	excursion	5.02388	2.45485e-05	4.36945	0.0629748	151	2.45488e-05	78	0.065	NN	151	excursion	0	0	6	2.71	0	2.23	125	2.8	29	3.4273	45	3.32214	77	3.31948	111	{<ex<(curse)>ion>}	<ex<(curse)>ion>	curse	0	NA
insufficient	1	im-	prefix	97	3.1437	insufficient	4.58497	1.57696e-05	4.11087	0.0487902	97	1.57698e-05	60	0.05	JJ	97	insufficient	0	0	17	3.12	0	2.23	306	3.18	5	2.72833	17	2.91466	75	3.3082	111	<im<{(suffici)>ant>}	(suffici)>ant>	suffici	0	NA
overcast	1	over-	prefix	149	3.32856	overcast	5.00395	2.40608e-05	4.67283	0.0846475	148	2.40611e-05	106	0.0883333	JJ	149	overcast	0	0	4	2.56	0	2.23	228	3.06	10	2.99157	38	3.25045	101	3.43599	110	<over<{(cast)}	(cast)	cast	1	cast
extent	1	ex-	prefix	638	3.95797	extent	6.4552	0.00010323	5.6204	0.206336	635	0.000103235	275	0.229167	NN	638	extent	0	0	24	3.26	1	2.53	5012	4.4	38	3.54125	124	3.75629	476	4.10591	110	{<ex<(tent)}	<ex<(tent)	tent	1	tent
impunity	1	im-	prefix	53	2.88486	impunity	3.98898	8.61644e-06	3.61092	0.0295588	53	8.61647e-06	36	0.03	NN	53	impunity	0	0	1	2.17	0	2.23	144	2.86	1	2.25121	11	2.73856	41	3.05064	110	{<im<(pun)>ity}	<im<(pun)>ity	pun	0	NA
traversed	1	trans-	prefix	106	3.18185	traverse	4.67283	1.72328e-05	3.97029	0.0424207	106	1.72329e-05	52	0.0433333	VBD.VBN	60.46	traverse.traverse	0	0	2	2.34	0	2.23	31	2.2	12	3.06412	24	3.05732	70	3.27865	110	{<trans<(verse)}	<trans<(verse)	verse	0	NA
imparted	1	in-	prefix	61	2.94486	impart	4.12713	9.91702e-06	3.58352	0.0287494	61	9.91707e-06	35	0.0291667	JJ.VBD.VBN	7.24.30	imparted.impart.impart	0	0	0	1.86	0	2.23	25	2.11	3	2.55224	9	2.65938	49	3.12636	110	{<in<(part)}	<in<(part)	part	0	NA
preceded	1	pre-	prefix	174	3.39551	precede	5.16479	2.82876e-05	4.63473	0.08158	174	2.8288e-05	102	0.085	VBD.VBN	92.82	precede.precede	0	0	0	1.86	0	2.23	216	3.03	13	3.09631	26	3.09075	135	3.56093	110	{<pre<(cede)}	<pre<(cede)	cede	1	ceded
unaffected	1	un-	prefix	119	3.23165	unaffected	4.78749	1.93462e-05	4.51086	0.0723207	119	1.93464e-05	90	0.075	JJ	119	unaffected	0	0	4	2.56	0	2.23	150	2.87	5	2.72833	28	3.12178	86	3.36691	210	<un<{<a<(fect)}	<a<(fect)	fect	1	affected
unaffected	2	a-	prefix	119	3.23165	unaffected	4.78749	1.93462e-05	4.51086	0.0723207	119	1.93464e-05	90	0.075	JJ	119	unaffected	0	0	4	2.56	0	2.23	150	2.87	5	2.72833	28	3.12178	86	3.36691	210	<un<{<a<(fect)}	<a<(fect)	fect	0	NA
expending	1	ex-	prefix	17	2.40774	expend	2.89037	2.76377e-06	2.83321	0.0132452	17	2.76377e-06	16	0.0133333	VBG	17	expend	0	0	1	2.17	0	2.23	48	2.39	1	2.25121	3	2.26144	13	2.57351	110	{<ex<(pend)}	<ex<(pend)	pend	1	pending
progressing	1	pro-	prefix	74	3.02753	progress	4.30407	1.18679e-05	4.15888	0.0511683	73	1.1868e-05	63	0.0525	VBG	74	progress	0	0	19	3.17	1	2.53	565	3.45	14	3.12627	23	3.03959	37	3.00717	110	{<pro<(gress)}	<pro<(gress)	gress	0	NA
contesting	1	co-	prefix	5	1.93062	contest	1.79176	8.12874e-07	1.79176	0.00415801	5	8.12875e-07	5	0.00416667	VBG	5	contest	0	0	0	1.86	0	2.23	176	2.94	1	2.25121	1	1.96041	3	2.02945	110	{<co<(test)}	<co<(test)	test	0	NA
misadventures	1	mis-	prefix	20	2.47469	misadventure	3.04452	3.25149e-06	2.89037	0.0140673	20	3.2515e-06	17	0.0141667	NNS	20	misadventure	0	0	0	1.86	0	2.23	17	1.95	4	2.64915	6	2.50448	10	2.46878	111	<mis<{(advent)>ure>}	(advent)>ure>	advent	1	adventures
overtaken	1	over-	prefix	158	3.35387	overtake	5.0689	2.56865e-05	4.68213	0.0854129	158	2.56868e-05	107	0.0891667	VBD.VBN	1.157	overtake.overtake	0	0	26	3.3	4	2.93	393	3.29	23	3.33039	41	3.28263	94	3.40511	111	<over<{(take)}>en>	(take)	take	1	taken
indistinctly	1	im-	prefix	29	2.62959	indistinctly	3.4012	4.71466e-06	3.3322	0.0222506	29	4.71467e-06	27	0.0225	RB	29	indistinctly	0	0	0	1.86	0	2.23	25	2.11	4	2.64915	11	2.73856	14	2.60348	111	<im<{(distinct)}>ly>	(distinct)	distinct	0	NA
preserving	1	pre-	prefix	153	3.33999	preserve	5.03695	2.48737e-05	4.58497	0.0777323	153	2.4874e-05	97	0.0808333	VBG	153	preserve	0	0	14	3.04	0	2.23	715	3.55	15	3.1543	39	3.26144	99	3.42739	110	{<pre<(serve)}	<pre<(serve)	serve	1	serving
misgivings	1	mis-	prefix	108	3.1899	misgiving	4.69135	1.75579e-05	4.23411	0.0551193	108	1.75581e-05	68	0.0566667	NNS	108	misgiving	0	0	4	2.56	0	2.23	146	2.86	8	2.90442	37	3.23917	63	3.23357	110	<mis<{(give)}	(give)	give	1	givings
undiminished	1	un-	prefix	29	2.62959	undiminished	3.4012	4.71466e-06	3.21888	0.0198026	29	4.71467e-06	24	0.02	JJ	29	undiminished	0	0	0	1.86	0	2.23	50	2.4	3	2.55224	5	2.43753	21	2.76981	110	<un<{(diminish)}	(diminish)	diminish	1	diminished
confound	1	co-	prefix	76	3.03896	confound	4.31749	1.20305e-05	3.85015	0.0376169	74	1.20305e-05	46	0.0383333	VB.VBP	74.2	confound.confound	0	0	4	2.56	0	2.23	78	2.59	4	2.64915	30	3.15074	42	3.06086	110	{<co<(found)}	<co<(found)	found	0	NA
disordered	1	dis-	prefix	77	3.04457	disordered	4.34381	1.23556e-05	3.98898	0.0432191	76	1.23557e-05	53	0.0441667	JJ.VBD.VBN	56.3.18	disordered.disorder.disorder	0	0	0	1.86	0	2.23	30	2.19	4	2.64915	16	2.88983	57	3.19081	110	<dis<{(order)}	(order)	order	1	ordered
unfulfilled	1	un-	prefix	25	2.56744	unfulfilled	3.2581	4.06437e-06	3.13549	0.0181673	25	4.06437e-06	22	0.0183333	JJ	25	unfulfilled	0	0	5	2.64	0	2.23	63	2.5	3	2.55224	5	2.43753	17	2.68266	210	<un<{<ful<(fill)}	<ful<(fill)	fill	1	fulfilled
irresistibly	1	im-	prefix	80	3.06096	irresistibly	4.39445	1.30059e-05	4.11087	0.0487902	80	1.3006e-05	60	0.05	RB	80	irresistibly	0	0	1	2.17	0	2.23	27	2.14	8	2.90442	30	3.15074	42	3.06086	212	<im<{<re<(sist)}>able>>y>	<re<(sist)	sist	1	NA
irresistibly	2	re-	prefix	80	3.06096	irresistibly	4.39445	1.30059e-05	4.11087	0.0487902	80	1.3006e-05	60	0.05	RB	80	irresistibly	0	0	1	2.17	0	2.23	27	2.14	8	2.90442	30	3.15074	42	3.06086	212	<im<{<re<(sist)}>able>>y>	<re<(sist)	sist	1	NA
beheld	1	be-	prefix	348	3.6953	beheld	5.85507	5.65745e-05	4.39445	0.0645385	348	5.65761e-05	80	0.0666667	IN.JJ.NN.VB.VBD.VBN.VBP	1.1.19.7.264.44.12	beheld.beheld.beheld.behold.behold.behold.behold	0	0	2	2.34	0	2.23	36	2.26	22	3.31191	56	3.41526	270	3.86036	110	<be<{(held)}	(held)	held	1	held
interminable	1	im-	prefix	114	3.21317	interminable	4.74493	1.85334e-05	4.33073	0.0606246	114	1.85335e-05	75	0.0625	JJ	114	interminable	0	0	1	2.17	0	2.23	49	2.39	7	2.85327	21	3.00181	86	3.36691	111	<im<{(termin)>able>}	(termin)>able>	termin	0	NA
enclosures	1	en-	prefix	36	2.72067	enclosure	3.61092	5.85268e-06	3.3322	0.0222506	36	5.8527e-06	27	0.0225	VBZ	36	enclosure	0	0	50	3.57	2	2.71	191	2.98	5	2.72833	13	2.80551	18	2.70614	111	<en<{(close)}>ure>	(close)	close	1	closures
entertainer	1	inter-	prefix	37	2.73225	entertainer	3.63759	6.01526e-06	3.46574	0.0255053	37	6.01527e-06	31	0.0258333	NN	37	entertainer	0	0	102	3.88	11	3.31	756	3.57	9	2.95018	9	2.65938	19	2.72842	111	{<inter<(tain)}>er>	<inter<(tain)	tain	0	NA
reproduced	1	re-	prefix	56	2.90835	reproduce	4.04305	9.10416e-06	3.58352	0.0287494	56	9.1042e-06	35	0.0291667	VBD.VBN	43.13	reproduce.reproduce	0	0	9	2.86	0	2.23	167	2.92	3	2.55224	10	2.70078	43	3.07084	210	<re<{<pro<(duct)}	<pro<(duct)	duct	1	produced
reproduced	2	pro-	prefix	56	2.90835	reproduce	4.04305	9.10416e-06	3.58352	0.0287494	56	9.1042e-06	35	0.0291667	VBD.VBN	43.13	reproduce.reproduce	0	0	9	2.86	0	2.23	167	2.92	3	2.55224	10	2.70078	43	3.07084	210	<re<{<pro<(duct)}	<pro<(duct)	duct	0	NA
revolving	1	re-	prefix	230	3.51608	revolving	5.42935	3.69038e-05	4.96284	0.111839	227	3.69045e-05	142	0.118333	JJ.VBG	173.57	revolving.revolve	3	0.477121	22	3.23	6	3.08	355	3.25	52	3.67446	76	3.54587	102	3.44022	110	{<re<(volve)}	<re<(volve)	volve	0	NA
appendages	1	a-	prefix	50	2.86004	appendage	3.93183	8.12871e-06	3.55535	0.0279394	50	8.12875e-06	34	0.0283333	NNS	50	appendage	0	0	5	2.64	0	2.23	28	2.16	11	3.02936	15	2.8635	24	2.82533	111	{<a<(pend)}>age>	<a<(pend)	pend	0	NA
complement	1	co-	prefix	64	2.96538	complement	4.17439	1.04047e-05	3.7612	0.0344014	64	1.04048e-05	42	0.035	NN.VB.VBP	41.19.4	complement.complement.complement	0	0	13	3.01	0	2.23	523	3.42	3	2.55224	24	3.05732	37	3.00717	110	{<co<(plement)}	<co<(plement)	plement	0	NA
retard	1	re-	prefix	64	2.96538	retard	4.17439	1.04047e-05	3.3673	0.0230653	64	1.04048e-05	28	0.0233333	JJ.NN.VB	1.41.22	retard.retard.retard	0	0	0	1.86	0	2.23	81	2.61	1	2.25121	8	2.61363	55	3.17557	110	{<re<(tard)}	<re<(tard)	tard	0	NA
transatlantic	1	trans-	prefix	44	2.80568	transatlantic	3.80666	7.15327e-06	3.21888	0.0198026	44	7.1533e-06	24	0.02	JJ	44	transatlantic	0	0	1	2.17	0	2.23	322	3.2	6	2.79528	29	3.1365	9	2.42739	110	<trans<{(atlantic)}	(atlantic)	atlantic	1	atlantic
unreliable	1	un-	prefix	117	3.22435	unreliable	4.77068	1.90211e-05	4.55388	0.0754166	117	1.90213e-05	94	0.0783333	JJ	117	unreliable	3	0.477121	14	3.04	1	2.53	309	3.19	18	3.22893	24	3.05732	75	3.3082	111	<un<{(rely)}>able>	(rely)	rely	1	reliable
intends	1	in-	prefix	125	3.25284	intend	4.83628	2.03217e-05	4.51086	0.0723207	125	2.03219e-05	90	0.075	VBZ	125	intend	0	0	8	2.82	0	2.23	624	3.49	7	2.85327	40	3.27217	78	3.32501	110	{<in<(tend)}	<in<(tend)	tend	1	tends
unperceived	1	un-	prefix	25	2.56744	unperceived	3.2581	4.06437e-06	2.63906	0.0107751	25	4.06437e-06	13	0.0108333	JJ.VBN	24.1	unperceived.unperceive	0	0	0	0	0	0	0	0	4	2.64915	3	2.26144	18	2.70614	210	<un<{<per<(ceive)}	<per<(ceive)	ceive	1	perceived
administered	1	a-	prefix	147	3.32273	administer	4.99721	2.38982e-05	4.41884	0.0660998	147	2.38985e-05	82	0.0683333	VBD.VBN	17.130	administer.administer	0	0	2	2.34	0	2.23	312	3.19	5	2.72833	47	3.34062	95	3.40966	110	{<a<(minister)}	<a<(minister)	minister	0	NA
innumerable	1	im-	prefix	187	3.42663	innumerable	5.23644	3.04011e-05	4.43082	0.0668795	187	3.04015e-05	83	0.0691667	JJ	187	innumerable	0	0	0	1.86	0	2.23	50	2.4	14	3.12627	49	3.35835	124	3.5243	111	<im<{(numer)>able>}	(numer)>able>	numer	0	NA
outlaws	1	out-	prefix	234	3.52354	outlaw	5.44242	3.73915e-05	3.97029	0.0424207	230	3.73922e-05	52	0.0433333	NNS	234	outlaw	0	0	7	2.77	1	2.53	109	2.74	33	3.48166	49	3.35835	152	3.61208	110	<out<{(law)}	(law)	law	1	laws
revolver	1	re-	prefix	376	3.72881	revolver	5.92426	6.06386e-05	4.60517	0.0792732	373	6.06405e-05	99	0.0825	NN.VB	375.1	revolver.revolver	0	0	0	1.86	0	2.23	143	2.85	23	3.33039	114	3.72008	239	3.8076	111	{<re<(volve)}>er>	<re<(volve)	volve	0	NA
imported	1	in-	prefix	144	3.31384	import	4.96981	2.32479e-05	4.31749	0.05984	143	2.32482e-05	74	0.0616667	JJ.VBD.VBN	2.12.130	imported.import.import	0	0	15	3.07	0	2.23	1009	3.7	13	3.09631	54	3.39975	77	3.31948	110	{<in<(port)}	<in<(port)	port	0	NA
refreshment	1	re-	prefix	123	3.24589	refreshment	4.82028	1.99965e-05	4.38203	0.063757	123	1.99967e-05	79	0.0658333	NN	123	refreshment	0	0	16	3.09	4	2.93	161	2.91	18	3.22893	31	3.16453	74	3.30245	111	{<re<(fresh)}>ment>	<re<(fresh)	fresh	0	NA
installing	1	in-	prefix	41	2.77572	install	3.73767	6.66555e-06	3.49651	0.0263173	41	6.66557e-06	32	0.0266667	NN.VBG	1.40	installing.install	0	0	17	3.12	0	2.23	354	3.25	3	2.55224	16	2.88983	22	2.78911	110	{<in<(stall)}	<in<(stall)	stall	1	stalling
revolvers	1	re-	prefix	105	3.17778	revolver	4.66344	1.70702e-05	3.52636	0.0271287	105	1.70704e-05	33	0.0275	NNS	105	revolver	0	0	0	1.86	0	2.23	23	2.08	9	2.95018	30	3.15074	66	3.25346	111	{<re<(volve)}>er>	<re<(volve)	volve	0	NA
assemblage	1	a-	prefix	28	2.61487	assemblage	3.3673	4.55209e-06	3.04452	0.0165293	28	4.5521e-06	20	0.0166667	NN	28	assemblage	0	0	0	1.86	0	2.23	28	2.16	2	2.4273	10	2.70078	16	2.65784	111	{<a<(semble)}>age>	<a<(semble)	semble	0	NA
improbable	1	im-	prefix	153	3.33999	improbable	5.03044	2.47111e-05	4.66344	0.0838815	152	2.47114e-05	105	0.0875	JJ	153	improbable	0	0	5	2.64	0	2.23	156	2.89	11	3.02936	34	3.20345	108	3.46481	111	<im<{(prob)>able>}	(prob)>able>	prob	1	probable
repulsed	1	re-	prefix	73	3.0217	repulse	4.30407	1.18679e-05	4.09434	0.0479962	73	1.1868e-05	59	0.0491667	JJ.VBD.VBN	1.20.52	repulsed.repulse.repulse	0	0	1	2.17	0	2.23	47	2.38	4	2.64915	11	2.73856	58	3.19824	110	{<re<(pulse)}	<re<(pulse)	pulse	1	pulsed
overturning	1	over-	prefix	38	2.74354	overturn	3.66356	6.17783e-06	3.52636	0.0271287	38	6.17785e-06	33	0.0275	VBG	38	overturn	0	0	1	2.17	0	2.23	66	2.52	5	2.72833	18	2.93814	15	2.63151	110	<over<{(turn)}	(turn)	turn	1	turning
overcoat	1	over-	prefix	234	3.52354	overcoat	5.45959	3.80418e-05	4.81218	0.0968242	234	3.80425e-05	122	0.101667	NN	234	overcoat	0	0	7	2.77	4	2.93	100	2.7	16	3.18063	130	3.77665	88	3.37678	110	<over<{(coat)}	(coat)	coat	1	coat
unequal	1	un-	prefix	114	3.21317	unequal	4.74493	1.85334e-05	4.23411	0.0551193	114	1.85335e-05	68	0.0566667	JJ	114	unequal	0	0	0	1.86	0	2.23	188	2.97	4	2.64915	32	3.1779	78	3.32501	111	<un<{(equi)>al>}	(equi)>al>	equi	1	equal
outlet	1	out-	prefix	163	3.36731	outlet	5.09375	2.63368e-05	4.65396	0.0831149	162	2.63371e-05	104	0.0866667	NN	163	outlet	0	0	17	3.12	0	2.23	386	3.28	30	3.44154	41	3.28263	92	3.39587	110	<out<{(let)}	(let)	let	1	let
encumbered	1	en-	prefix	35	2.70877	encumber	3.58352	5.69011e-06	3.46574	0.0255053	35	5.69012e-06	31	0.0258333	VBD.VBN	6.29	encumber.encumber	0	0	0	1.86	0	2.23	20	2.02	4	2.64915	10	2.70078	21	2.76981	110	{<en<(cumber)}	<en<(cumber)	cumber	1	cumbered
discharge	1	dis-	prefix	152	3.33716	discharge	5.01064	2.42234e-05	4.40672	0.0653195	149	2.42237e-05	81	0.0675	NN	152	discharge	0	0	12	2.98	0	2.23	685	3.53	6	2.79528	25	3.07436	121	3.51375	110	<dis<{(charge)}	(charge)	charge	1	charge
undergoes	1	under-	prefix	14	2.32856	undergo	2.70805	2.27605e-06	2.63906	0.0107751	14	2.27605e-06	13	0.0108333	VBZ	14	undergo	0	0	2	2.34	0	2.23	81	2.61	1	2.25121	2	2.1365	11	2.50657	110	<under<{(go)}	(go)	go	1	goes
reducing	1	re-	prefix	121	3.23883	reduce	4.79579	1.95088e-05	4.45435	0.0684372	120	1.9509e-05	85	0.0708333	NN.VBG	1.120	reducing.reduce	0	0	19	3.17	7	3.13	2731	4.13	16	3.18063	40	3.27217	65	3.24693	110	{<re<(duct)}	<re<(duct)	duct	0	NA
imprisoning	1	in-	prefix	44	2.80568	imprison	3.80666	7.15327e-06	3.55535	0.0279394	44	7.1533e-06	34	0.0283333	VBG	44	imprison	0	0	7	2.77	0	2.23	40	2.31	4	2.64915	15	2.8635	25	2.84236	110	<in<{(prison)}	(prison)	prison	0	NA
redoubled	1	re-	prefix	97	3.1437	redouble	4.57471	1.56071e-05	4.09434	0.0479962	96	1.56072e-05	59	0.0491667	VBD.VBN	59.38	redouble.redouble	0	0	0	1.86	0	2.23	18	1.97	9	2.95018	34	3.20345	54	3.16775	110	<re<{(double)}	(double)	double	1	doubled
resisted	1	re-	prefix	493	3.8462	resist	6.20254	8.01462e-05	5.57595	0.198168	493	8.01495e-05	263	0.219167	VBD.VBN	395.98	resist.resist	0	0	6	2.71	1	2.53	425	3.33	52	3.67446	114	3.72008	327	3.94326	110	{<re<(sist)}	<re<(sist)	sist	1	sisted
disconcert	1	dis-	prefix	4	1.85144	disconcert	1.60944	6.503e-07	1.60944	0.00332779	4	6.503e-07	4	0.00333333	VB	4	disconcert	0	0	0	1.86	0	2.23	3	1.3	1	2.25121	1	1.96041	2	1.90451	110	<dis<{(concert)}	(concert)	concert	1	concert
independence	1	im-	prefix	457	3.81334	independence	6.11368	7.33186e-05	4.99721	0.115558	451	7.33213e-05	147	0.1225	NN	457	independence	0	0	55	3.61	0	2.23	7532	4.57	55	3.69837	176	3.90736	226	3.78341	211	<im<{<de<(pend)}>ance>	<de<(pend)	pend	0	NA
independence	2	de-	prefix	457	3.81334	independence	6.11368	7.33186e-05	4.99721	0.115558	451	7.33213e-05	147	0.1225	NN	457	independence	0	0	55	3.61	0	2.23	7532	4.57	55	3.69837	176	3.90736	226	3.78341	211	<im<{<de<(pend)}>ance>	<de<(pend)	pend	0	NA
emigrants	1	e-	prefix	15	2.35659	emigrant	2.77259	2.43862e-06	2.56495	0.00995033	15	2.43862e-06	12	0.01	NNS	15	emigrant	0	0	0	1.86	0	2.23	71	2.55	1	2.25121	4	2.35835	10	2.46878	111	{<e<(migr)>ant>}	<e<(migr)>ant>	migr	1	migrants
expresses	1	ex-	prefix	44	2.80568	express	3.78419	6.9907e-06	3.4012	0.0238793	43	6.99072e-06	29	0.0241667	VBZ	44	express	0	0	4	2.56	0	2.23	221	3.04	2	2.4273	10	2.70078	32	2.9459	110	{<ex<(press)}	<ex<(press)	press	1	presses
institutions	1	in-	prefix	321	3.66033	institution	5.73657	5.02344e-05	4.26268	0.0566953	309	5.02357e-05	70	0.0583333	NNS	321	institution	0	0	2	2.34	0	2.23	2604	4.11	3	2.55224	44	3.3126	274	3.86672	111	{<in<(stitute)}>ion>	<in<(stitute)	stitute	0	NA
belated	1	be-	prefix	57	2.9159	belated	4.06044	9.26673e-06	3.91202	0.0400217	57	9.26677e-06	49	0.0408333	JJ	57	belated	0	0	5	2.64	0	2.23	78	2.59	4	2.64915	12	2.77333	41	3.05064	110	<be<{(late)}	(late)	late	1	lated
decamped	1	de-	prefix	17	2.40774	decamp	2.89037	2.76377e-06	2.77259	0.0124225	17	2.76377e-06	15	0.0125	JJ.VBD.VBN	1.6.10	decamped.decamp.decamp	0	0	0	1.86	0	2.23	35	2.25	2	2.4273	6	2.50448	9	2.42739	110	{<de<(camp)}	<de<(camp)	camp	1	camped
accumulation	1	a-	prefix	34	2.69654	accumulation	3.55535	5.52753e-06	3.3322	0.0222506	34	5.52755e-06	27	0.0225	NN	34	accumulation	0	0	3	2.47	0	2.23	151	2.88	2	2.4273	5	2.43753	27	2.87454	112	{<a<(cumul)>ate>}>ion>	<a<(cumul)>ate>	cumul	0	NA
confounded	1	co-	prefix	125	3.25284	confound	4.83628	2.03217e-05	4.26268	0.0566953	125	2.03219e-05	70	0.0583333	VBD.VBN	74.51	confound.confound	0	0	11	2.94	1	2.53	108	2.73	12	3.06412	37	3.23917	76	3.31388	110	{<co<(found)}	<co<(found)	found	0	NA
detaining	1	de-	prefix	22	2.5142	detain	3.13549	3.57664e-06	2.89037	0.0140673	22	3.57665e-06	17	0.0141667	VBG	22	detain	0	0	1	2.17	0	2.23	48	2.39	2	2.4273	3	2.26144	17	2.68266	110	{<de<(tain)}	<de<(tain)	tain	0	NA
declivity	1	de-	prefix	8	2.10671	declivity	2.19722	1.3006e-06	1.94591	0.00498754	8	1.3006e-06	6	0.005	NN	8	declivity	0	0	0	0	0	0	0	0	1	2.25121	2	2.1365	5	2.20554	110	{<de<(clivity)}	<de<(clivity)	clivity	0	NA
disinclined	1	dis-	prefix	38	2.74354	disinclined	3.66356	6.17783e-06	3.43399	0.0246926	38	6.17785e-06	30	0.025	JJ	38	disinclined	0	0	0	1.86	0	2.23	18	1.97	4	2.64915	9	2.65938	25	2.84236	210	<dis<{<in<(cline)}	<in<(cline)	cline	1	inclined
disinclined	2	in-	prefix	38	2.74354	disinclined	3.66356	6.17783e-06	3.43399	0.0246926	38	6.17785e-06	30	0.025	JJ	38	disinclined	0	0	0	1.86	0	2.23	18	1.97	4	2.64915	9	2.65938	25	2.84236	210	<dis<{<in<(cline)}	<in<(cline)	cline	0	NA
unsafe	1	un-	prefix	133	3.27958	unsafe	4.89784	2.16222e-05	4.60517	0.0792732	133	2.16225e-05	99	0.0825	JJ	133	unsafe	3	0.477121	26	3.3	16	3.46	618	3.49	24	3.34812	42	3.29285	67	3.2599	110	<un<{(safe)}	(safe)	safe	1	safe
avowed	1	a-	prefix	30	2.64383	avowed	3.4012	4.71466e-06	3.2581	0.0206193	29	4.71467e-06	25	0.0208333	JJ.VBD.VBN	15.4.11	avowed.avow.avow	0	0	0	1.86	0	2.23	24	2.09	1	2.25121	9	2.65938	20	2.74961	110	<a<{(vow)}	(vow)	vow	1	vowed
displeases	1	dis-	prefix	13	2.2986	displease	2.63906	2.11347e-06	2.48491	0.00912491	13	2.11347e-06	11	0.00916667	VBZ	13	displease	0	0	1	2.17	0	2.23	3	1.3	2	2.4273	2	2.1365	9	2.42739	110	<dis<{(please)}	(please)	please	1	pleases
inaugurated	1	in-	prefix	22	2.5142	inaugurate	3.13549	3.57664e-06	2.77259	0.0124225	22	3.57665e-06	15	0.0125	VBD.VBN	4.18	inaugurate.inaugurate	0	0	1	2.17	0	2.23	79	2.6	4	2.64915	13	2.80551	5	2.20554	111	{<in<(augur)>ate>}	<in<(augur)>ate>	augur	0	NA
inauguration	1	in-	prefix	67	2.98498	inauguration	4.21951	1.08925e-05	3.21888	0.0198026	67	1.08925e-05	24	0.02	NN	67	inauguration	0	0	4	2.56	0	2.23	125	2.8	5	2.72833	46	3.33148	16	2.65784	112	{<in<(augur)>ate>}>ion>	<in<(augur)>ate>	augur	0	NA
unscrewing	1	un-	prefix	55	2.90066	unscrew	4.02535	8.94158e-06	3.91202	0.0400217	55	8.94162e-06	49	0.0408333	NN.VBG	5.50	unscrewing.unscrew	0	0	2	2.34	0	2.23	19	2	12	3.06412	19	2.96041	24	2.82533	110	<un<{(screw)}	(screw)	screw	1	screwing
unprotected	1	un-	prefix	150	3.33145	unprotected	5.01728	2.43859e-05	4.70953	0.0877056	150	2.43862e-05	110	0.0916667	JJ	150	unprotected	0	0	7	2.77	0	2.23	221	3.04	15	3.1543	36	3.22758	99	3.42739	110	<un<{(protect)}	(protect)	protect	1	protected
imprint	1	in-	prefix	145	3.31682	imprint	4.97673	2.34105e-05	4.47734	0.0699924	144	2.34108e-05	87	0.0725	NN.VB.VBD.VBP	126.15.1.3	imprint.imprint.imprint.imprint	0	0	5	2.64	0	2.23	137	2.84	12	3.06412	54	3.39975	79	3.33048	110	{<in<(print)}	<in<(print)	print	0	NA
effaced	1	e-	prefix	20	2.47469	efface	3.04452	3.25149e-06	2.3979	0.0082988	20	3.2515e-06	10	0.00833333	JJ.VBD.VBN	1.6.13	effaced.efface.efface	0	0	0	0	0	0	0	0	1	2.25121	3	2.26144	16	2.65784	110	{<e<(face)}	<e<(face)	face	0	NA
rebuild	1	re-	prefix	240	3.53449	rebuild	5.48064	3.88547e-05	5.0689	0.123691	239	3.88554e-05	158	0.131667	VB.VBP	237.3	rebuild.rebuild	0	0	67	3.7	16	3.46	1818	3.96	24	3.34812	74	3.53444	142	3.58272	110	<re<{(build)}	(build)	build	1	build
apprehensions	1	a-	prefix	73	3.0217	apprehension	4.29046	1.17053e-05	3.09104	0.0173486	72	1.17054e-05	21	0.0175	NNS	73	apprehension	0	0	0	1.86	0	2.23	11	1.77	1	2.25121	28	3.12178	44	3.0806	111	{<a<(prehend)}>ion>	<a<(prehend)	prehend	0	NA
forebodings	1	fore-	prefix	28	2.61487	foreboding	3.3673	4.55209e-06	3.21888	0.0198026	28	4.5521e-06	24	0.02	NNS	28	foreboding	0	0	0	1.86	0	2.23	2	1.17	5	2.72833	4	2.35835	19	2.72842	110	<fore<{(bode)}	(bode)	bode	1	bodings
distributed	1	dis-	prefix	206	3.46844	distribute	5.32788	3.33273e-05	4.8828	0.103609	205	3.33279e-05	131	0.109167	VBD.VBN	17.189	distribute.distribute	0	0	13	3.01	0	2.23	563	3.45	13	3.09631	39	3.26144	154	3.61772	110	{<dis<(tribute)}	<dis<(tribute)	tribute	0	NA
rejected	1	re-	prefix	496	3.84883	reject	6.20254	8.01462e-05	5.55296	0.194058	493	8.01495e-05	257	0.214167	VBD.VBN	230.266	reject.reject	0	0	52	3.59	0	2.23	2464	4.09	34	3.49425	101	3.66798	361	3.9861	110	{<re<(ject)}	<re<(ject)	ject	0	NA
discomforts	1	dis-	prefix	23	2.53268	discomfort	3.17805	3.73922e-06	3.09104	0.0173486	23	3.73922e-06	21	0.0175	NNS.VBZ	22.1	discomfort.discomfort	0	0	1	2.17	0	2.23	7	1.6	2	2.4273	8	2.61363	13	2.57351	110	<dis<{(comfort)}	(comfort)	comfort	1	comforts
expended	1	ex-	prefix	64	2.96538	expend	4.17439	1.04047e-05	3.85015	0.0376169	64	1.04048e-05	46	0.0383333	VBD.VBN	10.54	expend.expend	0	0	0	1.86	0	2.23	47	2.38	4	2.64915	12	2.77333	48	3.11758	110	{<ex<(pend)}	<ex<(pend)	pend	1	pended
disembark	1	dis-	prefix	50	2.86004	disembark	3.93183	8.12871e-06	3.82864	0.036814	50	8.12875e-06	45	0.0375	VB.VBP	47.3	disembark.disembark	0	0	0	1.86	1	2.53	42	2.33	9	2.95018	23	3.03959	18	2.70614	210	<dis<{<en<(bark)}	<en<(bark)	bark	1	embark
disembark	2	en-	prefix	50	2.86004	disembark	3.93183	8.12871e-06	3.82864	0.036814	50	8.12875e-06	45	0.0375	VB.VBP	47.3	disembark.disembark	0	0	0	1.86	1	2.53	42	2.33	9	2.95018	23	3.03959	18	2.70614	210	<dis<{<en<(bark)}	<en<(bark)	bark	0	NA
inseparable	1	im-	prefix	147	3.32273	inseparable	4.99721	2.38982e-05	4.66344	0.0838815	147	2.38985e-05	105	0.0875	JJ	147	inseparable	0	0	25	3.28	1	2.53	198	2.99	32	3.4687	28	3.12178	87	3.37187	111	<im<{(separ)>able>}	(separ)>able>	separ	0	NA
infected	1	in-	prefix	565	3.90529	infected	6.32794	9.08753e-05	5.33272	0.158427	559	9.08794e-05	206	0.171667	JJ.VBD.VBN	216.38.311	infected.infect.infect	0	0	106	3.89	4	2.93	1161	3.76	28	3.41258	182	3.92183	355	3.97884	110	{<in<(fect)}	<in<(fect)	fect	0	NA
distrustful	1	dis-	prefix	50	2.86004	distrustful	3.93183	8.12871e-06	3.78419	0.0352063	50	8.12875e-06	43	0.0358333	JJ	50	distrustful	0	0	1	2.17	0	2.23	23	2.08	6	2.79528	8	2.61363	36	2.99559	111	<dis<{(trust)}>ful>	(trust)	trust	1	trustful
conclude	1	co-	prefix	195	3.44473	conclude	5.273	3.1539e-05	4.68213	0.0854129	194	3.15395e-05	107	0.0891667	VB.VBP	151.44	conclude.conclude	0	0	20	3.19	1	2.53	620	3.49	10	2.99157	44	3.3126	141	3.57968	110	{<co<(clude)}	<co<(clude)	clude	0	NA
decreasing	1	de-	prefix	20	2.47469	decrease	3.04452	3.25149e-06	3.04452	0.0165293	20	3.2515e-06	20	0.0166667	VBG	20	decrease	0	0	4	2.56	0	2.23	210	3.02	2	2.4273	9	2.65938	9	2.42739	110	{<de<(crease)}	<de<(crease)	crease	1	creasing
imparting	1	in-	prefix	32	2.67099	impart	3.49651	5.20238e-06	3.3673	0.0230653	32	5.2024e-06	28	0.0233333	VBG	32	impart	0	0	0	1.86	0	2.23	22	2.06	4	2.64915	7	2.56247	21	2.76981	110	{<in<(part)}	<in<(part)	part	0	NA
ascertained	1	a-	prefix	63	2.95865	ascertain	4.15888	1.02422e-05	3.63759	0.0303675	63	1.02422e-05	37	0.0308333	VBD.VBN	15.48	ascertain.ascertain	0	0	1	2.17	0	2.23	31	2.2	4	2.64915	9	2.65938	50	3.13496	110	{<a<(certain)}	<a<(certain)	certain	0	NA
imperturbable	1	im-	prefix	32	2.67099	imperturbable	3.49651	5.20238e-06	3.17805	0.0189853	32	5.2024e-06	23	0.0191667	JJ	32	imperturbable	0	0	0	0	0	0	0	0	3	2.55224	8	2.61363	21	2.76981	111	<im<{(perturb)}>able>	(perturb)	perturb	0	NA
unmoved	1	un-	prefix	182	3.41492	unmoved	5.20949	2.95882e-05	4.77068	0.0930349	182	2.95886e-05	117	0.0975	JJ	182	unmoved	0	0	0	1.86	0	2.23	49	2.39	16	3.18063	35	3.21569	131	3.54796	110	<un<{(move)}	(move)	move	1	moved
unarmed	1	un-	prefix	283	3.60579	unarmed	5.64545	4.58451e-05	5.05625	0.122218	282	4.58461e-05	156	0.13	JJ	283	unarmed	0	0	16	3.09	0	2.23	316	3.2	31	3.45533	82	3.57846	170	3.66038	110	<un<{(arm)}	(arm)	arm	1	armed
enrich	1	en-	prefix	40	2.76525	enrich	3.71357	6.50298e-06	3.4012	0.0238793	40	6.503e-06	29	0.0241667	VB.VBP	36.4	enrich.enrich	0	0	5	2.64	0	2.23	180	2.95	6	2.79528	7	2.56247	27	2.87454	110	<en<{(rich)}	(rich)	rich	1	rich
irretrievable	1	im-	prefix	12	2.26641	irretrievable	2.56495	1.9509e-06	2.56495	0.00995033	12	1.9509e-06	12	0.01	JJ	12	irretrievable	0	0	1	2.17	0	2.23	11	1.77	1	2.25121	2	2.1365	9	2.42739	111	<im<{(retrieve)}>able>	(retrieve)	retrieve	1	NA
disposal	1	dis-	prefix	310	3.64523	disposal	5.73657	5.02344e-05	5.0814	0.125163	309	5.02357e-05	160	0.133333	NN	310	disposal	0	0	54	3.6	1	2.53	1050	3.72	21	3.2926	60	3.44471	229	3.78911	111	{<dis<(pose)}>al>	<dis<(pose)	pose	0	NA
contributed	1	co-	prefix	208	3.47262	contribute	5.31321	3.28396e-05	4.7362	0.089993	202	3.28401e-05	113	0.0941667	VBD.VBN	143.65	contribute.contribute	0	0	9	2.86	0	2.23	1257	3.8	17	3.20545	54	3.39975	137	3.56727	110	{<co<(tribute)}	<co<(tribute)	tribute	0	NA
awaits	1	a-	prefix	222	3.50078	await	5.40717	3.6091e-05	4.75359	0.0915151	222	3.60916e-05	115	0.0958333	VBZ	222	await	0	0	113	3.92	14	3.41	782	3.59	29	3.4273	36	3.22758	157	3.62604	110	<a<{(wait)}	(wait)	wait	1	waits
unwonted	1	un-	prefix	31	2.65762	unwonted	3.46574	5.03981e-06	2.94444	0.0148886	31	5.03982e-06	18	0.015	JJ	31	unwonted	0	0	0	1.86	0	2.23	2	1.17	4	2.64915	7	2.56247	20	2.74961	110	<un<{(wont)}	(wont)	wont	1	wonted
transpired	1	trans-	prefix	73	3.0217	transpire	4.30407	1.18679e-05	4.00733	0.0440169	73	1.1868e-05	54	0.045	VBD.VBN	40.33	transpire.transpire	0	0	2	2.34	0	2.23	118	2.77	2	2.4273	20	2.9816	51	3.14339	110	{<trans<(spir)}	<trans<(spir)	spir	0	NA
impeded	1	im-	prefix	31	2.65762	impede	3.46574	5.03981e-06	3.3673	0.0230653	31	5.03982e-06	28	0.0233333	VBD.VBN	13.18	impede.impede	0	0	0	1.86	0	2.23	85	2.63	2	2.4273	10	2.70078	19	2.72842	110	{<im<(ped)}	<im<(ped)	ped	0	NA
transactions	1	trans-	prefix	66	2.97855	transaction	4.18965	1.05673e-05	3.66356	0.0311756	65	1.05674e-05	38	0.0316667	NNS	66	transaction	0	0	0	1.86	0	2.23	550	3.44	1	2.25121	9	2.65938	56	3.18326	111	{<trans<(act)}>ion>	<trans<(act)	act	1	actions
deducted	1	de-	prefix	17	2.40774	deduct	2.89037	2.76377e-06	2.83321	0.0132452	17	2.76377e-06	16	0.0133333	VBD.VBN	5.12	deduct.deduct	0	0	167	4.09	1	2.53	348	3.24	4	2.64915	5	2.43753	8	2.38163	110	{<de<(duct)}	<de<(duct)	duct	0	NA
untidy	1	un-	prefix	338	3.68267	untidy	5.81413	5.42986e-05	5.32301	0.157004	334	5.43e-05	204	0.17	JJ	338	untidy	8	0.90309	19	3.17	25	3.65	329	3.21	89	3.90442	136	3.7961	113	3.48429	110	<un<{(tidy)}	(tidy)	tidy	1	tidy
implode	1	in-	prefix	27	2.59963	implode	3.3322	4.38951e-06	3.21888	0.0198026	27	4.38952e-06	24	0.02	VB.VBP	23.4	implode.implode	0	0	4	2.56	0	2.23	74	2.57	3	2.55224	3	2.26144	21	2.76981	110	{<in<(plode)}	<in<(plode)	plode	0	NA
uninteresting	1	un-	prefix	50	2.86004	uninteresting	3.91202	7.96614e-06	3.82864	0.036814	49	7.96617e-06	45	0.0375	JJ	50	uninteresting	0	0	4	2.56	0	2.23	62	2.5	9	2.95018	12	2.77333	29	2.90451	110	<un<{(interest)}	(interest)	interest	1	interesting
imploding	1	in-	prefix	14	2.32856	implode	2.63906	2.11347e-06	2.48491	0.00912491	13	2.11347e-06	11	0.00916667	NN.VBG	2.12	imploding.implode	0	0	1	2.17	0	2.23	44	2.35	2	2.4273	3	2.26144	9	2.42739	110	{<in<(plode)}	<in<(plode)	plode	0	NA
processing	1	pro-	prefix	172	3.39052	processing	5.14749	2.77999e-05	4.70953	0.0877056	171	2.78003e-05	110	0.0916667	NN.VBG	94.78	processing.process	0	0	21	3.21	0	2.23	794	3.6	21	3.2926	47	3.34062	104	3.44858	110	{<pro<(cess)}	<pro<(cess)	cess	0	NA
transistors	1	trans-	prefix	4	1.85144	transistor	1.60944	6.503e-07	1.60944	0.00332779	4	6.503e-07	4	0.00333333	NNS	4	transistor	0	0	0	1.86	0	2.23	40	2.31	1	2.25121	2	2.1365	1	1.72842	111	{<trans<(sist)>or>}	<trans<(sist)>or>	sist	0	NA
predicament	1	pre-	prefix	186	3.42431	predicament	5.23111	3.02385e-05	4.89784	0.10511	186	3.02389e-05	133	0.110833	NN	186	predicament	0	0	10	2.91	0	2.23	295	3.17	28	3.41258	71	3.51672	87	3.37187	111	{<pre<(dict)>ment>}	<pre<(dict)>ment>	dict	0	NA
approximately	1	a-	prefix	336	3.6801	approximately	5.81413	5.42986e-05	5.10595	0.1281	334	5.43e-05	164	0.136667	RB	336	approximately	0	0	69	3.71	2	2.71	1740	3.94	34	3.49425	129	3.77333	173	3.66794	112	{<a<(proxim)>ate>}>ly>	<a<(proxim)>ate>	proxim	0	NA
requirement	1	re-	prefix	138	3.29549	requirement	4.93447	2.24351e-05	4.39445	0.0645385	138	2.24353e-05	80	0.0666667	NN	138	requirement	0	0	6	2.71	0	2.23	947	3.67	4	2.64915	29	3.1365	105	3.45269	111	{<re<(quire)}>ment>	<re<(quire)	quire	0	NA
unpaved	1	un-	prefix	36	2.72067	unpaved	3.61092	5.85268e-06	3.43399	0.0246926	36	5.8527e-06	30	0.025	JJ	36	unpaved	0	0	0	1.86	0	2.23	7	1.6	2	2.4273	9	2.65938	25	2.84236	110	<un<{(pave)}	(pave)	pave	1	paved
outlaw	1	out-	prefix	260	3.56911	outlaw	5.56068	4.2106e-05	4.31749	0.05984	259	4.21069e-05	74	0.0616667	VB.VBP	251.9	outlaw.outlaw	0	0	18	3.14	5	3.01	378	3.27	21	3.2926	141	3.81167	98	3.42302	110	<out<{(law)}	(law)	law	1	law
discards	1	dis-	prefix	11	2.23165	discard	2.48491	1.78832e-06	2.19722	0.00664454	11	1.78832e-06	8	0.00666667	NNS.VBZ	6.5	discard.discard	0	0	1	2.17	0	2.23	76	2.58	1	2.25121	3	2.26144	7	2.33048	110	{<dis<(card)}	<dis<(card)	card	1	cards
overlapped	1	over-	prefix	48	2.84267	overlap	3.89182	7.80357e-06	3.82864	0.036814	48	7.8036e-06	45	0.0375	VBD.VBN	43.5	overlap.overlap	0	0	2	2.34	0	2.23	26	2.13	5	2.72833	16	2.88983	27	2.87454	110	<over<{(lapp)}	(lapp)	lapp	1	lapped
appropriately	1	a-	prefix	87	3.09695	appropriately	4.47734	1.41439e-05	4.27667	0.0574824	87	1.4144e-05	71	0.0591667	RB	87	appropriately	0	0	16	3.09	0	2.23	623	3.49	8	2.90442	20	2.9816	59	3.20554	112	{<a<(propri)>ate>}>ly>	<a<(propri)>ate>	propri	0	NA
constructive	1	co-	prefix	26	2.58383	constructive	3.29584	4.22694e-06	3.21888	0.0198026	26	4.22695e-06	24	0.02	JJ	26	constructive	0	0	32	3.38	0	2.23	863	3.63	5	2.72833	3	2.26144	18	2.70614	111	{<co<(struct)}>ive>	<co<(struct)	struct	0	NA
submarine	1	sub-	prefix	368	3.7195	submarine	5.90536	5.95007e-05	4.57471	0.076961	366	5.95024e-05	96	0.08	JJ.NN	2.366	submarine.submarine	51	1.70757	80	3.77	76	4.12	1182	3.77	101	3.95878	162	3.87157	105	3.45269	110	<sub<{(marine)}	(marine)	marine	1	marine
rerun	1	re-	prefix	16	2.38292	rerun	2.83321	2.6012e-06	2.77259	0.0124225	16	2.6012e-06	15	0.0125	NN.VBN	15.1	rerun.rerun	0	0	5	2.64	1	2.53	48	2.39	5	2.72833	3	2.26144	8	2.38163	110	<re<{(run)}	(run)	run	1	run
repository	1	re-	prefix	33	2.68395	repository	3.52636	5.36496e-06	3.17805	0.0189853	33	5.36497e-06	23	0.0191667	NN	33	repository	0	0	4	2.56	0	2.23	64	2.51	2	2.4273	10	2.70078	21	2.76981	111	{<re<(posit)}>ory>	<re<(posit)	posit	0	NA
encyclopedia	1	en-	prefix	138	3.29549	encyclopedia	4.91265	2.19474e-05	4.23411	0.0551193	135	2.19476e-05	68	0.0566667	NN	138	encyclopedia	0	0	2	2.34	0	2.23	16	1.93	46	3.62228	30	3.15074	62	3.22673	121	{<en<(cycle)(ped)>ia>}	<en<(cycle)(ped)>ia>	cycle	0	NA
processors	1	pro-	prefix	14	2.32856	processor	2.70805	2.27605e-06	2.56495	0.00995033	14	2.27605e-06	12	0.01	NNS	14	processor	0	0	4	2.56	0	2.23	138	2.84	3	2.55224	4	2.35835	7	2.33048	111	{<pro<(cess)}>or>	<pro<(cess)	cess	0	NA
predicts	1	pre-	prefix	26	2.58383	predict	3.29584	4.22694e-06	2.83321	0.0132452	26	4.22695e-06	16	0.0133333	VBZ	26	predict	0	0	4	2.56	0	2.23	203	3.01	4	2.64915	13	2.80551	9	2.42739	110	{<pre<(dict)}	<pre<(dict)	dict	0	NA
proportional	1	pro-	prefix	17	2.40774	proportional	2.83321	2.6012e-06	2.63906	0.0107751	16	2.6012e-06	13	0.0108333	JJ	17	proportional	0	0	0	1.86	0	2.23	493	3.39	1	2.25121	6	2.50448	10	2.46878	111	{<pro<(portion)}>al>	<pro<(portion)	portion	0	NA
acceleration	1	a-	prefix	93	3.1256	acceleration	4.5326	1.49568e-05	3.91202	0.0400217	92	1.49569e-05	49	0.0408333	NN	93	acceleration	0	0	35	3.42	4	2.93	498	3.39	26	3.38154	22	3.02111	45	3.09014	112	{<a<(celer)>ate>}>ion>	<a<(celer)>ate>	celer	0	NA
accelerates	1	a-	prefix	35	2.70877	accelerate	3.58352	5.69011e-06	3.2581	0.0206193	35	5.69012e-06	25	0.0208333	VBZ	35	accelerate	0	0	4	2.56	0	2.23	91	2.66	2	2.4273	13	2.80551	20	2.74961	111	{<a<(celer)>ate>}	<a<(celer)>ate>	celer	0	NA
describes	1	de-	prefix	183	3.41729	describe	5.20401	2.94256e-05	4.70953	0.0877056	181	2.94261e-05	110	0.0916667	VBZ	183	describe	0	0	66	3.69	1	2.53	1955	3.99	18	3.22893	62	3.45872	103	3.44442	110	{<de<(script)}	<de<(script)	script	1	scribes
influences	1	in-	prefix	98	3.14811	influence	4.56435	1.54445e-05	4.06044	0.0464064	95	1.54446e-05	57	0.0475	NNS.VBZ	79.19	influence.influence	0	0	13	3.01	0	2.23	774	3.59	8	2.90442	16	2.88983	74	3.30245	111	{<in<(flu)>ance>}	<in<(flu)>ance>	flu	0	NA
accelerating	1	a-	prefix	100	3.15679	accelerate	4.61512	1.62574e-05	4.34381	0.0614086	100	1.62575e-05	76	0.0633333	VBG	100	accelerate	0	0	19	3.17	0	2.23	258	3.11	23	3.33039	17	2.91466	60	3.21272	111	{<a<(celer)>ate>}	<a<(celer)>ate>	celer	0	NA
compression	1	co-	prefix	38	2.74354	compression	3.66356	6.17783e-06	3.17805	0.0189853	38	6.17785e-06	23	0.0191667	NN	38	compression	0	0	14	3.04	0	2.23	186	2.97	5	2.72833	8	2.61363	25	2.84236	111	{<co<(press)}>ion>	<co<(press)	press	0	NA
extension	1	ex-	prefix	253	3.5573	extension	5.52943	4.08055e-05	5.1299	0.131028	251	4.08063e-05	168	0.14	NN	253	extension	5	0.69897	28	3.33	1	2.53	4412	4.34	26	3.38154	47	3.34062	180	3.68507	111	{<ex<(tend)}>ion>	<ex<(tend)	tend	1	tension
inspirational	1	in-	prefix	68	2.99132	inspirational	4.23411	1.1055e-05	3.85015	0.0376169	68	1.10551e-05	46	0.0383333	JJ	68	inspirational	0	0	51	3.58	0	2.23	1060	3.72	14	3.12627	23	3.03959	31	2.93254	112	{<in<(spir)}>ion>>al>	<in<(spir)	spir	0	NA
acquiring	1	a-	prefix	82	3.07155	acquire	4.41884	1.33311e-05	4.2485	0.0559076	82	1.33311e-05	69	0.0575	VBG	82	acquire	0	0	2	2.34	0	2.23	198	2.99	6	2.79528	23	3.03959	53	3.15978	110	{<a<(quire)}	<a<(quire)	quire	0	NA
override	1	over-	prefix	133	3.27958	override	4.89784	2.16222e-05	3.95124	0.0416217	133	2.16225e-05	51	0.0425	NN.VB.VBP	69.62.2	override.override.override	0	0	31	3.37	0	2.23	192	2.98	17	3.20545	47	3.34062	69	3.27248	110	<over<{(ride)}	(ride)	ride	1	ride
resistant	1	re-	prefix	102	3.16531	resistant	4.63473	1.65825e-05	4.21951	0.0543303	102	1.65826e-05	67	0.0558333	JJ	102	resistant	0	0	15	3.07	0	2.23	534	3.42	12	3.06412	42	3.29285	48	3.11758	111	{<re<(sist)}>ant>	<re<(sist)	sist	0	NA
effectively	1	e-	prefix	284	3.60732	effectively	5.65249	4.61702e-05	5.12396	0.130297	284	4.61713e-05	167	0.139167	RB	284	effectively	0	0	51	3.58	0	2.23	5090	4.4	20	3.2724	61	3.45177	203	3.73702	112	{<e<(fect)}>ive>>ly>	<e<(fect)	fect	0	NA
incomprehensible	1	im-	prefix	189	3.43122	incomprehensible	5.23644	3.04011e-05	4.76217	0.0922753	187	3.04015e-05	116	0.0966667	NN	189	incomprehensible	0	0	0	1.86	0	2.23	185	2.97	11	3.02936	40	3.27217	138	3.5704	211	<im<{<co<(prehend)}>able>	<co<(prehend)	prehend	0	NA
incomprehensible	2	co-	prefix	189	3.43122	incomprehensible	5.23644	3.04011e-05	4.76217	0.0922753	187	3.04015e-05	116	0.0966667	NN	189	incomprehensible	0	0	0	1.86	0	2.23	185	2.97	11	3.02936	40	3.27217	138	3.5704	211	<im<{<co<(prehend)}>able>	<co<(prehend)	prehend	0	NA
affecting	1	a-	prefix	204	3.46422	affect	5.31812	3.30022e-05	4.94876	0.110348	203	3.30027e-05	140	0.116667	VBG	204	affect	0	0	57	3.63	3	2.83	2083	4.01	19	3.25121	66	3.48546	119	3.50657	110	{<a<(fect)}	<a<(fect)	fect	0	NA
remodeling	1	re-	prefix	4	1.85144	remodel	1.60944	6.503e-07	1.38629	0.00249688	4	6.503e-07	3	0.0025	NN.VBG	2.2	remodeling.remodel	0	0	0	0	0	0	0	0	1	2.25121	0	0	3	2.02945	110	<re<{(model)}	(model)	model	1	modeling
miscalculate	1	mis-	prefix	3	1.75453	miscalculate	1.38629	4.87725e-07	1.38629	0.00249688	3	4.87725e-07	3	0.0025	VB.VBP	1.2	miscalculate.miscalculate	0	0	0	1.86	0	2.23	13	1.84	1	2.25121	0	0	2	1.90451	111	<mis<{(calcul)>ate>}	(calcul)>ate>	calcul	1	calculate
deduce	1	de-	prefix	64	2.96538	deduce	4.17439	1.04047e-05	3.78419	0.0352063	64	1.04048e-05	43	0.0358333	NN.VB.VBP	3.50.11	deduce.deduce.deduce	0	0	5	2.64	0	2.23	122	2.79	4	2.64915	27	3.10654	33	2.95887	110	{<de<(duct)}	<de<(duct)	duct	0	NA
reacted	1	re-	prefix	374	3.7265	react	5.9135	5.99884e-05	5.48064	0.181627	369	5.99902e-05	239	0.199167	VBD.VBN	304.70	react.react	0	0	33	3.4	0	2.23	981	3.69	45	3.61294	90	3.61842	239	3.8076	110	{<re<(act)}	<re<(act)	act	1	acted
providing	1	pro-	prefix	395	3.75017	provide	5.97635	6.38899e-05	5.36129	0.162686	393	6.3892e-05	212	0.176667	VBG	395	provide	3	0.477121	76	3.75	1	2.53	4440	4.34	31	3.45533	150	3.83836	214	3.75983	110	{<pro<(vide)}	<pro<(vide)	vide	0	NA
constructing	1	co-	prefix	93	3.1256	construct	4.54329	1.51194e-05	4.38203	0.063757	93	1.51195e-05	79	0.0658333	VBG	93	construct	0	0	13	3.01	0	2.23	256	3.11	16	3.18063	23	3.03959	54	3.16775	110	{<co<(struct)}	<co<(struct)	struct	0	NA
upgrading	1	up-	prefix	6	1.99757	upgrade	1.94591	9.75449e-07	1.79176	0.00415801	6	9.7545e-07	5	0.00416667	NN.VBG	1.5	upgrading.upgrade	0	0	8	2.82	0	2.23	243	3.08	1	2.25121	2	2.1365	3	2.02945	110	<up<{(grade)}	(grade)	grade	1	grading
disagreements	1	dis-	prefix	53	2.88486	disagreement	3.98898	8.61644e-06	3.82864	0.036814	53	8.61647e-06	45	0.0375	NNS	53	disagreement	0	0	10	2.91	0	2.23	335	3.22	6	2.79528	14	2.83547	33	2.95887	111	<dis<{(agree)}>ment>	(agree)	agree	1	agreements
collaboration	1	co-	prefix	67	2.98498	collaboration	4.21951	1.08925e-05	3.55535	0.0279394	67	1.08925e-05	34	0.0283333	NN	67	collaboration	0	0	23	3.24	0	2.23	797	3.6	4	2.64915	16	2.88983	47	3.10863	112	{<co<(labor)>ate>}>ion>	<co<(labor)>ate>	labor	0	NA
collaborators	1	co-	prefix	35	2.70877	collaborator	3.58352	5.69011e-06	3.29584	0.0214353	35	5.69012e-06	26	0.0216667	NNS	35	collaborator	0	0	0	1.86	0	2.23	91	2.66	2	2.4273	13	2.80551	20	2.74961	112	{<co<(labor)>ate>}>or>	<co<(labor)>ate>	labor	0	NA
underlying	1	under-	prefix	126	3.25627	underlying	4.84419	2.04842e-05	4.31749	0.05984	126	2.04844e-05	74	0.0616667	JJ.VBG	25.101	underlying.underlie	0	0	2	2.34	0	2.23	994	3.69	3	2.55224	21	3.00181	102	3.44022	110	<under<{(lie)}	(lie)	lie	1	lying
intake	1	in-	prefix	242	3.53808	intake	5.49306	3.93424e-05	5.1358	0.131759	242	3.93431e-05	169	0.140833	NN	242	intake	0	0	7	2.77	1	2.53	574	3.46	27	3.39734	62	3.45872	153	3.61491	110	<in<{(take)}	(take)	take	1	take
compressed	1	co-	prefix	136	3.28919	compress	4.91998	2.21099e-05	4.51086	0.0723207	136	2.21102e-05	90	0.075	JJ.VBD.VBN	46.21.69	compressed.compress.compress	0	0	34	3.41	1	2.53	358	3.25	17	3.20545	22	3.02111	97	3.41861	110	{<co<(press)}	<co<(press)	press	0	NA
outdone	1	out-	prefix	74	3.02753	outdo	4.31749	1.20305e-05	4.18965	0.0527506	74	1.20305e-05	65	0.0541667	VBD.VBN	1.73	outdo.outdo	0	0	23	3.24	3	2.83	186	2.97	12	3.06412	26	3.09075	36	2.99559	110	<out<{(done)}	(done)	done	1	done
upgrade	1	up-	prefix	60	2.9378	upgrade	4.11087	9.75445e-06	3.7612	0.0344014	60	9.7545e-06	42	0.035	NN.VB	34.26	upgrade.upgrade	3	0.477121	77	3.76	1	2.53	825	3.61	11	3.02936	15	2.8635	34	2.97145	110	<up<{(grade)}	(grade)	grade	1	grade
revolution	1	re-	prefix	811	4.06203	revolution	6.68711	0.000130214	5.273	0.149856	801	0.000130223	194	0.161667	NN	811	revolution	0	0	96	3.85	1	2.53	6076	4.48	43	3.59363	282	4.11117	486	4.11492	111	{<re<(volve)>ion>}	<re<(volve)>ion>	volve	0	NA
rewire	1	re-	prefix	19	2.4535	rewire	2.99573	3.08892e-06	2.70805	0.0115991	19	3.08892e-06	14	0.0116667	NN.VB.VBP	2.15.2	rewire.rewire.rewire	0	0	2	2.34	0	2.23	171	2.93	5	2.72833	5	2.43753	9	2.42739	110	<re<{(wire)}	(wire)	wire	1	wire
reopen	1	re-	prefix	74	3.02753	reopen	4.31749	1.20305e-05	3.80666	0.0360104	74	1.20305e-05	44	0.0366667	VB.VBP	58.16	reopen.reopen	0	0	8	2.82	1	2.53	453	3.35	10	2.99157	32	3.1779	32	2.9459	110	<re<{(open)}	(open)	open	1	open
affirmative	1	a-	prefix	130	3.26974	affirmative	4.8752	2.11345e-05	4.09434	0.0479962	130	2.11347e-05	59	0.0491667	JJ	130	affirmative	0	0	76	3.75	2	2.71	246	3.09	19	3.25121	11	2.73856	100	3.43171	111	{<a<(firm)}>ive>	<a<(firm)	firm	0	NA
foresee	1	fore-	prefix	90	3.11151	foresee	4.49981	1.44691e-05	4.18965	0.0527506	89	1.44692e-05	65	0.0541667	VB.VBP	74.16	foresee.foresee	0	0	8	2.82	0	2.23	235	3.07	6	2.79528	11	2.73856	73	3.29662	110	<fore<{(see)}	(see)	see	1	see
intersect	1	inter-	prefix	29	2.62959	intersect	3.4012	4.71466e-06	3.29584	0.0214353	29	4.71467e-06	26	0.0216667	NN.VB.VBP	6.18.5	intersect.intersect.intersect	0	0	3	2.47	0	2.23	25	2.11	4	2.64915	6	2.50448	19	2.72842	110	{<inter<(sect)}	<inter<(sect)	sect	1	sect
intersected	1	inter-	prefix	36	2.72067	intersect	3.61092	5.85268e-06	3.43399	0.0246926	36	5.8527e-06	30	0.025	VBD.VBN	31.5	intersect.intersect	0	0	0	1.86	0	2.23	12	1.81	4	2.64915	9	2.65938	23	2.8076	110	{<inter<(sect)}	<inter<(sect)	sect	0	NA
unknowns	1	un-	prefix	24	2.55041	unknown	3.21888	3.90179e-06	3.13549	0.0181673	24	3.9018e-06	22	0.0183333	NNS	24	unknown	0	0	0	1.86	0	2.23	112	2.75	4	2.64915	2	2.1365	18	2.70614	111	<un<{(know)}>n>	(know)	know	0	NA
unpunished	1	un-	prefix	48	2.84267	unpunished	3.89182	7.80357e-06	3.73767	0.0335959	48	7.8036e-06	41	0.0341667	JJ	48	unpunished	0	0	5	2.64	0	2.23	80	2.6	2	2.4273	13	2.80551	33	2.95887	111	<un<{(pun)>ish>}	(pun)>ish>	pun	1	punished
reconsider	1	re-	prefix	126	3.25627	reconsider	4.83628	2.03217e-05	4.54329	0.0746435	125	2.03219e-05	93	0.0775	VB	126	reconsider	0	0	21	3.21	0	2.23	538	3.43	9	2.95018	27	3.10654	90	3.38643	110	<re<{(consider)}	(consider)	consider	1	consider
remade	1	re-	prefix	55	2.90066	remake	4.02535	8.94158e-06	3.73767	0.0335959	55	8.94162e-06	41	0.0341667	VBD.VBN	21.34	remake.remake	0	0	2	2.34	0	2.23	136	2.83	3	2.55224	12	2.77333	40	3.04017	110	<re<{(make)}	(make)	make	1	made
trajectories	1	trans-	prefix	10	2.19386	trajectory	2.3979	1.62575e-06	2.30259	0.00747202	10	1.62575e-06	9	0.0075	NNS	10	trajectory	0	0	4	2.56	0	2.23	13	1.84	3	2.55224	1	1.96041	6	2.27248	111	{<trans<(ject)>ory>}	<trans<(ject)>ory>	ject	0	NA
unintelligible	1	un-	prefix	116	3.22066	unintelligible	4.76217	1.88585e-05	4.46591	0.0692151	116	1.88587e-05	86	0.0716667	JJ	116	unintelligible	0	0	0	1.86	0	2.23	35	2.25	15	3.1543	18	2.93814	83	3.35167	111	<un<{(intellig)>able>}	(intellig)>able>	intellig	1	intelligible
retracted	1	re-	prefix	70	3.00373	retract	4.26268	1.13802e-05	4.00733	0.0440169	70	1.13802e-05	54	0.045	VBD.VBN	39.31	retract.retract	0	0	1	2.17	0	2.23	69	2.54	10	2.99157	19	2.96041	41	3.05064	110	{<re<(tract)}	<re<(tract)	tract	0	NA
intoning	1	in-	prefix	14	2.32856	intone	2.70805	2.27605e-06	2.63906	0.0107751	14	2.27605e-06	13	0.0108333	NN.VBG	1.13	intoning.intone	0	0	0	0	0	0	0	0	1	2.25121	5	2.43753	8	2.38163	110	{<in<(tone)}	<in<(tone)	tone	1	toning
receded	1	re-	prefix	197	3.44914	recede	5.28827	3.20268e-05	4.99043	0.114816	197	3.20273e-05	146	0.121667	VBD.VBN	148.49	recede.recede	0	0	0	1.86	0	2.23	97	2.69	23	3.33039	50	3.36695	124	3.5243	110	{<re<(cede)}	<re<(cede)	cede	1	ceded
interferes	1	inter-	prefix	27	2.59963	interfere	3.3322	4.38951e-06	3.29584	0.0214353	27	4.38952e-06	26	0.0216667	VBZ	27	interfere	0	0	3	2.47	0	2.23	61	2.49	2	2.4273	6	2.50448	19	2.72842	110	{<inter<(fere)}	<inter<(fere)	fere	0	NA
transformation	1	trans-	prefix	385	3.73906	transformation	5.95584	6.25894e-05	5.15906	0.134677	385	6.25914e-05	173	0.144167	NN	385	transformation	0	0	114	3.92	1	2.53	1791	3.95	62	3.74952	102	3.67222	221	3.77374	111	<trans<{(form)}>ion>	(form)	form	1	formation
aligning	1	a-	prefix	17	2.40774	align	2.89037	2.76377e-06	2.83321	0.0132452	17	2.76377e-06	16	0.0133333	VBG	17	align	0	0	2	2.34	0	2.23	57	2.46	1	2.25121	3	2.26144	13	2.57351	110	{<a<(line)}	<a<(line)	line	0	NA
trajectory	1	trans-	prefix	92	3.12095	trajectory	4.5326	1.49568e-05	4.23411	0.0551193	92	1.49569e-05	68	0.0566667	NN	92	trajectory	0	0	24	3.26	0	2.23	292	3.16	11	3.02936	25	3.07436	56	3.18326	111	{<trans<(ject)>ory>}	<trans<(ject)>ory>	ject	0	NA
retract	1	re-	prefix	73	3.0217	retract	4.29046	1.17053e-05	3.93183	0.040822	72	1.17054e-05	50	0.0416667	VB.VBP	64.9	retract.retract	0	0	9	2.86	0	2.23	106	2.73	6	2.79528	16	2.88983	51	3.14339	110	{<re<(tract)}	<re<(tract)	tract	1	tract
unhook	1	un-	prefix	65	2.97202	unhook	4.18965	1.05673e-05	3.8712	0.0384191	65	1.05674e-05	47	0.0391667	JJ.NN.VB.VBP	5.1.42.17	unhook.unhook.unhook.unhook	0	0	4	2.56	2	2.71	31	2.2	7	2.85327	12	2.77333	46	3.09948	110	<un<{(hook)}	(hook)	hook	1	hook
unbuckled	1	un-	prefix	65	2.97202	unbuckle	4.18965	1.05673e-05	4.07754	0.0472016	65	1.05674e-05	58	0.0483333	JJ.VB.VBD	14.1.50	unbuckled.unbuckle.unbuckle	0	0	1	2.17	1	2.53	3	1.3	11	3.02936	16	2.88983	38	3.01845	110	<un<{(buckle)}	(buckle)	buckle	1	buckled
coinciding	1	co-	prefix	5	1.93062	coincide	1.79176	8.12874e-07	1.79176	0.00415801	5	8.12875e-07	5	0.00416667	VBG	5	coincide	0	0	1	2.17	0	2.23	33	2.23	1	2.25121	2	2.1365	2	1.90451	110	{<co<(incide)}	<co<(incide)	incide	0	NA
interacted	1	inter-	prefix	36	2.72067	interact	3.61092	5.85268e-06	3.43399	0.0246926	36	5.8527e-06	30	0.025	VBD.VBN	23.13	interact.interact	0	0	3	2.47	0	2.23	56	2.45	5	2.72833	4	2.35835	27	2.87454	110	<inter<{(act)}	(act)	act	1	acted
refraction	1	re-	prefix	18	2.43122	refraction	2.94444	2.92634e-06	2.3979	0.0082988	18	2.92635e-06	10	0.00833333	NN	18	refraction	0	0	11	2.94	0	2.23	48	2.39	1	2.25121	8	2.61363	9	2.42739	111	{<re<(fract)}>ion>	<re<(fract)	fract	1	fraction
overcoming	1	over-	prefix	72	3.01579	overcome	4.29046	1.17053e-05	4.23411	0.0551193	72	1.17054e-05	68	0.0566667	VBG	72	overcome	0	0	29	3.34	0	2.23	238	3.07	14	3.12627	8	2.61363	50	3.13496	110	<over<{(come)}	(come)	come	1	coming
unscrewed	1	un-	prefix	179	3.40774	unscrew	5.19296	2.91005e-05	4.8828	0.103609	179	2.91009e-05	131	0.109167	JJ.VBD.VBN	7.165.7	unscrewed.unscrew.unscrew	5	0.69897	1	2.17	1	2.53	16	1.93	49	3.64915	55	3.40757	75	3.3082	110	<un<{(screw)}	(screw)	screw	1	screwed
retrace	1	re-	prefix	90	3.11151	retrace	4.51086	1.46316e-05	4.29046	0.0582689	90	1.46317e-05	72	0.06	VB.VBP	78.12	retrace.retrace	0	0	18	3.14	6	3.08	160	2.9	18	3.22893	25	3.07436	47	3.10863	110	<re<{(trace)}	(trace)	trace	1	trace
oversized	1	over-	prefix	332	3.67492	oversized	5.80513	5.38109e-05	5.25227	0.146982	331	5.38123e-05	190	0.158333	JJ	332	oversized	0	0	20	3.19	0	2.23	151	2.88	73	3.81941	87	3.60387	172	3.66543	110	<over<{(size)}	(size)	size	1	sized
misunderstanding	1	mis-	prefix	254	3.55901	misunderstanding	5.53733	4.11306e-05	5.24175	0.145542	253	4.11315e-05	188	0.156667	NN	254	misunderstanding	0	0	67	3.7	8	3.19	761	3.58	29	3.4273	78	3.55701	147	3.59765	110	<mis<{(understand)}	(understand)	understand	1	understanding
refusing	1	re-	prefix	797	4.05447	refuse	6.6695	0.000127938	5.96101	0.279524	787	0.000127946	387	0.3225	VBG	797	refuse	0	0	49	3.56	3	2.83	1238	3.79	72	3.8135	221	4.00574	504	4.13068	110	{<re<(fuse)}	<re<(fuse)	fuse	1	fusing
reversible	1	re-	prefix	17	2.40774	reversible	2.83321	2.6012e-06	2.70805	0.0115991	16	2.6012e-06	14	0.0116667	JJ	17	reversible	0	0	4	2.56	0	2.23	74	2.57	2	2.4273	3	2.26144	12	2.54133	111	{<re<(verse)}>able>	<re<(verse)	verse	0	NA
emerging	1	e-	prefix	651	3.96672	emerge	6.47697	0.000105506	5.79909	0.242292	649	0.000105511	329	0.274167	VBG	651	emerge	0	0	24	3.26	0	2.23	2094	4.02	82	3.86926	210	3.98367	359	3.98369	110	{<e<(merge)}	<e<(merge)	merge	1	merging
unfinished	1	un-	prefix	282	3.60426	unfinished	5.64545	4.58451e-05	5.32788	0.157716	282	4.58461e-05	205	0.170833	JJ	282	unfinished	0	0	60	3.65	6	3.08	881	3.64	33	3.48166	81	3.5732	168	3.65527	110	<un<{(finish)}	(finish)	finish	1	finished
recheck	1	re-	prefix	6	1.99757	recheck	1.94591	9.75449e-07	1.94591	0.00498754	6	9.7545e-07	6	0.005	VB	6	recheck	0	0	0	1.86	0	2.23	20	2.02	3	2.55224	0	0	3	2.02945	110	<re<{(check)}	(check)	check	1	check
reunion	1	re-	prefix	245	3.54341	reunion	5.50533	3.98301e-05	5.0814	0.125163	245	3.98309e-05	160	0.133333	NN	245	reunion	3	0.477121	64	3.68	0	2.23	654	3.51	42	3.58365	78	3.55701	125	3.52776	111	<re<{(un)}>ion>	(un)	un	1	union
unpaid	1	un-	prefix	63	2.95865	unpaid	4.15888	1.02422e-05	3.98898	0.0432191	63	1.02422e-05	53	0.0441667	JJ	63	unpaid	0	0	4	2.56	0	2.23	633	3.5	9	2.95018	18	2.93814	36	2.99559	110	<un<{(pay)}	(pay)	pay	1	paid
unpublished	1	un-	prefix	18	2.43122	unpublished	2.94444	2.92634e-06	2.3979	0.0082988	18	2.92635e-06	10	0.00833333	JJ	18	unpublished	0	0	0	1.86	0	2.23	48	2.39	1	2.25121	6	2.50448	11	2.50657	110	<un<{(publish)}	(publish)	publish	1	published
composing	1	co-	prefix	122	3.24238	compose	4.81218	1.98339e-05	4.52179	0.0730956	122	1.98341e-05	91	0.0758333	VBG	122	compose	0	0	7	2.77	6	3.08	241	3.08	14	3.12627	34	3.20345	74	3.30245	110	{<co<(pose)}	<co<(pose)	pose	0	NA
exclaim	1	ex-	prefix	140	3.30169	exclaim	4.94876	2.27602e-05	4.55388	0.0754166	140	2.27605e-05	94	0.0783333	VB.VBP	87.53	exclaim.exclaim	0	0	1	2.17	2	2.71	23	2.08	28	3.41258	43	3.30284	69	3.27248	110	{<ex<(claim)}	<ex<(claim)	claim	1	claim
accelerator	1	a-	prefix	178	3.40532	accelerator	5.18739	2.89379e-05	4.62497	0.0808116	178	2.89383e-05	101	0.0841667	NN	178	accelerator	0	0	34	3.41	4	2.93	311	3.19	37	3.52996	83	3.58366	58	3.19824	112	{<a<(celer)>ate>}>or>	<a<(celer)>ate>	celer	0	NA
replacing	1	re-	prefix	297	3.62669	replace	5.68017	4.74708e-05	5.3799	0.165514	292	4.74719e-05	216	0.18	VBG	297	replace	0	0	33	3.4	6	3.08	1480	3.87	33	3.48166	77	3.55148	187	3.70154	110	{<re<(place)}	<re<(place)	place	1	placing
confirmation	1	co-	prefix	267	3.58061	confirmation	5.58725	4.3244e-05	5.1358	0.131759	266	4.32449e-05	169	0.140833	NN	267	confirmation	0	0	27	3.31	0	2.23	1042	3.71	19	3.25121	44	3.3126	204	3.73914	111	{<co<(firm)}>ion>	<co<(firm)	firm	0	NA
congregation	1	co-	prefix	189	3.43122	congregation	5.24702	3.07262e-05	4.66344	0.0838815	189	3.07267e-05	105	0.0875	NN	189	congregation	0	0	6	2.71	0	2.23	819	3.61	30	3.44154	59	3.43753	100	3.43171	112	{<co<(greg)>ate>}>ion>	<co<(greg)>ate>	greg	0	NA
superintendent	2	in-	prefix	182	3.41492	superintendent	5.1985	2.92631e-05	3.97029	0.0424207	180	2.92635e-05	52	0.0433333	NN	182	superintendent	0	0	3	2.47	0	2.23	538	3.43	6	2.79528	61	3.45177	115	3.49184	211	{<super<<in<(tend)}>ant>	<super<<in<(tend)	tend	0	NA
unfolding	1	un-	prefix	255	3.56071	unfold	5.54518	4.14558e-05	5.2575	0.147701	255	4.14566e-05	191	0.159167	JJ.NN.VBG	1.18.236	unfolding.unfolding.unfold	0	0	7	2.77	1	2.53	412	3.31	60	3.73551	87	3.60387	108	3.46481	110	<un<{(fold)}	(fold)	fold	1	folding
emblazoned	1	en-	prefix	191	3.43577	emblazon	5.25227	3.08888e-05	4.80402	0.0960675	190	3.08892e-05	121	0.100833	VBD.VBN	54.137	emblazon.emblazon	0	0	0	1.86	0	2.23	71	2.55	33	3.48166	41	3.28263	117	3.49927	110	<en<{(blazon)}	(blazon)	blazon	0	NA
rebuilt	1	re-	prefix	180	3.41015	rebuild	5.1985	2.92631e-05	4.82028	0.0975803	180	2.92635e-05	123	0.1025	VB.VBD.VBN.VBP	8.32.128.12	rebuild.rebuild.rebuild.rebuild	0	0	18	3.14	1	2.53	955	3.68	32	3.4687	56	3.41526	92	3.39587	110	<re<{(built)}	(built)	built	1	built
outskirts	1	out-	prefix	454	3.81048	outskirts	6.1203	7.38063e-05	5.50533	0.185788	454	7.3809e-05	245	0.204167	NNS	454	outskirts	0	0	18	3.14	0	2.23	1264	3.8	50	3.65775	170	3.89238	234	3.79845	110	<out<{(skirt)}	(skirt)	skirt	1	skirts
unsavoury	1	un-	prefix	38	2.74354	unsavoury	3.66356	6.17783e-06	3.46574	0.0255053	38	6.17785e-06	31	0.0258333	JJ	38	unsavoury	0	0	6	2.71	0	2.23	129	2.81	6	2.79528	17	2.91466	15	2.63151	111	<un<{(savor)}>y>	(savor)	savor	1	savoury
unsmiling	1	un-	prefix	112	3.20555	unsmiling	4.7185	1.80457e-05	4.38203	0.063757	111	1.80458e-05	79	0.0658333	JJ.VBG	105.7	unsmiling.unsmile	0	0	0	1.86	0	2.23	10	1.74	16	3.18063	30	3.15074	66	3.25346	110	<un<{(smile)}	(smile)	smile	1	smiling
befuddled	1	be-	prefix	59	2.93062	befuddle	4.09434	9.59188e-06	3.95124	0.0416217	59	9.59192e-06	51	0.0425	VBD.VBN	3.56	befuddle.befuddle	0	0	0	1.86	2	2.71	26	2.13	9	2.95018	19	2.96041	31	2.93254	110	<be<{(fuddle)}	(fuddle)	fuddle	1	fuddled
overdue	1	over-	prefix	84	3.08189	overdue	4.44265	1.36562e-05	4.26268	0.0566953	84	1.36563e-05	70	0.0583333	JJ	84	overdue	0	0	29	3.34	2	2.71	469	3.37	10	2.99157	23	3.03959	51	3.14339	110	<over<{(due)}	(due)	due	1	due
outsmarted	1	out-	prefix	37	2.73225	outsmart	3.63759	6.01526e-06	3.46574	0.0255053	37	6.01527e-06	31	0.0258333	VBD.VBN	17.20	outsmart.outsmart	0	0	7	2.77	0	2.23	42	2.33	8	2.90442	14	2.83547	15	2.63151	110	<out<{(smart)}	(smart)	smart	1	smarted
outcome	1	out-	prefix	331	3.67361	outcome	5.80513	5.38109e-05	5.34711	0.160559	331	5.38123e-05	209	0.174167	NN	331	outcome	0	0	62	3.66	0	2.23	3838	4.28	39	3.55224	68	3.49823	224	3.77957	110	<out<{(come)}	(come)	come	1	come
undervalue	1	under-	prefix	4	1.85144	undervalue	1.60944	6.503e-07	1.38629	0.00249688	4	6.503e-07	3	0.0025	VB	4	undervalue	0	0	0	1.86	0	2.23	22	2.06	1	2.25121	1	1.96041	2	1.90451	110	<under<{(value)}	(value)	value	1	value
outbreaks	1	out-	prefix	49	2.85144	outbreak	3.91202	7.96614e-06	3.3673	0.0230653	49	7.96617e-06	28	0.0233333	NNS	49	outbreak	0	0	8	2.82	0	2.23	1020	3.7	4	2.64915	16	2.88983	29	2.90451	110	<out<{(break)}	(break)	break	1	breaks
outrage	1	out-	prefix	457	3.81334	outrage	6.12249	7.39689e-05	5.49717	0.184403	455	7.39716e-05	243	0.2025	NN	457	outrage	0	0	52	3.59	2	2.71	772	3.58	72	3.8135	123	3.7528	262	3.84734	110	<out<{(rage)}	(rage)	rage	1	rage
attributing	1	a-	prefix	15	2.35659	attribute	2.77259	2.43862e-06	2.63906	0.0107751	15	2.43862e-06	13	0.0108333	VBG	15	attribute	0	0	0	1.86	0	2.23	24	2.09	1	2.25121	2	2.1365	12	2.54133	110	{<a<(tribute)}	<a<(tribute)	tribute	0	NA
infinite	1	im-	prefix	639	3.95865	infinite	6.44254	0.000101929	5.52943	0.189931	627	0.000101934	251	0.209167	JJ	639	infinite	0	0	53	3.6	0	2.23	540	3.43	58	3.72103	146	3.8267	435	4.06687	111	{<im<(fin)>ite>}	<im<(fin)>ite>	fin	0	NA
refuel	1	re-	prefix	59	2.93062	refuel	4.07754	9.4293e-06	3.66356	0.0311756	58	9.42935e-06	38	0.0316667	VB.VBP	54.5	refuel.refuel	0	0	5	2.64	3	2.83	94	2.67	19	3.25121	19	2.96041	21	2.76981	110	<re<{(fuel)}	(fuel)	fuel	1	fuel
bespectacled	1	be-	prefix	84	3.08189	bespectacled	4.44265	1.36562e-05	4.14313	0.0503762	84	1.36563e-05	62	0.0516667	JJ.VBN	81.3	bespectacled.bespectacle	0	0	4	2.56	0	2.23	22	2.06	6	2.79528	41	3.28263	37	3.00717	111	<be<{(spect)>acle>}	(spect)>acle>	spect	1	spectacled
incarceration	1	in-	prefix	55	2.90066	incarceration	4.02535	8.94158e-06	3.43399	0.0246926	55	8.94162e-06	30	0.025	NN	55	incarceration	0	0	4	2.56	0	2.23	81	2.61	2	2.4273	8	2.61363	45	3.09014	112	{<in<(carcer)>ate>}>ion>	<in<(carcer)>ate>	carcer	0	NA
undisguised	1	un-	prefix	53	2.88486	undisguised	3.98898	8.61644e-06	3.82864	0.036814	53	8.61647e-06	45	0.0375	JJ	53	undisguised	0	0	0	1.86	0	2.23	8	1.65	4	2.64915	12	2.77333	37	3.00717	210	<un<{<dis<(guise)}	<dis<(guise)	guise	1	disguised
undisguised	2	dis-	prefix	53	2.88486	undisguised	3.98898	8.61644e-06	3.82864	0.036814	53	8.61647e-06	45	0.0375	JJ	53	undisguised	0	0	0	1.86	0	2.23	8	1.65	4	2.64915	12	2.77333	37	3.00717	210	<un<{<dis<(guise)}	<dis<(guise)	guise	0	NA
eviscerating	1	e-	prefix	5	1.93062	eviscerate	1.79176	8.12874e-07	1.79176	0.00415801	5	8.12875e-07	5	0.00416667	VBG	5	eviscerate	0	0	0	1.86	0	2.23	3	1.3	1	2.25121	0	0	4	2.12636	111	{<e<(viscer)>ate>}	<e<(viscer)>ate>	viscer	0	NA
deduction	1	de-	prefix	63	2.95865	deduction	4.15888	1.02422e-05	3.8712	0.0384191	63	1.02422e-05	47	0.0391667	NN	63	deduction	0	0	7	2.77	0	2.23	234	3.07	12	3.06412	19	2.96041	32	2.9459	111	{<de<(duct)}>ion>	<de<(duct)	duct	0	NA
reinforced	1	re-	prefix	201	3.45782	reinforce	5.30827	3.2677e-05	4.83628	0.0990909	201	3.26776e-05	125	0.104167	VBD.VBN	30.171	reinforce.reinforce	0	0	33	3.4	0	2.23	516	3.41	15	3.1543	48	3.34958	138	3.5704	210	<re<<in<{(force)}	(force)	force	0	NA
reinforced	2	in-	prefix	201	3.45782	reinforce	5.30827	3.2677e-05	4.83628	0.0990909	201	3.26776e-05	125	0.104167	VBD.VBN	30.171	reinforce.reinforce	0	0	33	3.4	0	2.23	516	3.41	15	3.1543	48	3.34958	138	3.5704	210	<re<<in<{(force)}	(force)	force	0	NA
infirmary	1	im-	prefix	316	3.65353	infirmary	5.75574	5.12098e-05	4.17439	0.0519597	315	5.12111e-05	64	0.0533333	JJ.NN	41.275	infirmary.infirmary	0	0	3	2.47	0	2.23	537	3.43	16	3.18063	26	3.09075	274	3.86672	111	<im<{(firm)}>ory>	(firm)	firm	0	NA
refrigerators	1	re-	prefix	25	2.56744	refrigerator	3.2581	4.06437e-06	2.94444	0.0148886	25	4.06437e-06	18	0.015	NNS	25	refrigerator	0	0	2	2.34	1	2.53	53	2.43	4	2.64915	6	2.50448	15	2.63151	113	{<re<(frig)>er>>ate>}>or>	<re<(frig)>er>>ate>	frig	0	NA
decline	1	de-	prefix	268	3.58222	decline	5.5835	4.30814e-05	5.02388	0.118524	265	4.30824e-05	151	0.125833	NN.VB.VBP	158.87.23	decline.decline.decline	0	0	20	3.19	1	2.53	2752	4.14	14	3.12627	64	3.4723	190	3.70842	110	{<de<(cline)}	<de<(cline)	cline	1	cline
asymmetrical	1	a-	prefix	12	2.26641	asymmetrical	2.56495	1.9509e-06	2.56495	0.00995033	12	1.9509e-06	12	0.01	JJ	12	asymmetrical	0	0	0	1.86	0	2.23	50	2.4	3	2.55224	1	1.96041	8	2.38163	212	<a<{<sy<(meter)>ic>}>al>	<sy<(meter)>ic>	meter	1	symmetrical
unzipped	1	un-	prefix	217	3.49093	unzip	5.3845	3.52781e-05	4.89784	0.10511	217	3.52788e-05	133	0.110833	VBD.VBN	194.23	unzip.unzip	0	0	2	2.34	1	2.53	380	3.28	46	3.62228	57	3.42281	114	3.48808	110	<un<{(zip)}	(zip)	zip	1	zipped
reassurances	1	re-	prefix	46	2.82457	reassurance	3.85015	7.47842e-06	3.68888	0.031983	46	7.47845e-06	39	0.0325	NNS	46	reassurance	0	0	1	2.17	0	2.23	138	2.84	3	2.55224	15	2.8635	28	2.88978	211	<re<{<a<(sure)}>ance>	<a<(sure)	sure	1	assurances
reassurances	2	a-	prefix	46	2.82457	reassurance	3.85015	7.47842e-06	3.68888	0.031983	46	7.47845e-06	39	0.0325	NNS	46	reassurance	0	0	1	2.17	0	2.23	138	2.84	3	2.55224	15	2.8635	28	2.88978	211	<re<{<a<(sure)}>ance>	<a<(sure)	sure	0	NA
unhooking	1	un-	prefix	29	2.62959	unhook	3.4012	4.71466e-06	3.17805	0.0189853	29	4.71467e-06	23	0.0191667	NN.VBG	2.27	unhooking.unhook	0	0	4	2.56	1	2.53	7	1.6	6	2.79528	8	2.61363	15	2.63151	110	<un<{(hook)}	(hook)	hook	1	hooking
confines	1	co-	prefix	175	3.39798	confines	5.17048	2.84502e-05	4.76217	0.0922753	175	2.84506e-05	116	0.0966667	NNS	175	confines	0	0	4	2.56	0	2.23	213	3.03	11	3.02936	35	3.21569	129	3.54133	110	{<co<(fine)}	<co<(fine)	fine	0	NA
projectiles	1	pro-	prefix	40	2.76525	projectile	3.71357	6.50298e-06	3.4012	0.0238793	40	6.503e-06	29	0.0241667	NNS	40	projectile	0	0	19	3.17	0	2.23	44	2.35	12	3.06412	7	2.56247	21	2.76981	111	{<pro<(ject)}>ile>	<pro<(ject)	ject	0	NA
resurfaced	1	re-	prefix	37	2.73225	resurface	3.63759	6.01526e-06	3.49651	0.0263173	37	6.01527e-06	32	0.0266667	VBD.VBN	32.5	resurface.resurface	0	0	3	2.47	0	2.23	77	2.59	10	2.99157	11	2.73856	16	2.65784	110	<re<{(surface)}	(surface)	surface	1	surfaced
respiring	1	re-	prefix	3	1.75453	respire	1.38629	4.87725e-07	1.38629	0.00249688	3	4.87725e-07	3	0.0025	VBG	3	respire	0	0	0	0	0	0	0	0	1	2.25121	0	0	2	1.90451	110	{<re<(spir)}	<re<(spir)	spir	1	spiring
unwanted	1	un-	prefix	283	3.60579	unwanted	5.64545	4.58451e-05	5.24702	0.146263	282	4.58461e-05	189	0.1575	JJ	283	unwanted	0	0	86	3.8	2	2.71	1023	3.71	40	3.56297	83	3.58366	160	3.63421	110	<un<{(want)}	(want)	want	1	wanted
unreeling	1	un-	prefix	8	2.10671	unreel	2.19722	1.3006e-06	2.19722	0.00664454	8	1.3006e-06	8	0.00666667	JJ.VBG	3.5	unreeling.unreel	0	0	0	0	0	0	0	0	3	2.55224	2	2.1365	3	2.02945	110	<un<{(reel)}	(reel)	reel	1	reeling
inability	1	im-	prefix	174	3.39551	inability	5.16479	2.82876e-05	4.91998	0.107359	174	2.8288e-05	136	0.113333	NN	174	inability	0	0	7	2.77	0	2.23	393	3.29	13	3.09631	29	3.1365	132	3.55124	111	<im<{(able)}>ity>	(able)	able	0	NA
impotent	1	im-	prefix	71	3.0098	impotent	4.27667	1.15428e-05	4.06044	0.0464064	71	1.15428e-05	57	0.0475	JJ	71	impotent	0	0	0	1.86	0	2.23	114	2.76	3	2.55224	14	2.83547	54	3.16775	111	{<im<(pot)>ant>}	<im<(pot)>ant>	pot	1	potent
unreadable	1	un-	prefix	276	3.59495	unreadable	5.6204	4.47071e-05	5.12396	0.130297	275	4.47081e-05	167	0.139167	JJ	276	unreadable	0	0	1	2.17	1	2.53	34	2.24	29	3.4273	50	3.36695	197	3.72405	111	<un<{(read)}>able>	(read)	read	1	readable
immeasurable	1	im-	prefix	58	2.92332	immeasurable	4.07754	9.4293e-06	3.78419	0.0352063	58	9.42935e-06	43	0.0358333	JJ	58	immeasurable	0	0	0	1.86	0	2.23	38	2.29	2	2.4273	10	2.70078	46	3.09948	111	<im<{(measure)}>able>	(measure)	measure	1	measurable
insistent	1	in-	prefix	333	3.67622	insistent	5.81114	5.4136e-05	5.40268	0.169039	333	5.41375e-05	221	0.184167	JJ	333	insistent	0	0	4	2.56	0	2.23	180	2.95	39	3.55224	100	3.6637	194	3.71742	111	{<in<(sist)}>ant>	<in<(sist)	sist	0	NA
revolutions	1	re-	prefix	70	3.00373	revolution	4.26268	1.13802e-05	3.93183	0.040822	70	1.13802e-05	50	0.0416667	NNS	70	revolution	0	0	2	2.34	0	2.23	343	3.23	6	2.79528	25	3.07436	39	3.02945	111	{<re<(volve)>ion>}	<re<(volve)>ion>	volve	0	NA
conducting	1	co-	prefix	195	3.44473	conduct	5.273	3.1539e-05	4.83628	0.0990909	194	3.15395e-05	125	0.104167	NN.VBG	1.194	conducting.conduct	0	0	57	3.63	11	3.31	968	3.68	21	3.2926	59	3.43753	115	3.49184	110	{<co<(duct)}	<co<(duct)	duct	0	NA
upsets	1	up-	prefix	79	3.05556	upset	4.38203	1.28433e-05	4.23411	0.0551193	79	1.28434e-05	68	0.0566667	NNS	79	upset	0	0	19	3.17	8	3.19	431	3.33	10	2.99157	28	3.12178	41	3.05064	110	<up<{(set)}	(set)	set	1	sets
restraints	1	re-	prefix	130	3.26974	restraint	4.86753	2.09719e-05	4.26268	0.0566953	129	2.09722e-05	70	0.0583333	NNS	130	restraint	0	0	1	2.17	0	2.23	134	2.83	10	2.99157	26	3.09075	94	3.40511	111	{<re<(strain)>t>}	<re<(strain)>t>	strain	0	NA
reflex	1	re-	prefix	145	3.31682	reflex	4.98361	2.35731e-05	4.58497	0.0777323	145	2.35734e-05	97	0.0808333	JJ.NN	4.141	reflex.reflex	0	0	19	3.17	12	3.34	256	3.11	7	2.85327	14	2.83547	124	3.5243	110	{<re<(flex)}	<re<(flex)	flex	1	flex
unfurl	1	un-	prefix	67	2.98498	unfurl	4.21951	1.08925e-05	4.17439	0.0519597	67	1.08925e-05	64	0.0533333	JJ.NN.VB.VBP	1.10.35.21	unfurl.unfurl.unfurl.unfurl	0	0	7	2.77	2	2.71	47	2.38	12	3.06412	16	2.88983	39	3.02945	110	<un<{(furl)}	(furl)	furl	1	furl
insatiable	1	im-	prefix	65	2.97202	insatiable	4.18965	1.05673e-05	3.91202	0.0400217	65	1.05674e-05	49	0.0408333	JJ	65	insatiable	0	0	14	3.04	0	2.23	199	3	8	2.90442	9	2.65938	48	3.11758	111	<im<{(satis)>able>}	(satis)>able>	satis	0	NA
protruded	1	pro-	prefix	122	3.24238	protrude	4.81218	1.98339e-05	4.49981	0.0715452	122	1.98341e-05	89	0.0741667	JJ.VBD.VBN	1.108.13	protruded.protrude.protrude	0	0	0	1.86	0	2.23	8	1.65	14	3.12627	33	3.19086	75	3.3082	110	{<pro<(trude)}	<pro<(trude)	trude	0	NA
misshapen	1	mis-	prefix	166	3.37519	misshapen	5.11199	2.68245e-05	4.76217	0.0922753	165	2.68249e-05	116	0.0966667	JJ	166	misshapen	0	0	3	2.47	0	2.23	56	2.45	21	3.2926	45	3.32214	100	3.43171	111	<mis<{(shape)}>en>	(shape)	shape	1	shapen
precursor	1	pre-	prefix	20	2.47469	precursor	3.04452	3.25149e-06	2.83321	0.0132452	20	3.2515e-06	16	0.0133333	NN	20	precursor	0	0	0	1.86	0	2.23	138	2.84	1	2.25121	3	2.26144	16	2.65784	111	{<pre<(curse)>or>}	<pre<(curse)>or>	curse	1	cursor
administering	1	a-	prefix	43	2.79592	administer	3.78419	6.9907e-06	3.58352	0.0287494	43	6.99072e-06	35	0.0291667	VBG	43	administer	0	0	2	2.34	0	2.23	124	2.79	2	2.4273	13	2.80551	28	2.88978	110	{<a<(minister)}	<a<(minister)	minister	0	NA
underfoot	1	under-	prefix	338	3.68267	underfoot	5.826	5.49488e-05	5.30827	0.154865	338	5.49503e-05	201	0.1675	JJ.NN.RB	23.109.206	underfoot.underfoot.underfoot	0	0	10	2.91	2	2.71	173	2.94	44	3.60339	117	3.73126	177	3.67781	110	<under<{(foot)}	(foot)	foot	1	foot
unwholesome	1	un-	prefix	30	2.64383	unwholesome	3.43399	4.87724e-06	3.04452	0.0165293	30	4.87725e-06	20	0.0166667	JJ	30	unwholesome	0	0	1	2.17	0	2.23	10	1.74	2	2.4273	6	2.50448	22	2.78911	111	<un<{(whole)}>some>	(whole)	whole	1	wholesome
mistakenly	1	mis-	prefix	45	2.81523	mistakenly	3.82864	7.31585e-06	3.73767	0.0335959	45	7.31587e-06	41	0.0341667	RB	45	mistakenly	0	0	1	2.17	0	2.23	151	2.88	7	2.85327	8	2.61363	30	2.91875	112	{<mis<(take)}>en>>ly>	<mis<(take)	take	0	NA
foreleg	1	fore-	prefix	46	2.82457	foreleg	3.85015	7.47842e-06	3.55535	0.0279394	46	7.47845e-06	34	0.0283333	NN.NNP	45.1	foreleg.foreleg	0	0	1	2.17	0	2.23	15	1.9	15	3.1543	18	2.93814	13	2.57351	110	<fore<{(leg)}	(leg)	leg	1	leg
transform	1	trans-	prefix	309	3.64383	transform	5.73657	5.02344e-05	5.24702	0.146263	309	5.02357e-05	189	0.1575	VB.VBP	260.49	transform.transform	0	0	152	4.05	1	2.53	2089	4.02	51	3.66618	102	3.67222	156	3.62329	110	<trans<{(form)}	(form)	form	1	form
invertebrates	1	im-	prefix	18	2.43122	invertebrate	2.94444	2.92634e-06	2.19722	0.00664454	18	2.92635e-06	8	0.00666667	NNS	18	invertebrate	0	0	31	3.37	0	2.23	208	3.02	8	2.90442	5	2.43753	5	2.20554	111	<im<{(vertebr)>ate>}	(vertebr)>ate>	vertebr	0	NA
outlived	1	out-	prefix	40	2.76525	outlive	3.68888	6.3404e-06	3.49651	0.0263173	39	6.34042e-06	32	0.0266667	VBD.VBN	12.28	outlive.outlive	0	0	0	1.86	0	2.23	84	2.63	5	2.72833	10	2.70078	25	2.84236	110	<out<{(live)}	(live)	live	1	lived
engulfed	1	en-	prefix	292	3.61934	engulf	5.68017	4.74708e-05	5.24175	0.145542	292	4.74719e-05	188	0.156667	VBD.VBN	45.247	engulf.engulf	0	0	4	2.56	0	2.23	291	3.16	33	3.48166	101	3.66798	158	3.62878	110	<en<{(gulf)}	(gulf)	gulf	0	NA
reloaded	1	re-	prefix	52	2.87675	reload	3.97029	8.45386e-06	3.71357	0.0327898	52	8.4539e-06	40	0.0333333	VBD.VBN	24.28	reload.reload	0	0	29	3.34	0	2.23	73	2.56	4	2.64915	20	2.9816	28	2.88978	110	<re<{(load)}	(load)	load	1	loaded
deflect	1	de-	prefix	120	3.23526	deflect	4.79579	1.95088e-05	4.51086	0.0723207	120	1.9509e-05	90	0.075	VB.VBP	114.6	deflect.deflect	0	0	9	2.86	0	2.23	196	2.99	8	2.90442	21	3.00181	91	3.39117	110	{<de<(flect)}	<de<(flect)	flect	0	NA
resisting	1	re-	prefix	289	3.61487	resist	5.66643	4.68205e-05	5.2832	0.151289	288	4.68216e-05	196	0.163333	JJ.VBG	5.284	resisting.resist	0	0	6	2.71	0	2.23	336	3.22	20	3.2724	73	3.52861	196	3.72185	110	{<re<(sist)}	<re<(sist)	sist	0	NA
external	1	ex-	prefix	204	3.46422	external	5.32301	3.31647e-05	4.65396	0.0831149	204	3.31653e-05	104	0.0866667	JJ	204	external	0	0	17	3.12	0	2.23	1085	3.73	13	3.09631	44	3.3126	147	3.59765	111	{<ex<(tern)>al>}	<ex<(tern)>al>	tern	0	NA
invertebrate	1	im-	prefix	17	2.40774	invertebrate	2.89037	2.76377e-06	2.3979	0.0082988	17	2.76377e-06	10	0.00833333	NN	17	invertebrate	0	0	13	3.01	0	2.23	80	2.6	5	2.72833	9	2.65938	3	2.02945	111	<im<{(vertebr)>ate>}	(vertebr)>ate>	vertebr	0	NA
immature	1	im-	prefix	123	3.24589	immature	4.82028	1.99965e-05	4.36945	0.0629748	123	1.99967e-05	78	0.065	JJ.NN	122.1	immature.immature	0	0	40	3.48	0	2.23	330	3.22	14	3.12627	18	2.93814	91	3.39117	110	<im<{(mature)}	(mature)	mature	1	mature
projections	1	pro-	prefix	50	2.86004	projection	3.93183	8.12871e-06	3.55535	0.0279394	50	8.12875e-06	34	0.0283333	NNS	50	projection	0	0	12	2.98	0	2.23	381	3.28	9	2.95018	6	2.50448	35	2.98369	111	{<pro<(ject)}>ion>	<pro<(ject)	ject	0	NA
unremarkable	1	un-	prefix	107	3.18589	unremarkable	4.66344	1.70702e-05	4.40672	0.0653195	105	1.70704e-05	81	0.0675	JJ	107	unremarkable	0	0	4	2.56	0	2.23	117	2.77	13	3.09631	37	3.23917	57	3.19081	111	<un<{(remark)}>able>	(remark)	remark	1	remarkable
infectious	1	in-	prefix	177	3.40289	infectious	5.18178	2.87754e-05	4.89035	0.10436	177	2.87758e-05	132	0.11	JJ	177	infectious	0	0	38	3.46	3	2.83	513	3.41	24	3.34812	44	3.3126	109	3.46878	111	{<in<(fect)}>ious>	<in<(fect)	fect	0	NA
upshot	1	up-	prefix	48	2.84267	upshot	3.8712	7.64099e-06	3.61092	0.0295588	47	7.64102e-06	36	0.03	NN	48	upshot	0	0	0	1.86	0	2.23	89	2.65	4	2.64915	11	2.73856	33	2.95887	110	<up<{(shot)}	(shot)	shot	1	shot
uninterested	1	un-	prefix	111	3.20169	uninterested	4.7185	1.80457e-05	4.52179	0.0730956	111	1.80458e-05	91	0.0758333	JJ	111	uninterested	0	0	1	2.17	0	2.23	42	2.33	14	3.12627	27	3.10654	70	3.27865	110	<un<{(interest)}	(interest)	interest	1	interested
disapproval	1	dis-	prefix	365	3.71595	disapproval	5.90263	5.93381e-05	5.42935	0.173253	365	5.93399e-05	227	0.189167	NN	365	disapproval	0	0	0	1.86	0	2.23	140	2.84	44	3.60339	101	3.66798	220	3.77178	111	<dis<{(approve)}>al>	(approve)	approve	1	approval
disproportionately	1	dis-	prefix	26	2.58383	disproportionately	3.29584	4.22694e-06	3.09104	0.0173486	26	4.22695e-06	21	0.0175	RB	26	disproportionately	0	0	2	2.34	0	2.23	237	3.07	1	2.25121	4	2.35835	21	2.76981	212	<dis<{<pro<(portion)}>ate>>ly>	<pro<(portion)	portion	1	proportionately
disproportionately	2	pro-	prefix	26	2.58383	disproportionately	3.29584	4.22694e-06	3.09104	0.0173486	26	4.22695e-06	21	0.0175	RB	26	disproportionately	0	0	2	2.34	0	2.23	237	3.07	1	2.25121	4	2.35835	21	2.76981	212	<dis<{<pro<(portion)}>ate>>ly>	<pro<(portion)	portion	0	NA
explosives	1	ex-	prefix	294	3.62229	explosive	5.68698	4.77959e-05	4.76217	0.0922753	294	4.7797e-05	116	0.0966667	NNS	294	explosive	0	0	36	3.43	0	2.23	887	3.64	22	3.31191	89	3.61363	183	3.6922	111	{<ex<(plode)}>ive>	<ex<(plode)	plode	0	NA
mismatched	1	mis-	prefix	194	3.44251	mismatch	5.273	3.1539e-05	4.69135	0.0861777	194	3.15395e-05	108	0.09	VBD.VBN	1.193	mismatch.mismatch	0	0	2	2.34	0	2.23	48	2.39	11	3.02936	65	3.47893	118	3.50293	110	<mis<{(match)}	(match)	match	1	matched
unprepared	1	un-	prefix	162	3.36466	unprepared	5.09375	2.63368e-05	4.90527	0.10586	162	2.63371e-05	134	0.111667	JJ	162	unprepared	0	0	11	2.94	0	2.23	193	2.98	19	3.25121	50	3.36695	93	3.40051	110	<un<{(prepare)}	(prepare)	prepare	1	prepared
uncovering	1	un-	prefix	76	3.03896	uncover	4.34381	1.23556e-05	4.20469	0.0535408	76	1.23557e-05	66	0.055	VBG	76	uncover	0	0	15	3.07	1	2.53	312	3.19	12	3.06412	25	3.07436	39	3.02945	110	<un<{(cover)}	(cover)	cover	1	covering
underbelly	1	under-	prefix	63	2.95865	underbelly	4.15888	1.02422e-05	4.00733	0.0440169	63	1.02422e-05	54	0.045	NN	63	underbelly	0	0	12	2.98	0	2.23	120	2.78	11	3.02936	22	3.02111	30	2.91875	110	<under<{(belly)}	(belly)	belly	1	belly
embossed	1	en-	prefix	103	3.1695	emboss	4.64439	1.67451e-05	4.41884	0.0660998	103	1.67452e-05	82	0.0683333	VBD.VBN	20.83	emboss.emboss	0	0	1	2.17	0	2.23	297	3.17	12	3.06412	30	3.15074	61	3.21978	110	{<en<(boss)}	<en<(boss)	boss	0	NA
restricted	1	re-	prefix	189	3.43122	restrict	5.24702	3.07262e-05	4.77068	0.0930349	189	3.07267e-05	117	0.0975	JJ.VBD.VBN	64.15.110	restricted.restrict.restrict	0	0	18	3.14	0	2.23	1081	3.73	12	3.06412	45	3.32214	132	3.55124	110	{<re<(strict)}	<re<(strict)	strict	0	NA
intruders	1	in-	prefix	202	3.45997	intruder	5.31321	3.28396e-05	4.94164	0.109602	202	3.28401e-05	139	0.115833	NNS	202	intruder	3	0.477121	38	3.46	5	3.01	182	2.96	42	3.58365	58	3.43023	102	3.44022	111	{<in<(trude)}>er>	<in<(trude)	trude	0	NA
reopened	1	re-	prefix	98	3.14811	reopen	4.59512	1.59322e-05	4.31749	0.05984	98	1.59323e-05	74	0.0616667	VBD.VBN	43.55	reopen.reopen	0	0	2	2.34	1	2.53	413	3.31	10	2.99157	27	3.10654	61	3.21978	110	<re<{(open)}	(open)	open	1	opened
transaction	1	trans-	prefix	105	3.17778	transaction	4.64439	1.67451e-05	4.09434	0.0479962	103	1.67452e-05	59	0.0491667	NN	105	transaction	0	0	6	2.71	0	2.23	528	3.42	4	2.64915	32	3.1779	69	3.27248	111	{<trans<(act)}>ion>	<trans<(act)	act	1	action
exhibiting	1	ex-	prefix	36	2.72067	exhibit	3.61092	5.85268e-06	3.46574	0.0255053	36	5.8527e-06	31	0.0258333	VBG	36	exhibit	0	0	2	2.34	0	2.23	142	2.85	6	2.79528	7	2.56247	23	2.8076	110	{<ex<(hibit)}	<ex<(hibit)	hibit	0	NA
disapprovingly	1	dis-	prefix	130	3.26974	disapprovingly	4.86753	2.09719e-05	4.63473	0.08158	129	2.09722e-05	102	0.085	RB	130	disapprovingly	0	0	0	1.86	1	2.53	2	1.17	32	3.4687	53	3.39178	45	3.09014	111	<dis<{(approve)}>ly>	(approve)	approve	1	approvingly
rearranging	1	re-	prefix	122	3.24238	rearrange	4.80402	1.96714e-05	4.68213	0.0854129	121	1.96716e-05	107	0.0891667	NN.VBG	4.118	rearranging.rearrange	0	0	4	2.56	1	2.53	97	2.69	18	3.22893	32	3.1779	72	3.29071	110	<re<{(arrange)}	(arrange)	arrange	1	arranging
unhappiest	1	un-	prefix	11	2.23165	unhappy	2.48491	1.78832e-06	2.3979	0.0082988	11	1.78832e-06	10	0.00833333	JJ.JJS	1.10	unhappiest.unhappy	0	0	0	1.86	0	2.23	7	1.6	1	2.25121	9	2.65938	1	1.72842	111	<un<{(happy)}>est>	(happy)	happy	1	happiest
overshot	1	over-	prefix	32	2.67099	overshoot	3.49651	5.20238e-06	3.3673	0.0230653	32	5.2024e-06	28	0.0233333	NN.VB.VBD.VBN.VBP	5.2.18.6.1	overshot.overshoot.overshoot.overshoot.overshoot	0	0	3	2.47	0	2.23	55	2.44	6	2.79528	12	2.77333	14	2.60348	110	<over<{(shot)}	(shot)	shot	1	shot
recognizable	1	re-	prefix	204	3.46422	recognizable	5.31812	3.30022e-05	4.96284	0.111839	203	3.30027e-05	142	0.118333	JJ	204	recognizable	0	0	0	1.86	0	2.23	11	1.77	22	3.31191	41	3.28263	141	3.57968	111	{<re<(cognize)}>able>	<re<(cognize)	cognize	0	NA
untrained	1	un-	prefix	59	2.93062	untrained	4.09434	9.59188e-06	3.91202	0.0400217	59	9.59192e-06	49	0.0408333	JJ	59	untrained	0	0	19	3.17	0	2.23	202	3	9	2.95018	11	2.73856	39	3.02945	110	<un<{(train)}	(train)	train	1	trained
forearms	1	fore-	prefix	276	3.59495	forearm	5.6204	4.47071e-05	4.97673	0.113329	275	4.47081e-05	144	0.12	NNS	276	forearm	0	0	28	3.33	1	2.53	81	2.61	24	3.34812	56	3.41526	196	3.72185	110	<fore<{(arm)}	(arm)	arm	1	arms
unemotional	1	un-	prefix	22	2.5142	unemotional	3.13549	3.57664e-06	2.99573	0.0157093	22	3.57665e-06	19	0.0158333	JJ	22	unemotional	0	0	0	1.86	0	2.23	28	2.16	1	2.25121	8	2.61363	13	2.57351	112	<un<{(emote)}>ion>>al>	(emote)	emote	1	emotional
illumination	1	in-	prefix	124	3.24938	illumination	4.82831	2.01591e-05	4.33073	0.0606246	124	2.01593e-05	75	0.0625	NN	124	illumination	3	0.477121	0	1.86	3	2.83	84	2.63	10	2.99157	24	3.05732	90	3.38643	112	{<in<(lumin)>ate>}>ion>	<in<(lumin)>ate>	lumin	0	NA
eroding	1	e-	prefix	20	2.47469	erode	3.04452	3.25149e-06	2.89037	0.0140673	20	3.2515e-06	17	0.0141667	VBG	20	erode	0	0	1	2.17	0	2.23	109	2.74	2	2.4273	2	2.1365	16	2.65784	110	{<e<(rode)}	<e<(rode)	rode	0	NA
reactions	1	re-	prefix	284	3.60732	reaction	5.64897	4.60077e-05	5.15906	0.134677	283	4.60087e-05	173	0.144167	NNS	284	reaction	0	0	131	3.98	0	2.23	1198	3.77	25	3.36515	52	3.38366	207	3.74545	111	{<re<(act)}>ion>	<re<(act)	act	1	actions
enlisting	1	en-	prefix	24	2.55041	enlist	3.21888	3.90179e-06	3.09104	0.0173486	24	3.9018e-06	21	0.0175	VBG	24	enlist	0	0	2	2.34	0	2.23	44	2.35	1	2.25121	9	2.65938	14	2.60348	110	<en<{(list)}	(list)	list	1	listing
replanted	1	re-	prefix	8	2.10671	replant	2.19722	1.3006e-06	2.19722	0.00664454	8	1.3006e-06	8	0.00666667	VBD.VBN	4.4	replant.replant	3	0.477121	1	2.17	1	2.53	51	2.41	1	2.25121	3	2.26144	4	2.12636	110	<re<{(plant)}	(plant)	plant	1	planted
internal	1	in-	prefix	521	3.87014	internal	6.2519	8.42103e-05	5.51745	0.187862	518	8.42138e-05	248	0.206667	JJ	521	internal	0	0	48	3.55	0	2.23	2915	4.16	47	3.63142	110	3.70471	364	3.98968	111	{<in<(tern)>al>}	<in<(tern)>al>	tern	0	NA
commuters	1	co-	prefix	43	2.79592	commuter	3.78419	6.9907e-06	3.61092	0.0295588	43	6.99072e-06	36	0.03	NNS	43	commuter	0	0	8	2.82	0	2.23	635	3.5	8	2.90442	12	2.77333	23	2.8076	111	{<co<(mute)}>er>	<co<(mute)	mute	0	NA
embellished	1	en-	prefix	52	2.87675	embellish	3.97029	8.45386e-06	3.7612	0.0344014	52	8.4539e-06	42	0.035	VBD.VBN	13.39	embellish.embellish	0	0	2	2.34	0	2.23	83	2.62	5	2.72833	12	2.77333	35	2.98369	111	{<en<(bell)>ish>}	<en<(bell)>ish>	bell	0	NA
concept	1	co-	prefix	415	3.77156	concept	6.01859	6.66535e-05	5.2832	0.151289	410	6.66557e-05	196	0.163333	NN	415	concept	0	0	72	3.73	0	2.23	3478	4.24	37	3.52996	95	3.64165	283	3.88071	110	{<co<(cept)}	<co<(cept)	cept	0	NA
involving	1	in-	prefix	282	3.60426	involve	5.64191	4.56825e-05	5.26786	0.149138	281	4.56836e-05	193	0.160833	VBG	282	involve	0	0	56	3.62	2	2.71	2067	4.01	49	3.64915	57	3.42281	176	3.67536	110	{<in<(volve)}	<in<(volve)	volve	0	NA
conceded	1	co-	prefix	282	3.60426	concede	5.64545	4.58451e-05	5.07517	0.124428	282	4.58461e-05	159	0.1325	VBD.VBN	256.26	concede.concede	0	0	3	2.47	0	2.23	1143	3.75	27	3.39734	83	3.58366	172	3.66543	110	{<co<(cede)}	<co<(cede)	cede	0	NA
impervious	1	im-	prefix	74	3.02753	impervious	4.31749	1.20305e-05	4.00733	0.0440169	74	1.20305e-05	54	0.045	JJ	74	impervious	0	0	4	2.56	0	2.23	56	2.45	3	2.55224	6	2.50448	65	3.24693	110	<im<{(pervious)}	(pervious)	pervious	1	pervious
impaled	1	in-	prefix	116	3.22066	impale	4.76217	1.88585e-05	4.30407	0.0590548	116	1.88587e-05	73	0.0608333	JJ.VBD.VBN	10.21.85	impaled.impale.impale	0	0	3	2.47	0	2.23	81	2.61	5	2.72833	18	2.93814	93	3.40051	110	{<in<(pale)}	<in<(pale)	pale	0	NA
inexplicably	1	im-	prefix	122	3.24238	inexplicably	4.81218	1.98339e-05	4.45435	0.0684372	122	1.98341e-05	85	0.0708333	RB	122	inexplicably	0	0	7	2.77	0	2.23	84	2.63	17	3.20545	16	2.88983	89	3.38163	112	<im<{(explain)>able>}>y>	(explain)>able>	explain	0	NA
contorting	1	co-	prefix	51	2.86847	contort	3.95124	8.29129e-06	3.89182	0.0392207	51	8.29132e-06	48	0.04	VBG	51	contort	0	0	0	1.86	0	2.23	5	1.47	8	2.90442	20	2.9816	23	2.8076	110	{<co<(tort)}	<co<(tort)	tort	0	NA
infection	1	in-	prefix	450	3.80665	infection	6.10256	7.25058e-05	5.26786	0.149138	446	7.25084e-05	193	0.160833	JJ.NN	3.447	infection.infection	0	0	114	3.92	19	3.53	2281	4.05	21	3.2926	149	3.83547	280	3.87609	111	{<in<(fect)}>ion>	<in<(fect)	fect	0	NA
unbeatable	1	un-	prefix	50	2.86004	unbeatable	3.93183	8.12871e-06	3.73767	0.0335959	50	8.12875e-06	41	0.0341667	JJ	50	unbeatable	0	0	37	3.44	4	2.93	371	3.27	8	2.90442	16	2.88983	26	2.85875	111	<un<{(beat)}>able>	(beat)	beat	1	beatable
eliminated	1	e-	prefix	123	3.24589	eliminate	4.82028	1.99965e-05	4.40672	0.0653195	123	1.99967e-05	81	0.0675	VBD.VBN	25.98	eliminate.eliminate	0	0	150	4.04	0	2.23	1222	3.78	24	3.34812	25	3.07436	74	3.30245	111	{<e<(limin)>ate>}	<e<(limin)>ate>	limin	0	NA
cooperating	1	co-	prefix	44	2.80568	cooperate	3.80666	7.15327e-06	3.71357	0.0327898	44	7.1533e-06	40	0.0333333	VBG	44	cooperate	0	0	8	2.82	0	2.23	72	2.56	2	2.4273	13	2.80551	29	2.90451	111	{<co<(oper)>ate>}	<co<(oper)>ate>	oper	1	operating
unconcerned	1	un-	prefix	189	3.43122	unconcerned	5.24702	3.07262e-05	4.89784	0.10511	189	3.07267e-05	133	0.110833	JJ	189	unconcerned	0	0	3	2.47	0	2.23	64	2.51	18	3.22893	45	3.32214	126	3.53119	110	<un<{(concern)}	(concern)	concern	1	concerned
reflective	1	re-	prefix	144	3.31384	reflective	4.96981	2.32479e-05	4.47734	0.0699924	143	2.32482e-05	87	0.0725	JJ	144	reflective	0	0	18	3.14	9	3.23	369	3.26	11	3.02936	33	3.19086	100	3.43171	111	{<re<(flect)}>ive>	<re<(flect)	flect	0	NA
affectionate	1	a-	prefix	373	3.72534	affectionate	5.91889	6.03135e-05	5.22575	0.143379	371	6.03153e-05	185	0.154167	JJ	373	affectionate	0	0	17	3.12	1	2.53	285	3.15	51	3.66618	91	3.62317	231	3.79287	112	{<a<(fect)}>ion>>ate>	<a<(fect)	fect	0	NA
evolves	1	e-	prefix	22	2.5142	evolve	3.13549	3.57664e-06	2.83321	0.0132452	22	3.57665e-06	16	0.0133333	VBZ	22	evolve	0	0	0	1.86	0	2.23	126	2.8	5	2.72833	7	2.56247	10	2.46878	110	{<e<(volve)}	<e<(volve)	volve	0	NA
distracting	1	dis-	prefix	308	3.64243	distract	5.7301	4.99093e-05	5.37064	0.164101	307	4.99105e-05	214	0.178333	JJ.VBG	80.228	distracting.distract	0	0	89	3.82	5	3.01	446	3.35	51	3.66618	68	3.49823	189	3.70614	110	{<dis<(tract)}	<dis<(tract)	tract	0	NA
unpredictable	1	un-	prefix	287	3.61186	unpredictable	5.65948	4.64954e-05	5.31321	0.155578	286	4.64964e-05	202	0.168333	JJ	287	unpredictable	0	0	130	3.98	1	2.53	1187	3.77	46	3.62228	92	3.62787	149	3.60348	211	<un<{<pre<(dict)}>able>	<pre<(dict)	dict	1	predictable
unpredictable	2	pre-	prefix	287	3.61186	unpredictable	5.65948	4.64954e-05	5.31321	0.155578	286	4.64964e-05	202	0.168333	JJ	287	unpredictable	0	0	130	3.98	1	2.53	1187	3.77	46	3.62228	92	3.62787	149	3.60348	211	<un<{<pre<(dict)}>able>	<pre<(dict)	dict	0	NA
rejection	1	re-	prefix	192	3.43803	rejection	5.24175	3.05636e-05	4.81218	0.0968242	188	3.05641e-05	122	0.101667	NN	192	rejection	0	0	22	3.23	0	2.23	599	3.47	5	2.72833	37	3.23917	150	3.60636	111	{<re<(ject)}>ion>	<re<(ject)	ject	0	NA
unkempt	1	un-	prefix	130	3.26974	unkempt	4.8752	2.11345e-05	4.56435	0.0761891	130	2.11347e-05	95	0.0791667	JJ	130	unkempt	0	0	1	2.17	0	2.23	47	2.38	17	3.20545	33	3.19086	80	3.33587	110	<un<{(kempt)}	(kempt)	kempt	1	kempt
disobeying	1	dis-	prefix	77	3.04457	disobey	4.34381	1.23556e-05	4.12713	0.0495835	76	1.23557e-05	61	0.0508333	NN.VBG	1.76	disobeying.disobey	0	0	1	2.17	0	2.23	38	2.29	7	2.85327	26	3.09075	44	3.0806	110	<dis<{(obey)}	(obey)	obey	1	obeying
incisor	1	in-	prefix	12	2.26641	incisor	2.56495	1.9509e-06	2.3979	0.0082988	12	1.9509e-06	10	0.00833333	JJ.NN	1.11	incisor.incisor	0	0	10	2.91	1	2.53	21	2.04	4	2.64915	2	2.1365	6	2.27248	111	{<in<(cise)}>or>	<in<(cise)	cise	0	NA
imposition	1	in-	prefix	33	2.68395	imposition	3.52636	5.36496e-06	3.13549	0.0181673	33	5.36497e-06	22	0.0183333	NN	33	imposition	0	0	1	2.17	0	2.23	114	2.76	3	2.55224	2	2.1365	28	2.88978	111	{<in<(pose)}>ion>	<in<(pose)	pose	0	NA
reduce	1	re-	prefix	235	3.52538	reduce	5.45959	3.80418e-05	4.94876	0.110348	234	3.80425e-05	140	0.116667	VB.VBP	228.7	reduce.reduce	0	0	92	3.83	69	4.08	7028	4.54	30	3.44154	68	3.49823	137	3.56727	110	{<re<(duct)}	<re<(duct)	duct	0	NA
insurance	1	in-	prefix	460	3.81617	insurance	6.12468	7.41314e-05	5.273	0.149856	456	7.41342e-05	194	0.161667	NN	460	insurance	0	0	49	3.56	0	2.23	7751	4.59	68	3.78903	182	3.92183	210	3.75167	111	{<in<(sure)}>ance>	<in<(sure)	sure	0	NA
unnecessarily	1	un-	prefix	158	3.35387	unnecessarily	5.0626	2.55239e-05	4.77068	0.0930349	157	2.55243e-05	117	0.0975	RB	158	unnecessarily	0	0	5	2.64	0	2.23	274	3.14	24	3.34812	37	3.23917	97	3.41861	112	<un<{(necess)>ory>}>ly>	(necess)>ory>	necess	1	necessarily
disobeyed	1	dis-	prefix	120	3.23526	disobey	4.78749	1.93462e-05	4.55388	0.0754166	119	1.93464e-05	94	0.0783333	VBD.VBN	61.59	disobey.disobey	0	0	9	2.86	0	2.23	95	2.68	16	3.18063	48	3.34958	56	3.18326	110	<dis<{(obey)}	(obey)	obey	1	obeyed
expressly	1	ex-	prefix	94	3.13019	expressly	4.55388	1.52819e-05	4.02535	0.044814	94	1.5282e-05	55	0.0458333	RB	94	expressly	0	0	2	2.34	1	2.53	94	2.67	5	2.72833	16	2.88983	73	3.29662	111	{<ex<(press)}>ly>	<ex<(press)	press	0	NA
incinerate	1	in-	prefix	33	2.68395	incinerate	3.52636	5.36496e-06	3.29584	0.0214353	33	5.36497e-06	26	0.0216667	JJ.NN.VB.VBP	1.1.30.1	incinerate.incinerate.incinerate.incinerate	0	0	2	2.34	0	2.23	38	2.29	3	2.55224	5	2.43753	25	2.84236	111	{<in<(ciner)>ate>}	<in<(ciner)>ate>	ciner	0	NA
[truncated: 5,852 more rows]
