# Supplementary material for: Morphology in children’s books, and what it means for learning
Source: NPJ Sci Learn. 2025 May 5;10:22. doi: 10.1038/s41539-025-00313-6 (PMC12053585; doi:10.1038/s41539-025-00313-6)
Supplement: Supplementary file 2 — Supplementary Data [file 41539_2025_313_MOESM2_ESM.zip › KorochkinaRastle2025_SupplementaryData/KorochkinaRastle2025_SupplementaryData3.xlsx]

## Sheet: SupplementaryData3
Word	affix_num	affix	affix_type	Count	Zipf_freq	Lemma	CD_sent_count_logLap	CD_sent_perc_logLap	CD_book_count_logLap	CD_book_perc_logLap	CD_sent_count_raw	CD_sent_perc_raw	CD_book_count_raw	CD_book_perc_raw	AllPoS	AllPoSFreq	AllPoSLemma	CPWD_raw	CPWD_log	CBBC_raw	CBBC_log	CBeebies_raw	CBeebies_log	SubtlexUK_raw	SubtlexUK_log	CYPLEX79_raw	CYPLEX79_log	CYPLEX1012_raw	CYPLEX1012_log	CYPLEX13_raw	CYPLEX13_log	PRS_signature	MorphoLexSegm	stem	root	Detected_by_RegEx	RegEx_stem
wooden	1	-en	suffix	7163	5.00763	wooden	8.86729	0.00115281	6.8533	0.581284	7095	0.00115347	946	0.788333	JJ	7163	wooden	84	1.92428	219	4.21	129	4.34	3973	4.29	1297	5.06346	2766	5.10139	3100	4.91889	11	{(wood)}>en>	(wood)	wood	1	wood
concentrating	1	-ate	suffix	612	3.93993	concentrate	6.41673	9.93284e-05	5.87774	0.259797	611	9.93333e-05	356	0.296667	VBG	612	concentrate	0	0	159	4.07	32	3.75	1740	3.94	106	3.97956	207	3.97745	299	3.90451	111	{<co<(center)>ate>}	<co<(center)>ate>	center	1	concentre
painfully	1	-ful	suffix	899	4.10671	painfully	6.79459	0.000145006	6.06611	0.306258	892	0.000145017	430	0.358333	RB	899	painfully	0	0	10	2.91	1	2.53	262	3.12	108	3.98761	269	4.09075	522	4.14589	12	{(pain)}>ful>>ly>	(pain)	pain	1	pain
painfully	2	-ly	suffix	899	4.10671	painfully	6.79459	0.000145006	6.06611	0.306258	892	0.000145017	430	0.358333	RB	899	painfully	0	0	10	2.91	1	2.53	262	3.12	108	3.98761	269	4.09075	522	4.14589	12	{(pain)}>ful>>ly>	(pain)	pain	1	painful
vaguely	1	-ly	suffix	1073	4.18348	vaguely	6.97915	0.000174428	6.09131	0.312984	1073	0.000174443	441	0.3675	RB	1073	vaguely	0	0	17	3.12	0	2.23	600	3.47	99	3.95018	303	4.14226	671	4.25476	11	{(vague)}>ly>	(vague)	vague	1	vague
guiltily	1	-y	suffix	267	3.58061	guiltily	5.59099	4.34066e-05	5.23644	0.144822	267	4.34075e-05	187	0.155833	JJ.RB	1.266	guiltily.guiltily	0	0	0	0	0	0	0	0	53	3.68257	99	3.65938	115	3.49184	12	{(guilt)}>y>>ly>	(guilt)	guilt	1	guilt
guiltily	2	-ly	suffix	267	3.58061	guiltily	5.59099	4.34066e-05	5.23644	0.144822	267	4.34075e-05	187	0.155833	JJ.RB	1.266	guiltily.guiltily	0	0	0	0	0	0	0	0	53	3.68257	99	3.65938	115	3.49184	12	{(guilt)}>y>>ly>	(guilt)	guilt	1	guilty
briefly	1	-ly	suffix	1671	4.37571	briefly	7.42058	0.000271301	6.3315	0.38356	1669	0.000271338	561	0.4675	NN.RB	267.1404	briefly.briefly	0	0	33	3.4	0	2.23	1985	3.99	195	4.24244	461	4.32402	1015	4.43428	11	{(brief)}>ly>	(brief)	brief	1	brief
easy	1	-y	suffix	10593	5.17753	easy	9.25808	0.00170363	7.02287	0.659677	10488	0.00170509	1121	0.934167	JJ.RB	9932.661	easy.easy	184	2.26482	3582	5.42	2352	5.6	41693	5.32	1528	5.13459	3134	5.15562	5931	5.20059	11	{(ease)}>y>	(ease)	ease	1	ease
movement	1	-ment	suffix	4081	4.76334	movement	8.30721	0.000658537	6.6733	0.505813	4052	0.000658754	790	0.658333	NN	4081	movement	16	1.20412	434	4.5	21	3.57	10384	4.71	455	4.60915	1336	4.78551	2290	4.78741	11	{(move)}>ment>	(move)	move	1	move
darkness	1	-ness	suffix	10829	5.1871	darkness	9.28257	0.00174583	6.83518	0.573331	10748	0.00174736	929	0.774167	NN	10829	darkness	35	1.54407	353	4.41	28	3.69	2800	4.14	1355	5.08244	3307	5.17895	6167	5.21753	11	{(dark)}>ness>	(dark)	dark	1	dark
tightly	1	-ly	suffix	3360	4.67894	tightly	8.11701	0.000544478	6.6958	0.514818	3350	0.000544626	808	0.673333	RB	3360	tightly	22	1.34242	75	3.75	52	3.96	974	3.68	545	4.68737	1089	4.69681	1726	4.66468	11	{(tight)}>ly>	(tight)	tight	1	tight
natural	1	-al	suffix	3922	4.74609	natural	8.26359	0.000630429	6.6796	0.508322	3879	0.000630628	795	0.6625	JJ	3922	natural	11	1.04139	982	4.86	54	3.97	15508	4.89	463	4.6167	1119	4.7086	2340	4.79679	11	{(nature)>al>}	(nature)>al>	nature	1	nature
gently	1	-y	suffix	6712	4.97939	gently	8.80582	0.00108411	6.87316	0.590099	6672	0.0010847	965	0.804167	RB	6712	gently	59	1.77085	397	4.46	260	4.65	3859	4.28	1282	5.05841	2458	5.05014	2972	4.90058	11	{(gentle)}>y>	(gentle)	gentle	0
pleasingly	1	-ly	suffix	14	2.32856	pleasingly	2.70805	2.27605e-06	2.70805	0.0115991	14	2.27605e-06	14	0.0116667	RB	14	pleasingly	0	0	0	1.86	1	2.53	23	2.08	3	2.55224	6	2.50448	5	2.20554	11	{(please)}>ly>	(please)	please	1	pleasing
anomalies	1	-y	suffix	31	2.65762	anomaly	3.46574	5.03981e-06	3.04452	0.0165293	31	5.03982e-06	20	0.0166667	NNS	31	anomaly	0	0	1	2.17	0	2.23	151	2.88	7	2.85327	5	2.43753	19	2.72842	11	{(anomal)>y>}	(anomal)>y>	anomal	0
tatty	1	-y	suffix	143	3.31083	tatty	4.96981	2.32479e-05	4.46591	0.0692151	143	2.32482e-05	86	0.0716667	JJ.NN	142.1	tatty.tatty	0	0	25	3.28	18	3.51	395	3.29	34	3.49425	73	3.52861	36	2.99559	11	{(tat)}>y>	(tat)	tat	1	tat
direction	1	-ion	suffix	7909	5.05065	direction	8.97094	0.00127865	6.91771	0.610218	7870	0.00127947	1009	0.840833	NN	7909	direction	41	1.61278	621	4.66	100	4.24	9813	4.69	1482	5.12132	2560	5.06779	3867	5.01487	11	{(direct)}>ion>	(direct)	direct	1	direct
exactly	1	-ly	suffix	15018	5.32911	exactly	9.61153	0.00242511	7.03439	0.665262	14935	0.00242806	1134	0.945	RB	15018	exactly	57	1.75587	3652	5.43	896	5.18	47414	5.37	2847	5.40472	4928	5.35214	7243	5.28737	11	{(exact)}>ly>	(exact)	exact	1	exact
sleepily	1	-y	suffix	382	3.73567	sleepily	5.94803	6.21017e-05	5.46383	0.178843	382	6.21036e-05	235	0.195833	RB	382	sleepily	5	0.69897	0	1.86	7	3.13	10	1.74	98	3.94582	162	3.87157	122	3.51729	12	{(sleep)}>y>>ly>	(sleep)	sleep	1	sleep
sleepily	2	-ly	suffix	382	3.73567	sleepily	5.94803	6.21017e-05	5.46383	0.178843	382	6.21036e-05	235	0.195833	RB	382	sleepily	5	0.69897	0	1.86	7	3.13	10	1.74	98	3.94582	162	3.87157	122	3.51729	12	{(sleep)}>y>>ly>	(sleep)	sleep	1	sleepy
obviously	1	-ly	suffix	4859	4.83911	obviously	8.48612	0.000787528	6.70196	0.517305	4846	0.000787838	813	0.6775	RB	4859	obviously	14	1.14613	1871	5.14	35	3.79	43629	5.34	652	4.76509	1561	4.85306	2646	4.85014	11	{(obvious)}>ly>	(obvious)	obvious	1	obvious
normally	1	-al	suffix	1909	4.4335	normally	7.55171	0.000309332	6.45047	0.423087	1903	0.00030938	632	0.526667	RB	1909	normally	3	0.477121	946	4.84	153	4.42	14315	4.85	336	4.47781	663	4.48155	910	4.38691	12	{(norm)>al>}>ly>	(norm)>al>	norm	1	norm
normally	2	-ly	suffix	1909	4.4335	normally	7.55171	0.000309332	6.45047	0.423087	1903	0.00030938	632	0.526667	RB	1909	normally	3	0.477121	946	4.84	153	4.42	14315	4.85	336	4.47781	663	4.48155	910	4.38691	12	{(norm)>al>}>ly>	(norm)>al>	norm	1	normal
unfortunately	1	-ate	suffix	2119	4.47881	unfortunately	7.65728	0.000343787	6.49375	0.438255	2115	0.000343846	660	0.55	RB	2119	unfortunately	19	1.27875	1353	5	39	3.83	15542	4.89	529	4.67446	700	4.5051	890	4.37726	112	<un<{(fortune)}>ate>>ly>	(fortune)	fortune	0
unfortunately	2	-ly	suffix	2119	4.47881	unfortunately	7.65728	0.000343787	6.49375	0.438255	2115	0.000343846	660	0.55	RB	2119	unfortunately	19	1.27875	1353	5	39	3.83	15542	4.89	529	4.67446	700	4.5051	890	4.37726	112	<un<{(fortune)}>ate>>ly>	(fortune)	fortune	1	unfortunate
nearly	1	-ly	suffix	10686	5.18133	nearly	9.27153	0.00172668	6.92658	0.614284	10630	0.00172817	1018	0.848333	RB	10686	nearly	154	2.18752	2081	5.18	1001	5.23	24653	5.09	1717	5.1852	3652	5.22203	5317	5.15314	11	{(near)}>ly>	(near)	near	1	near
really	1	-y	suffix	55946	5.90025	really	10.9078	0.0088371	7.07072	0.683097	54598	0.00887627	1176	0.98	RB	55946	really	468	2.67025	37178	6.43	11958	6.31	395394	6.29	10866	5.98629	18119	5.91754	26961	5.85814	11	{(real)}>y>	(real)	real	0
difficulty	1	-y	suffix	1530	4.33745	difficulty	7.32909	0.000247571	6.10925	0.317847	1523	0.000247602	449	0.374167	NN	1530	difficulty	0	0	73	3.73	7	3.13	3857	4.28	168	4.17807	434	4.29787	928	4.3954	11	{(difficult)}>y>	(difficult)	difficult	1	difficult
clumsily	1	-ly	suffix	310	3.64523	clumsily	5.73657	5.02344e-05	5.29832	0.153436	309	5.02357e-05	199	0.165833	RB	310	clumsily	0	0	2	2.34	2	2.71	32	2.21	59	3.72833	74	3.53444	177	3.67781	11	{(clumsy)}>ly>	(clumsy)	clumsy	1	clumsy
closely	1	-ly	suffix	2520	4.55404	closely	7.83043	0.000408792	6.69084	0.512824	2515	0.000408876	804	0.67	RB	2520	closely	24	1.38021	329	4.38	104	4.25	5429	4.43	422	4.57652	819	4.5732	1279	4.5346	11	{(close)}>ly>	(close)	close	1	close
taken	1	-en	suffix	17357	5.39197	take	9.75592	0.0028013	7.03439	0.665262	17255	0.00280523	1134	0.945	VBD.VBN	5.17352	take.take	97	1.98677	2144	5.2	451	4.89	53045	5.42	2275	5.30735	5351	5.3879	9731	5.41559	11	{(take)}>en>	(take)	take	1	tak
absolutely	1	-ly	suffix	4339	4.78996	absolutely	8.37332	0.000703539	6.78333	0.551007	4329	0.000703787	882	0.735	RB	4339	absolutely	24	1.38021	3849	5.45	462	4.9	76135	5.58	1035	4.96554	1357	4.79228	1947	4.71698	11	{(absolute)}>ly>	(absolute)	absolute	1	absolute
fairly	1	-ly	suffix	1483	4.3239	fairly	7.30047	0.000240582	6.2634	0.362326	1480	0.000240611	524	0.436667	RB	1483	fairly	0	0	234	4.24	32	3.75	11282	4.75	170	4.18318	528	4.38284	785	4.32281	11	{(fair)}>ly>	(fair)	fair	1	fair
fizzy	1	-y	suffix	171	3.388	fizzy	5.1358	2.74748e-05	4.72739	0.0892311	169	2.74752e-05	112	0.0933333	JJ.NN	170.1	fizzy.fizzy	14	1.14613	144	4.03	55	3.98	567	3.45	69	3.79528	62	3.45872	40	3.04017	11	{(fizz)}>y>	(fizz)	fizz	1	fizz
eater	1	-er	suffix	440	3.79691	eater	6.06611	6.99048e-05	4.79579	0.0953102	430	6.99072e-05	120	0.1	NN	440	eater	3	0.477121	77	3.76	18	3.51	441	3.34	66	3.77626	44	3.3126	330	3.94721	11	{(eat)}>er>	(eat)	eat	1	eat
daintily	1	-ly	suffix	101	3.16107	daintily	4.62497	1.64199e-05	4.43082	0.0668795	101	1.64201e-05	83	0.0691667	RB	101	daintily	0	0	2	2.34	1	2.53	26	2.13	18	3.22893	50	3.36695	33	2.95887	11	{(dainty)}>ly>	(dainty)	dainty	1	dainty
casually	1	-y	suffix	1127	4.20478	casually	7.02643	0.00018288	6.18621	0.339444	1125	0.000182897	485	0.404167	RB	1127	casually	0	0	20	3.19	0	2.23	212	3.02	130	4.06745	364	4.22168	633	4.22948	11	{(casual)}>y>	(casual)	casual	0
brightly	1	-ly	suffix	1739	4.39302	brightly	7.46049	0.000282353	6.47543	0.431782	1737	0.000282393	648	0.54	RB	1739	brightly	38	1.57978	44	3.52	83	4.16	677	3.53	424	4.57857	652	4.4743	663	4.24955	11	{(bright)}>ly>	(bright)	bright	1	bright
happier	1	-er	suffix	924	4.11861	happy	6.8222	0.00014907	6.24804	0.357674	917	0.000149081	516	0.43	JJR	924	happy	3	0.477121	162	4.08	54	3.97	2356	4.07	175	4.19569	264	4.08263	485	4.11402	11	{(happy)}>er>	(happy)	happy	1	happy
idly	1	-y	suffix	272	3.58863	idly	5.6058	4.40568e-05	5.22575	0.143379	271	4.40578e-05	185	0.154167	RB	272	idly	0	0	2	2.34	0	2.23	62	2.5	24	3.34812	73	3.52861	175	3.6729	11	{(idle)}>y>	(idle)	idle	0
later	1	-er	suffix	21789	5.49073	later	9.98442	0.00351924	7.05186	0.673794	21685	0.00352544	1154	0.961667	JJ.JJR.RB.RBR	421.17.19896.1455	later.late.later.late	235	2.37107	4021	5.47	2235	5.58	63866	5.5	3483	5.49226	7077	5.50929	11229	5.47777	11	{(late)}>er>	(late)	late	1	lat
softly	1	-ly	suffix	5648	4.90444	softly	8.6348	0.000913741	6.74524	0.53503	5623	0.000914159	849	0.7075	RB	5648	softly	35	1.54407	24	3.26	40	3.84	640	3.5	869	4.8897	1690	4.88753	3089	4.91735	11	{(soft)}>ly>	(soft)	soft	1	soft
clearly	1	-ly	suffix	6572	4.97023	clearly	8.78753	0.00106446	6.84375	0.577081	6551	0.00106503	937	0.780833	RB	6572	clearly	14	1.14613	631	4.66	62	4.03	20642	5.01	1008	4.95407	1933	4.94584	3631	4.98753	11	{(clear)}>ly>	(clear)	clear	1	clear
certainly	1	-ly	suffix	7786	5.04384	certainly	8.95674	0.00126062	6.88755	0.596544	7759	0.00126142	979	0.815833	RB	7786	certainly	38	1.57978	1608	5.07	503	4.93	43136	5.33	1334	5.07566	2552	5.06643	3900	5.01856	11	{(certain)}>ly>	(certain)	certain	1	certain
careful	1	-ful	suffix	5565	4.89801	careful	8.6174	0.000897986	6.92067	0.611576	5526	0.000898389	1012	0.843333	JJ	5565	careful	68	1.83251	1798	5.12	1537	5.42	14069	4.84	918	4.9135	1876	4.93285	2771	4.87018	11	{(care)}>ful>	(care)	care	1	care
curiously	1	-ly	suffix	1135	4.20785	curiously	7.03174	0.000183855	6.03069	0.297013	1131	0.000183872	415	0.345833	JJ.NN.RB	1.1.1133	curiously.curiously.curiously	5	0.69897	10	2.91	11	3.31	303	3.18	161	4.1597	444	4.30774	530	4.15248	11	{(curious)}>ly>	(curious)	curious	1	curious
unsteadily	1	-ly	suffix	292	3.61934	unsteadily	5.68017	4.74708e-05	5.24702	0.146263	292	4.74719e-05	189	0.1575	JJ.RB	20.272	unsteadily.unsteadily	0	0	0	1.86	0	2.23	5	1.47	58	3.72103	97	3.65061	137	3.56727	111	<un<{(steady)}>ly>	(steady)	steady	1	unsteady
wobbly	1	-y	suffix	549	3.89283	wobbly	6.3081	8.90871e-05	5.77455	0.237046	548	8.90911e-05	321	0.2675	JJ	549	wobbly	46	1.66276	434	4.5	401	4.84	1608	3.9	150	4.12916	223	4.00963	176	3.67536	11	{(wobble)}>y>	(wobble)	wobble	1	wobble
quietly	1	-ly	suffix	9032	5.1083	quietly	9.10531	0.00146243	6.9187	0.610671	9002	0.0014635	1010	0.841667	RB	9032	quietly	78	1.89209	283	4.32	157	4.43	2370	4.07	1449	5.11155	3030	5.14097	4553	5.08578	11	{(quiet)}>ly>	(quiet)	quiet	1	quiet
loudly	1	-ly	suffix	3893	4.74287	loudly	8.26436	0.000630917	6.78219	0.550527	3882	0.000631116	881	0.734167	RB	3893	loudly	59	1.77085	71	3.72	97	4.22	631	3.5	909	4.90922	1334	4.78486	1650	4.64513	11	{(loud)}>ly>	(loud)	loud	1	loud
beautiful	1	-ful	suffix	10899	5.1899	beautiful	9.27977	0.00174096	6.95559	0.627719	10718	0.00174248	1048	0.873333	JJ	10899	beautiful	352	2.54654	2819	5.31	2182	5.57	53413	5.42	1828	5.21239	3231	5.16885	5840	5.19387	11	{(beauty)}>ful>	(beauty)	beauty	1	beauti
complimentary	1	-ory	suffix	78	3.0501	complimentary	4.36945	1.26808e-05	4.15888	0.0511683	78	1.26808e-05	63	0.0525	JJ	78	complimentary	0	0	18	3.14	0	2.23	286	3.15	14	3.12627	24	3.05732	40	3.04017	11	{(compliment)}>ory>	(compliment)	compliment	1
entertainment	1	-ment	suffix	564	3.90452	entertainment	6.32794	9.08753e-05	5.67675	0.217125	559	9.08794e-05	291	0.2425	NN	564	entertainment	3	0.477121	339	4.4	17	3.49	4275	4.33	81	3.864	112	3.71246	371	3.99793	111	{<inter<(tain)}>ment>	<inter<(tain)	tain	1	entertain
expectantly	1	-ant	suffix	430	3.78695	expectantly	6.06611	6.99048e-05	5.56834	0.1968	430	6.99072e-05	261	0.2175	RB	430	expectantly	3	0.477121	2	2.34	0	2.23	33	2.23	95	3.93245	156	3.85528	179	3.68266	12	{(expect)}>ant>>ly>	(expect)	expect	1	expect
expectantly	2	-ly	suffix	430	3.78695	expectantly	6.06611	6.99048e-05	5.56834	0.1968	430	6.99072e-05	261	0.2175	RB	430	expectantly	3	0.477121	2	2.34	0	2.23	33	2.23	95	3.93245	156	3.85528	179	3.68266	12	{(expect)}>ant>>ly>	(expect)	expect	1	expectant
wearily	1	-ly	suffix	672	3.98049	wearily	6.50877	0.000108919	5.82008	0.24686	670	0.000108925	336	0.28	RB	672	wearily	5	0.69897	0	1.86	4	2.93	12	1.81	142	4.10552	227	4.01732	303	3.91026	11	{(weary)}>ly>	(weary)	weary	1	weary
wider	1	-er	suffix	1014	4.15894	wide	6.85857	0.000154597	6.24804	0.357674	951	0.000154609	516	0.43	JJR.RBR	967.47	wide.wide	22	1.34242	64	3.68	19	3.53	5182	4.41	183	4.215	308	4.14934	523	4.14672	11	{(wide)}>er>	(wide)	wide	1	wid
concentration	1	-ate	suffix	1008	4.15636	concentration	6.91374	0.000163374	6.04501	0.300722	1005	0.000163388	421	0.350833	NN	1008	concentration	0	0	246	4.26	10	3.27	2255	4.05	136	4.0869	326	4.17393	546	4.16537	112	{<co<(center)>ate>}>ion>	<co<(center)>ate>	center	1	concentre
concentration	2	-ion	suffix	1008	4.15636	concentration	6.91374	0.000163374	6.04501	0.300722	1005	0.000163388	421	0.350833	NN	1008	concentration	0	0	246	4.26	10	3.27	2255	4.05	136	4.0869	326	4.17393	546	4.16537	112	{<co<(center)>ate>}>ion>	<co<(center)>ate>	center	1	concentrate
blankly	1	-ly	suffix	627	3.95043	blankly	6.44095	0.000101767	5.826	0.248161	626	0.000101772	338	0.281667	JJ.RB	1.626	blankly.blankly	0	0	4	2.56	0	2.23	21	2.04	101	3.95878	203	3.96901	323	3.93793	11	{(blank)}>ly>	(blank)	blank	1	blank
goodness	1	-ness	suffix	2709	4.58544	goodness	7.89915	0.000437881	6.54103	0.455313	2694	0.000437977	692	0.576667	NN.UH	1899.810	goodness.goodness	49	1.6902	1206	4.95	608	5.02	10799	4.73	800	4.85381	1220	4.7461	689	4.26624	11	{(good)}>ness>	(good)	good	1	good
slowly	1	-ly	suffix	17035	5.38384	slowly	9.72352	0.00271213	7.01302	0.654926	16705	0.00271581	1110	0.925	RB	17035	slowly	203	2.3075	622	4.66	319	4.74	7474	4.57	3045	5.43391	5769	5.42056	8221	5.34236	11	{(slow)}>ly>	(slow)	slow	1	slow
definitely	2	-ly	suffix	5150	4.86436	definitely	8.54208	0.00083285	6.74876	0.536493	5125	0.000833197	852	0.71	RB	5150	definitely	14	1.14613	3533	5.41	717	5.09	38929	5.29	1242	5.04465	1437	4.81714	2471	4.82044	12	{(define)}>ite>>ly>	(define)	define	1	definite
expression	1	-ion	suffix	7905	5.05043	expression	8.97158	0.00127946	6.73459	0.530628	7875	0.00128028	840	0.7	NN	7905	expression	5	0.69897	97	3.86	13	3.38	3026	4.18	760	4.83157	1935	4.94629	5210	5.14431	111	{<ex<(press)}>ion>	<ex<(press)	press	1	express
mighty	1	-y	suffix	1964	4.44583	mighty	7.57507	0.000316646	6.24417	0.356508	1948	0.000316696	514	0.428333	JJ.RB	1732.232	mighty.mighty	46	1.66276	445	4.51	368	4.8	3364	4.22	479	4.63142	730	4.5233	755	4.30591	11	{(might)}>y>	(might)	might	1	might
desperation	1	-ion	suffix	773	4.04121	desperation	6.64898	0.000125337	5.95064	0.277	771	0.000125345	383	0.319167	NN	773	desperation	8	0.90309	15	3.07	1	2.53	610	3.48	82	3.86926	212	3.98776	479	4.10863	11	{(desperate)}>ion>	(desperate)	desperate	1	desperate
sailor	1	-or	suffix	1117	4.20091	sailor	7.00579	0.000179142	5.56068	0.19543	1102	0.000179158	259	0.215833	NN	1117	sailor	19	1.27875	42	3.5	53	3.96	1145	3.75	132	4.07403	450	4.31356	535	4.15655	11	{(sail)}>or>	(sail)	sail	1	sail
louder	1	-er	suffix	3453	4.69079	loud	8.05325	0.000510843	6.77194	0.546193	3143	0.000510973	872	0.726667	RBR	3453	loud	78	1.89209	298	4.34	323	4.74	1675	3.92	768	4.83611	1169	4.72757	1516	4.60837	11	{(loud)}>er>	(loud)	loud	1	loud
exasperation	1	-ion	suffix	327	3.66834	exasperation	5.78996	5.2998e-05	5.34233	0.159849	326	5.29994e-05	208	0.173333	NN	327	exasperation	0	0	1	2.17	0	2.23	47	2.38	67	3.78269	84	3.5888	176	3.67536	11	{(exasperate)}>ion>	(exasperate)	exasperate	1	exasperate
uncertainly	1	-ly	suffix	564	3.90452	uncertainly	6.33683	9.16881e-05	5.53339	0.19062	564	9.16923e-05	252	0.21	JJ.RB	8.556	uncertainly.uncertainly	0	0	1	2.17	1	2.53	13	1.84	122	4.04009	221	4.00574	221	3.77374	111	<un<{(certain)}>ly>	(certain)	certain	1	uncertain
goody	1	-y	suffix	205	3.46634	goody	5.11199	2.68245e-05	4.61512	0.0800427	165	2.68249e-05	100	0.0833333	JJ.NN.NNP	57.136.12	goody.goody.goody	5	0.69897	108	3.9	92	4.2	542	3.43	43	3.59363	77	3.55148	85	3.36189	11	{(good)}>y>	(good)	good	1	good
longer	1	-er	suffix	13296	5.27622	long	9.48258	0.00213201	7.02287	0.659677	13128	0.00213428	1121	0.934167	JJR.RB.RBR	2233.2005.9058	long.longer.long	87	1.93952	1323	4.99	346	4.77	22938	5.06	1742	5.19148	3836	5.24337	7718	5.31495	11	{(long)}>er>	(long)	long	1	long
energy	1	-y	suffix	3990	4.75355	energy	8.27027	0.000634654	6.632	0.489602	3905	0.000634855	758	0.631667	NN	3990	energy	116	2.06446	1763	5.11	412	4.85	20667	5.01	748	4.82466	1086	4.69561	2156	4.76124	11	{(energ)>y>}	(energ)>y>	energ	0
written	1	-en	suffix	5958	4.92764	write	8.68152	0.000957433	6.88346	0.594707	5892	0.000957892	975	0.8125	JJ.VBD.VBN	11.3.5944	written.write.write	14	1.14613	614	4.65	156	4.43	14296	4.85	935	4.92146	1849	4.92655	3174	4.92913	11	{(write)>en>}	(write)>en>	write	0
neatly	1	-ly	suffix	1452	4.31474	neatly	7.27794	0.000235218	6.43133	0.416515	1447	0.000235246	620	0.516667	RB	1452	neatly	8	0.90309	43	3.51	19	3.53	580	3.46	290	4.41407	564	4.41143	598	4.20481	11	{(neat)}>ly>	(neat)	neat	1	neat
delicate	1	-ate	suffix	1574	4.34975	delicate	7.35628	0.000254397	6.28413	0.368686	1565	0.00025443	535	0.445833	JJ	1574	delicate	0	0	191	4.15	64	4.04	3265	4.21	174	4.19322	474	4.33608	926	4.39447	11	{(delic)>ate>}	(delic)>ate>	delic	0
reliable	1	-able	suffix	388	3.74242	reliable	5.96101	6.29145e-05	5.41165	0.170446	387	6.29165e-05	223	0.185833	JJ	388	reliable	8	0.90309	57	3.63	8	3.19	1463	3.86	45	3.61294	115	3.72384	228	3.78722	11	{(rely)}>able>	(rely)	rely	1	rely
buoyant	1	-ant	suffix	83	3.07675	buoyant	4.43082	1.34936e-05	4.12713	0.0495835	83	1.34937e-05	61	0.0508333	JJ	83	buoyant	0	0	20	3.19	0	2.23	418	3.32	8	2.90442	20	2.9816	55	3.17557	11	{(buoy)>ant>}	(buoy)>ant>	buoy	1	buoy
broadly	1	-ly	suffix	278	3.59808	broadly	5.6204	4.47071e-05	5.17048	0.136132	275	4.47081e-05	175	0.145833	RB	278	broadly	3	0.477121	3	2.47	0	2.23	896	3.65	55	3.69837	102	3.67222	121	3.51375	11	{(broad)}>ly>	(broad)	broad	1	broad
directly	1	-ly	suffix	3799	4.73225	directly	8.23986	0.000615644	6.70196	0.517305	3788	0.000615834	813	0.6775	RB	3799	directly	3	0.477121	170	4.1	4	2.93	5460	4.43	561	4.69992	1122	4.70976	2116	4.75311	11	{(direct)}>ly>	(direct)	direct	1	direct
closer	1	-er	suffix	11360	5.20789	close	9.28136	0.00174372	6.95845	0.629053	10735	0.00174524	1051	0.875833	JJR.RB.RBR	4974.10.6376	close.closer.close	46	1.66276	1279	4.97	381	4.81	12682	4.8	2090	5.27054	3379	5.1883	5891	5.19765	11	{(close)}>er>	(close)	close	1	clos
inspection	1	-ion	suffix	467	3.82272	inspection	6.14633	7.57571e-05	5.52146	0.188552	466	7.57599e-05	249	0.2075	NN	467	inspection	3	0.477121	94	3.84	15	3.44	1389	3.84	61	3.74257	152	3.84407	254	3.83393	111	{<in<(spect)}>ion>	<in<(spect)	spect	1	inspect
freshly	1	-ly	suffix	720	4.01041	freshly	6.57786	0.000116722	5.98141	0.284552	718	0.000116729	395	0.329167	RB	720	freshly	0	0	57	3.63	29	3.71	821	3.61	114	4.01088	245	4.05032	361	3.9861	11	{(fresh)}>ly>	(fresh)	fresh	1	fresh
considerable	1	-able	suffix	822	4.06787	considerable	6.7093	0.00013314	5.59842	0.20226	819	0.000133149	269	0.224167	JJ	822	considerable	0	0	14	3.04	0	2.23	2213	4.04	89	3.90442	276	4.10186	457	4.08825	11	{(consider)}>able>	(consider)	consider	1	consider
different	1	-ant	suffix	19530	5.4432	different	9.84469	0.00306099	7.05876	0.677187	18857	0.00306568	1162	0.968333	JJ.RB	19528.2	different.different	533	2.72673	4987	5.56	2503	5.63	91226	5.66	3005	5.42817	6277	5.4572	10248	5.43807	11	{(differ)}>ant>	(differ)	differ	0
barely	1	-ly	suffix	8291	5.07113	barely	9.01942	0.00134213	6.81344	0.563892	8261	0.00134303	909	0.7575	RB	8291	barely	0	0	303	4.35	20	3.55	4124	4.31	924	4.91632	2165	4.99504	5202	5.14364	11	{(bare)}>ly>	(bare)	bare	1	bare
visible	1	-able	suffix	2202	4.49549	visible	7.69485	0.000356951	6.43133	0.416515	2196	0.000357015	620	0.516667	JJ	2202	visible	0	0	49	3.56	2	2.71	1837	3.96	272	4.38634	571	4.41678	1359	4.56093	11	{(vis)>able>}	(vis)>able>	vis	1
impressive	1	-ive	suffix	1327	4.27567	impressive	7.18311	0.000213926	6.2804	0.367532	1316	0.000213949	533	0.444167	JJ	1327	impressive	3	0.477121	1092	4.9	78	4.13	10094	4.7	302	4.43162	395	4.25708	630	4.22742	111	{<in<(press)}>ive>	<in<(press)	press	1	impress
harder	1	-er	suffix	4074	4.7626	hard	8.2718	0.000635629	6.84588	0.578017	3911	0.000635831	939	0.7825	JJR.RBR	1642.2432	hard.hard	30	1.47712	942	4.84	163	4.45	9602	4.68	627	4.74814	1199	4.73856	2248	4.77938	11	{(hard)}>er>	(hard)	hard	1	hard
brilliant	1	-ant	suffix	3420	4.68662	brilliant	8.12917	0.00055114	6.70441	0.518298	3391	0.000551292	815	0.679167	JJ	3420	brilliant	92	1.96379	5198	5.58	3605	5.79	43705	5.34	892	4.90103	1222	4.74681	1306	4.54366	11	{(brilli)>ant>}	(brilli)>ant>	brilli	0
badly	1	-ly	suffix	3104	4.64453	badly	8.03528	0.000501743	6.74759	0.536006	3087	0.000501869	851	0.709167	RB	3104	badly	5	0.69897	434	4.5	59	4.01	8507	4.63	411	4.56508	975	4.64883	1718	4.66266	11	{(bad)}>ly>	(bad)	bad	1	bad
flatten	1	-en	suffix	163	3.36731	flatten	5.0814	2.60117e-05	4.85203	0.100599	160	2.6012e-05	127	0.105833	VB.VBP	140.23	flatten.flatten	5	0.69897	53	3.6	26	3.66	352	3.24	30	3.44154	56	3.41526	77	3.31948	11	{(flat)}>en>	(flat)	flat	0
frustration	1	-ion	suffix	1403	4.29984	frustration	7.24351	0.000227254	6.23048	0.352416	1398	0.00022728	507	0.4225	NN	1403	frustration	3	0.477121	38	3.46	0	2.23	2035	4	212	4.27856	405	4.26791	786	4.32336	11	{(frustrate)}>ion>	(frustrate)	frustrate	1	frustrate
pleasant	1	-ant	suffix	2129	4.48085	pleasant	7.65586	0.000343299	6.34212	0.386962	2112	0.000343358	567	0.4725	JJ	2129	pleasant	0	0	111	3.91	11	3.31	3095	4.19	267	4.37832	701	4.50572	1161	4.49259	11	{(please)>ant>}	(please)>ant>	please	1	pleas
tipper	1	-er	suffix	177	3.40289	tipper	5.17048	2.84502e-05	1.94591	0.00498754	175	2.84506e-05	6	0.005	NN	177	tipper	0	0	2	2.34	6	3.08	230	3.06	1	2.25121	0	0	176	3.67536	11	{(tip)}>er>	(tip)	tip	1	tip
properly	1	-ly	suffix	3527	4.7	properly	8.16536	0.00057145	6.72383	0.526207	3516	0.000571614	831	0.6925	RB	3527	properly	32	1.50515	735	4.73	301	4.71	11334	4.75	622	4.74467	1442	4.81865	1463	4.59293	11	{(proper)}>ly>	(proper)	proper	1	proper
thoughtful	1	-ful	suffix	983	4.14547	thoughtful	6.88857	0.000159311	6.18002	0.337662	980	0.000159323	482	0.401667	JJ	983	thoughtful	11	1.04139	58	3.64	26	3.66	663	3.52	185	4.21969	303	4.14226	495	4.12287	11	{(thought)}>ful>	(thought)	thought	1	thought
attention	1	-ion	suffix	9983	5.15178	attention	9.20493	0.0016155	6.94698	0.623708	9945	0.00161681	1039	0.865833	NN	9983	attention	14	1.14613	1416	5.02	248	4.63	14463	4.86	1551	5.14107	2625	5.07868	5807	5.19141	11	{(attend)}>ion>	(attend)	attend	1	attent
quickly	1	-ly	suffix	18103	5.41025	quickly	9.79857	0.00292321	7.03703	0.666546	18007	0.00292749	1137	0.9475	RB	18103	quickly	195	2.29003	2458	5.25	614	5.02	25407	5.1	3374	5.47845	6549	5.47562	8180	5.34019	11	{(quick)}>ly>	(quick)	quick	1	quick
actually	1	-al	suffix	15537	5.34387	actually	9.64737	0.0025135	6.98286	0.640537	15480	0.00251666	1077	0.8975	RB	15537	actually	51	1.70757	8005	5.77	929	5.2	124408	5.79	2892	5.41153	4404	5.30333	8241	5.34342	12	{(act)>al>}>y>	(act)>al>	act	1	actu
actually	2	-y	suffix	15537	5.34387	actually	9.64737	0.0025135	6.98286	0.640537	15480	0.00251666	1077	0.8975	RB	15537	actually	51	1.70757	8005	5.77	929	5.2	124408	5.79	2892	5.41153	4404	5.30333	8241	5.34342	12	{(act)>al>}>y>	(act)>al>	act	0
scary	1	-y	suffix	1803	4.40871	scary	7.4776	0.000287229	6.3315	0.38356	1767	0.00028727	561	0.4675	JJ	1803	scary	32	1.50515	2071	5.18	695	5.07	7801	4.59	589	4.72103	539	4.39178	675	4.25733	11	{(scare)}>y>	(scare)	scare	1	scar
seemingly	1	-ly	suffix	728	4.0152	seemingly	6.59167	0.000118348	5.84064	0.251407	728	0.000118355	343	0.285833	RB	728	seemingly	0	0	39	3.47	1	2.53	978	3.69	64	3.76309	228	4.01922	436	4.06787	11	{(seem)}>ly>	(seem)	seem	1	seeming
slimy	1	-y	suffix	554	3.89676	slimy	6.31355	8.95748e-05	5.70711	0.223144	551	8.95788e-05	300	0.25	JJ	554	slimy	16	1.20412	304	4.35	184	4.5	793	3.6	141	4.10247	221	4.00574	192	3.71294	11	{(slime)}>y>	(slime)	slime	1	slim
supernaturally	1	-al	suffix	16	2.38292	supernaturally	2.83321	2.6012e-06	2.30259	0.00747202	16	2.6012e-06	9	0.0075	RB	16	supernaturally	0	0	1	2.17	0	2.23	6	1.54	1	2.25121	0	0	15	2.63151	112	<super<{(nature)>al>}>ly>	(nature)>al>	nature	0
supernaturally	2	-ly	suffix	16	2.38292	supernaturally	2.83321	2.6012e-06	2.30259	0.00747202	16	2.6012e-06	9	0.0075	RB	16	supernaturally	0	0	1	2.17	0	2.23	6	1.54	1	2.25121	0	0	15	2.63151	112	<super<{(nature)>al>}>ly>	(nature)>al>	nature	1	supernatural
mystery	1	-ory	suffix	2353	4.52428	mystery	7.74327	0.000374665	6.44731	0.421994	2305	0.000374735	630	0.525	NN	2353	mystery	76	1.88081	510	4.57	525	4.95	10001	4.7	521	4.66785	949	4.63711	883	4.37384	11	{(myst)>ory>}	(myst)>ory>	myst	0
presumably	1	-able	suffix	530	3.87757	presumably	6.27288	8.59985e-05	5.43808	0.174653	529	8.60022e-05	229	0.190833	RB	530	presumably	0	0	23	3.24	0	2.23	4314	4.33	53	3.68257	149	3.83547	328	3.94458	112	{<pre<(sume)}>able>>y>	<pre<(sume)	sume	0
presumably	2	-y	suffix	530	3.87757	presumably	6.27288	8.59985e-05	5.43808	0.174653	529	8.60022e-05	229	0.190833	RB	530	presumably	0	0	23	3.24	0	2.23	4314	4.33	53	3.68257	149	3.83547	328	3.94458	112	{<pre<(sume)}>able>>y>	<pre<(sume)	sume	0
suddenly	1	-ly	suffix	24139	5.53521	suddenly	10.0886	0.00390506	7.03615	0.666119	24067	0.00391269	1136	0.946667	RB	24139	suddenly	646	2.81023	530	4.59	342	4.77	13264	4.82	4569	5.6101	8873	5.6075	10697	5.45669	11	{(sudden)}>ly>	(sudden)	sudden	1	sudden
motionless	1	-less	suffix	1117	4.20091	motionless	7.0193	0.00018158	5.99645	0.288307	1117	0.000181596	401	0.334167	JJ	1117	motionless	0	0	16	3.09	0	2.23	88	2.65	141	4.10247	356	4.21205	620	4.22048	11	{(motion)}>less>	(motion)	motion	1	motion
blackened	1	-en	suffix	768	4.0384	blacken	6.64118	0.000124362	5.80212	0.242946	765	0.00012437	330	0.275	VBD.VBN	10.758	blacken.blacken	0	0	1	2.17	0	2.23	175	2.94	96	3.93695	214	3.99182	458	4.0892	11	{(black)}>en>	(black)	black	1	black
saucer	1	-er	suffix	357	3.70635	saucer	5.87212	5.75499e-05	5.24175	0.145542	354	5.75515e-05	188	0.156667	NN	357	saucer	0	0	63	3.67	48	3.92	471	3.37	131	4.07076	97	3.65061	129	3.54133	11	{(sauce)}>er>	(sauce)	sauce	1	sauce
simply	1	-y	suffix	7443	5.02428	simply	8.91234	0.0012059	6.81014	0.562469	7422	0.00120663	906	0.755	RB	7443	simply	19	1.27875	610	4.65	101	4.24	16386	4.91	955	4.93064	2632	5.07983	3856	5.01364	11	{(simple)}>y>	(simple)	simple	0
slightly	1	-ly	suffix	6417	4.95987	slightly	8.76108	0.00103669	6.81124	0.562944	6380	0.00103723	907	0.755833	RB	6417	slightly	8	0.90309	803	4.77	69	4.08	20212	5	945	4.92607	2000	4.96063	3472	4.96809	11	{(slight)}>ly>	(slight)	slight	1	slight
tiniest	1	-est	suffix	427	3.78391	tiny	6.05678	6.92545e-05	5.6058	0.203621	426	6.92569e-05	271	0.225833	JJS	427	tiny	8	0.90309	58	3.64	21	3.57	365	3.26	86	3.8897	147	3.82964	194	3.71742	11	{(tiny)}>est>	(tiny)	tiny	1	tiny
fraction	1	-ion	suffix	546	3.89046	fraction	6.29157	8.76241e-05	5.69036	0.219805	539	8.76279e-05	295	0.245833	NN	546	fraction	0	0	30	3.36	3	2.83	1325	3.82	69	3.79528	165	3.87949	312	3.92293	11	{(fract)>ion>}	(fract)>ion>	fract	0
burner	1	-er	suffix	266	3.57898	burner	5.57973	4.29189e-05	4.69135	0.0861777	264	4.29198e-05	108	0.09	NN	266	burner	5	0.69897	11	2.94	6	3.08	915	3.66	27	3.39734	82	3.57846	157	3.62604	11	{(burn)}>er>	(burn)	burn	1	burn
pathetically	1	-ic	suffix	123	3.24589	pathetically	4.82028	1.99965e-05	4.57471	0.076961	123	1.99967e-05	96	0.08	RB	123	pathetically	0	0	1	2.17	0	2.23	57	2.46	24	3.34812	30	3.15074	69	3.27248	13	{(patho)>ic>}>al>>ly>	(patho)>ic>	patho	0
pathetically	2	-al	suffix	123	3.24589	pathetically	4.82028	1.99965e-05	4.57471	0.076961	123	1.99967e-05	96	0.08	RB	123	pathetically	0	0	1	2.17	0	2.23	57	2.46	24	3.34812	30	3.15074	69	3.27248	13	{(patho)>ic>}>al>>ly>	(patho)>ic>	patho	1	pathetic
pathetically	3	-ly	suffix	123	3.24589	pathetically	4.82028	1.99965e-05	4.57471	0.076961	123	1.99967e-05	96	0.08	RB	123	pathetically	0	0	1	2.17	0	2.23	57	2.46	24	3.34812	30	3.15074	69	3.27248	13	{(patho)>ic>}>al>>ly>	(patho)>ic>	patho	1	pathetical
shrilly	1	-ly	suffix	139	3.2986	shrilly	4.94164	2.25977e-05	4.36945	0.0629748	139	2.25979e-05	78	0.065	RB	139	shrilly	0	0	0	0	0	0	0	0	17	3.20545	50	3.36695	72	3.29071	11	{(shrill)}>ly>	(shrill)	shrill	0
rusty	1	-y	suffix	1677	4.37726	rusty	7.41276	0.000269188	6.13988	0.326302	1656	0.000269224	463	0.385833	JJ	1677	rusty	19	1.27875	90	3.82	34	3.78	864	3.63	518	4.66535	647	4.47096	512	4.1375	11	{(rust)}>y>	(rust)	rust	1	rust
lovingly	1	-ly	suffix	229	3.5142	lovingly	5.43808	3.7229e-05	5.0876	0.125898	229	3.72297e-05	161	0.134167	RB	229	lovingly	0	0	7	2.77	3	2.83	376	3.27	75	3.83099	81	3.5732	73	3.29662	11	{(love)}>ly>	(love)	love	1	loving
woolly	1	-y	suffix	477	3.8319	woolly	6.1591	7.67324e-05	5.14749	0.133219	472	7.67354e-05	171	0.1425	JJ	477	woolly	19	1.27875	78	3.76	773	5.12	1228	3.79	257	4.3618	128	3.76997	92	3.39587	11	{(wool)}>y>	(wool)	wool	0
strangely	1	-ly	suffix	1615	4.36091	strangely	7.38461	0.000261711	6.33859	0.385829	1610	0.000261746	565	0.470833	RB	1615	strangely	5	0.69897	94	3.84	24	3.63	1178	3.77	206	4.26615	503	4.36181	906	4.38499	11	{(strange)}>ly>	(strange)	strange	1	strange
accompaniment	1	-y	suffix	72	3.01579	accompaniment	4.29046	1.17053e-05	4.09434	0.0479962	72	1.17054e-05	59	0.0491667	NN	72	accompaniment	0	0	2	2.34	0	2.23	248	3.09	12	3.06412	12	2.77333	48	3.11758	112	{<a<(compan)>y>}>ment>	<a<(compan)>y>	compan	0
accompaniment	2	-ment	suffix	72	3.01579	accompaniment	4.29046	1.17053e-05	4.09434	0.0479962	72	1.17054e-05	59	0.0491667	NN	72	accompaniment	0	0	2	2.34	0	2.23	248	3.09	12	3.06412	12	2.77333	48	3.11758	112	{<a<(compan)>y>}>ment>	<a<(compan)>y>	compan	1	accompany
instrumental	1	-al	suffix	75	3.03328	instrumental	4.33073	1.2193e-05	3.91202	0.0400217	75	1.21931e-05	49	0.0408333	JJ	75	instrumental	0	0	15	3.07	0	2.23	542	3.43	3	2.55224	25	3.07436	47	3.10863	11	{(instrument)}>al>	(instrument)	instrument	1	instrument
section	1	-ion	suffix	2261	4.50696	section	7.70256	0.000359714	6.4151	0.411005	2213	0.000359778	610	0.508333	NN	2261	section	3	0.477121	505	4.57	105	4.26	6775	4.53	383	4.53451	672	4.4874	1206	4.50909	11	{(sect)>ion>}	(sect)>ion>	sect	1	sect
concentrate	1	-ate	suffix	1391	4.29611	concentrate	7.23562	0.000225466	6.32615	0.381855	1387	0.000225491	558	0.465	NN.VB.VBP	50.1226.115	concentrate.concentrate.concentrate	11	1.04139	497	4.56	105	4.26	4614	4.36	213	4.28059	477	4.33881	701	4.27372	111	{<co<(center)>ate>}	<co<(center)>ate>	center	1	concentre
contentment	1	-ment	suffix	201	3.45782	contentment	5.30827	3.2677e-05	4.89784	0.10511	201	3.26776e-05	133	0.110833	NN.VB	200.1	contentment.contentment	0	0	0	1.86	0	2.23	106	2.73	28	3.41258	62	3.45872	111	3.4766	11	{(content)}>ment>	(content)	content	1	content
appreciated	1	-ate	suffix	373	3.72534	appreciate	5.92426	6.06386e-05	5.54518	0.192684	373	6.06405e-05	255	0.2125	VBD.VBN	198.175	appreciate.appreciate	0	0	51	3.58	3	2.83	1282	3.8	62	3.74952	85	3.59388	226	3.78341	111	{<a<(preci)>ate>}	<a<(preci)>ate>	preci	0
happiness	1	-ness	suffix	2300	4.51439	happiness	7.72665	0.00036849	6.38182	0.399894	2267	0.000368557	590	0.491667	NN	2300	happiness	14	1.14613	292	4.33	67	4.06	2799	4.14	326	4.46473	451	4.31452	1523	4.61037	11	{(happy)}>ness>	(happy)	happy	1	happy
abilities	1	-ity	suffix	681	3.98626	ability	6.51767	0.000109895	5.4848	0.182322	676	0.000109901	240	0.2	NNS	681	ability	0	0	80	3.77	0	2.23	860	3.63	61	3.74257	131	3.77996	489	4.11758	11	{(able)}>ity>	(able)	able	0
complications	1	-ion	suffix	105	3.17778	complication	4.66344	1.70702e-05	4.34381	0.0614086	105	1.70704e-05	76	0.0633333	NNS	105	complication	0	0	20	3.19	0	2.23	707	3.55	10	2.99157	20	2.9816	75	3.3082	11	{(complicate)}>ion>	(complicate)	complicate	1	complicate
kindness	1	-ness	suffix	1300	4.26675	kindness	7.16395	0.000209862	6.08904	0.312375	1291	0.000209884	440	0.366667	NN	1300	kindness	16	1.20412	29	3.34	17	3.49	727	3.56	122	4.04009	378	4.23802	800	4.33102	11	{(kind)}>ness>	(kind)	kind	1	kind
regrettable	1	-able	suffix	46	2.82457	regrettable	3.85015	7.47842e-06	3.58352	0.0287494	46	7.47845e-06	35	0.0291667	JJ	46	regrettable	0	0	7	2.77	0	2.23	289	3.16	3	2.55224	21	3.00181	22	2.78911	11	{(regret)}>able>	(regret)	regret	0
additional	1	-ion	suffix	509	3.86004	additional	6.21661	8.12842e-05	5.43372	0.173953	500	8.12875e-05	228	0.19	JJ	509	additional	0	0	19	3.17	0	2.23	3753	4.27	40	3.56297	139	3.80551	330	3.94721	12	{(add)}>ion>>al>	(add)	add	0
additional	2	-al	suffix	509	3.86004	additional	6.21661	8.12842e-05	5.43372	0.173953	500	8.12875e-05	228	0.19	JJ	509	additional	0	0	19	3.17	0	2.23	3753	4.27	40	3.56297	139	3.80551	330	3.94721	12	{(add)}>ion>>al>	(add)	add	1	addition
confident	1	-ant	suffix	1678	4.37752	confident	7.41818	0.000270651	6.46303	0.427444	1665	0.000270687	640	0.533333	JJ	1678	confident	3	0.477121	1563	5.06	19	3.53	15059	4.87	297	4.4244	513	4.37035	868	4.36641	11	{(confide)}>ant>	(confide)	confide	0
genuinely	1	-ly	suffix	646	3.96338	genuinely	6.4708	0.000104855	5.83481	0.25011	645	0.000104861	341	0.284167	RB	646	genuinely	0	0	141	4.02	0	2.23	3744	4.27	59	3.72833	172	3.89743	415	4.04648	11	{(genuine)}>ly>	(genuine)	genuine	1	genuine
surely	1	-ly	suffix	4926	4.84505	surely	8.49311	0.000793051	6.76504	0.543293	4880	0.000793366	866	0.721667	RB	4926	surely	11	1.04139	716	4.72	88	4.18	11715	4.76	731	4.81469	1744	4.90118	2451	4.81691	11	{(sure)}>ly>	(sure)	sure	1	sure
grumpily	1	-y	suffix	135	3.28601	grumpily	4.91265	2.19474e-05	4.64439	0.0823477	135	2.19476e-05	103	0.0858333	RB	135	grumpily	0	0	0	1.86	9	3.23	12	1.81	49	3.64915	54	3.39975	32	2.9459	12	{(grump)}>y>>ly>	(grump)	grump	1	grump
grumpily	2	-ly	suffix	135	3.28601	grumpily	4.91265	2.19474e-05	4.64439	0.0823477	135	2.19476e-05	103	0.0858333	RB	135	grumpily	0	0	0	1.86	9	3.23	12	1.81	49	3.64915	54	3.39975	32	2.9459	12	{(grump)}>y>>ly>	(grump)	grump	1	grumpy
directions	1	-ion	suffix	1990	4.45154	direction	7.59438	0.000322822	6.57368	0.467396	1986	0.000322874	715	0.595833	NNS	1990	direction	8	0.90309	121	3.95	41	3.85	1528	3.88	420	4.57446	689	4.49823	881	4.37286	11	{(direct)}>ion>	(direct)	direct	1	direct
mouthfuls	1	-ful	suffix	194	3.44251	mouthful	5.26269	3.12139e-05	5.01064	0.117042	192	3.12144e-05	149	0.124167	NNS	194	mouthful	3	0.477121	16	3.09	2	2.71	80	2.6	39	3.55224	87	3.60387	68	3.26624	11	{(mouth)}>ful>	(mouth)	mouth	1	mouth
kindly	1	-ly	suffix	1598	4.35632	kindly	7.374	0.000258948	6.33505	0.384695	1593	0.000258982	563	0.469167	RB	1598	kindly	14	1.14613	104	3.89	30	3.72	1331	3.82	334	4.47523	577	4.42131	687	4.26498	11	{(kind)}>ly>	(kind)	kind	1	kind
hesitated	1	-ate	suffix	3147	4.65051	hesitate	8.0542	0.00051133	6.43294	0.417064	3146	0.000511461	621	0.5175	VBD.VBN	2616.531	hesitate.hesitate	0	0	11	2.94	3	2.83	327	3.21	347	4.49176	943	4.63435	1857	4.69643	11	{(hesit)>ate>}	(hesit)>ate>	hesit	0
impatiently	1	-ly	suffix	1415	4.30353	impatiently	7.25559	0.000230017	6.20254	0.344181	1415	0.000230044	493	0.410833	RB	1415	impatiently	0	0	0	1.86	3	2.83	20	2.02	233	4.3194	565	4.4122	617	4.21838	111	<im<{(patient)}>ly>	(patient)	patient	1	impatient
sensible	1	-able	suffix	1269	4.25627	sensible	7.13966	0.000204823	6.18826	0.340037	1260	0.000204844	486	0.405	JJ.NN	1236.33	sensible.sensible	8	0.90309	139	4.01	38	3.82	4383	4.34	234	4.32125	480	4.34153	555	4.17246	11	{(sense)}>able>	(sense)	sense	1
evenly	1	-ly	suffix	381	3.73453	evenly	5.94542	6.19391e-05	5.40268	0.169039	381	6.19411e-05	221	0.184167	RB	381	evenly	0	0	59	3.64	10	3.27	678	3.53	48	3.64038	73	3.52861	260	3.84403	11	{(even)}>ly>	(even)	even	1	even
incompetent	1	-ant	suffix	95	3.13474	incompetent	4.55388	1.52819e-05	4.35671	0.062192	94	1.5282e-05	77	0.0641667	JJ	95	incompetent	0	0	15	3.07	0	2.23	562	3.45	11	3.02936	25	3.07436	59	3.20554	111	<im<{(compete)>ant>}	(compete)>ant>	compete	0
defiant	1	-ant	suffix	344	3.69029	defiant	5.84064	5.57617e-05	5.37528	0.164808	343	5.57632e-05	215	0.179167	JJ	344	defiant	0	0	13	3.01	0	2.23	330	3.22	41	3.57343	105	3.68469	198	3.72624	11	{(defy)}>ant>	(defy)	defy	1	defi
tricky	1	-y	suffix	627	3.95043	tricky	6.43455	0.000101117	5.92426	0.270663	622	0.000101122	373	0.310833	JJ	627	tricky	19	1.27875	791	4.76	406	4.84	6455	4.51	173	4.19073	220	4.00377	234	3.79845	11	{(trick)}>y>	(trick)	trick	1	trick
triumphant	1	-ant	suffix	616	3.94276	triumphant	6.42487	0.000100141	5.86647	0.257223	616	0.000100146	352	0.293333	FW.JJ	1.615	triumphant.triumphant	0	0	33	3.4	3	2.83	596	3.47	108	3.98761	207	3.97745	301	3.90739	11	{(triumph)}>ant>	(triumph)	triumph	1	triumph
sheepish	1	-ish	suffix	264	3.57572	sheepish	5.57973	4.29189e-05	5.2832	0.151289	264	4.29198e-05	196	0.163333	JJ	264	sheepish	0	0	15	3.07	0	2.23	67	2.53	52	3.67446	102	3.67222	110	3.47271	11	{(sheep)}>ish>	(sheep)	sheep	1	sheep
scarier	1	-y	suffix	145	3.31682	scary	4.97673	2.34105e-05	4.67283	0.0846475	144	2.34108e-05	106	0.0883333	JJR	145	scary	0	0	76	3.75	14	3.41	213	3.03	47	3.63142	41	3.28263	57	3.19081	12	{(scare)}>y>>er>	(scare)	scare	1	scar
scarier	2	-er	suffix	145	3.31682	scary	4.97673	2.34105e-05	4.67283	0.0846475	144	2.34108e-05	106	0.0883333	JJR	145	scary	0	0	76	3.75	14	3.41	213	3.03	47	3.63142	41	3.28263	57	3.19081	12	{(scare)}>y>>er>	(scare)	scare	1	scary
confidence	1	-ance	suffix	2180	4.49113	confidence	7.67462	0.0003498	6.43775	0.41871	2152	0.000349861	624	0.52	NN	2180	confidence	3	0.477121	765	4.75	20	3.55	15418	4.88	265	4.37506	539	4.39178	1376	4.56632	11	{(confide)}>ance>	(confide)	confide	1
swimmer	1	-er	suffix	230	3.51608	swimmer	5.43372	3.70664e-05	5.02388	0.118524	228	3.70671e-05	151	0.125833	NN	230	swimmer	11	1.04139	129	3.98	14	3.41	887	3.64	57	3.71361	83	3.58366	90	3.38643	11	{(swim)}>er>	(swim)	swim	1	swim
satisfied	1	-ify	suffix	2076	4.46991	satisfied	7.63434	0.000335986	6.49375	0.438255	2067	0.000336042	660	0.55	JJ.VBD.VBN	1901.84.91	satisfied.satisfy.satisfy	11	1.04139	65	3.68	9	3.23	2381	4.07	261	4.36848	616	4.44967	1199	4.50657	11	{(satis)>ify>}	(satis)>ify>	satis	0
plainly	1	-ly	suffix	790	4.05065	plainly	6.66823	0.000127776	5.49717	0.184403	786	0.000127784	243	0.2025	RB	790	plainly	0	0	9	2.86	0	2.23	338	3.23	64	3.76309	258	4.07268	468	4.09856	11	{(plain)}>ly>	(plain)	plain	1	plain
intuition	1	-ion	suffix	139	3.2986	intuition	4.94164	2.25977e-05	4.51086	0.0723207	139	2.25979e-05	90	0.075	NN	139	intuition	3	0.477121	3	2.47	0	2.23	237	3.07	11	3.02936	33	3.19086	95	3.40966	11	{(intuit)}>ion>	(intuit)	intuit	1	intuit
apparently	1	-ant	suffix	3750	4.72662	apparently	8.22844	0.000608658	6.632	0.489602	3745	0.000608843	758	0.631667	RB	3750	apparently	0	0	584	4.63	27	3.68	10912	4.73	447	4.60146	1070	4.68917	2233	4.77647	12	{(appar)>ant>}>ly>	(appar)>ant>	appar	0
apparently	2	-ly	suffix	3750	4.72662	apparently	8.22844	0.000608658	6.632	0.489602	3745	0.000608843	758	0.631667	RB	3750	apparently	0	0	584	4.63	27	3.68	10912	4.73	447	4.60146	1070	4.68917	2233	4.77647	12	{(appar)>ant>}>ly>	(appar)>ant>	appar	1	apparent
precisely	1	-ly	suffix	1173	4.22214	precisely	7.06647	0.000190357	6.06379	0.305645	1171	0.000190375	429	0.3575	RB	1173	precisely	3	0.477121	125	3.96	30	3.72	2746	4.13	140	4.0994	326	4.17393	707	4.27742	11	{(precise)}>ly>	(precise)	precise	1	precise
perfectly	1	-ly	suffix	5139	4.86343	perfectly	8.537	0.000828626	6.8533	0.581284	5099	0.00082897	946	0.788333	RB	5139	perfectly	8	0.90309	762	4.75	176	4.48	10135	4.7	835	4.87239	1660	4.87975	2644	4.84981	111	{<per<(fect)}>ly>	<per<(fect)	fect	1	perfect
entirely	1	-ly	suffix	4042	4.75917	entirely	8.30053	0.00065415	6.65544	0.498753	4025	0.000654364	776	0.646667	RB	4042	entirely	3	0.477121	253	4.27	18	3.51	7184	4.55	509	4.65775	1139	4.71629	2394	4.80669	11	{(entire)}>ly>	(entire)	entire	1	entire
entirety	1	-ity	suffix	102	3.16531	entirety	4.63473	1.65825e-05	4.2485	0.0559076	102	1.65826e-05	69	0.0575	NN	102	entirety	0	0	10	2.91	0	2.23	291	3.16	5	2.72833	21	3.00181	76	3.31388	11	{(entire)}>ity>	(entire)	entire	0
featureless	1	-less	suffix	101	3.16107	featureless	4.62497	1.64199e-05	4.20469	0.0535408	101	1.64201e-05	66	0.055	JJ	101	featureless	0	0	3	2.47	0	2.23	48	2.39	11	3.02936	19	2.96041	71	3.28472	11	{(feature)}>less>	(feature)	feature	1	feature
actual	1	-al	suffix	2088	4.47241	actual	7.629	0.000334198	6.4151	0.411005	2056	0.000334254	610	0.508333	JJ	2088	actual	0	0	468	4.54	50	3.94	7970	4.6	339	4.48166	563	4.41066	1186	4.50184	11	{(act)>al>}	(act)>al>	act	1	actu
insignificant	1	-ify	suffix	248	3.54867	insignificant	5.50939	3.99926e-05	5.00395	0.1163	246	3.99934e-05	148	0.123333	JJ	248	insignificant	0	0	22	3.23	1	2.53	348	3.24	34	3.49425	44	3.3126	170	3.66038	112	<im<{(sign)}>ify>>ant>	(sign)	sign	0
insignificant	2	-ant	suffix	248	3.54867	insignificant	5.50939	3.99926e-05	5.00395	0.1163	246	3.99934e-05	148	0.123333	JJ	248	insignificant	0	0	22	3.23	1	2.53	348	3.24	34	3.49425	44	3.3126	170	3.66038	112	<im<{(sign)}>ify>>ant>	(sign)	sign	0
wary	1	-y	suffix	997	4.1516	wary	6.90274	0.000161586	5.98394	0.285179	994	0.0001616	396	0.33	JJ	997	wary	0	0	61	3.66	3	2.83	999	3.7	81	3.864	243	4.04677	673	4.25605	11	{(ware)>y>}	(ware)>y>	ware	1	war
suspiciously	2	-ly	suffix	1025	4.16362	suspiciously	6.93245	0.000166463	6.1334	0.324496	1024	0.000166477	460	0.383333	RB	1025	suspiciously	5	0.69897	22	3.23	5	3.01	217	3.03	225	4.30429	384	4.24484	416	4.04752	12	{(suspici)>ious>}>ly>	(suspici)>ious>	suspici	1	suspicious
earlier	1	-er	suffix	4956	4.84769	early	8.50553	0.00080296	6.80572	0.560568	4941	0.000803283	902	0.751667	JJR.RB.RBR	997.4.3955	early.earlier.early	8	0.90309	1238	4.96	285	4.69	25891	5.11	720	4.80812	1455	4.82254	2781	4.87174	11	{(early)}>er>	(early)	early	1	early
especially	1	-ly	suffix	7543	5.03007	especially	8.92386	0.00121987	6.91771	0.610218	7508	0.00122061	1009	0.840833	RB	7543	especially	54	1.73239	1308	4.98	446	4.88	20686	5.01	1261	5.05124	2435	5.04606	3847	5.01262	111	{<e<(special)}>ly>	<e<(special)	special	1	especial
eagerly	1	-ly	suffix	1769	4.40044	eagerly	7.47873	0.000287554	6.3315	0.38356	1769	0.000287595	561	0.4675	RB	1769	eagerly	0	0	13	3.01	7	3.13	328	3.21	376	4.52652	710	4.51125	683	4.26244	11	{(eager)}>ly>	(eager)	eager	1	eager
indignantly	1	-ant	suffix	538	3.88406	indignantly	6.28786	8.72989e-05	5.50939	0.18648	537	8.73027e-05	246	0.205	RB	538	indignantly	0	0	0	1.86	0	2.23	5	1.47	122	4.04009	254	4.06592	162	3.63957	112	{<im<(dign)>ant>}>ly>	<im<(dign)>ant>	dign	0
indignantly	2	-ly	suffix	538	3.88406	indignantly	6.28786	8.72989e-05	5.50939	0.18648	537	8.73027e-05	246	0.205	RB	538	indignantly	0	0	0	1.86	0	2.23	5	1.47	122	4.04009	254	4.06592	162	3.63957	112	{<im<(dign)>ant>}>ly>	<im<(dign)>ant>	dign	1	indignant
confidently	1	-ant	suffix	472	3.82733	confidently	6.1591	7.67324e-05	5.70711	0.223144	472	7.67354e-05	300	0.25	RB	472	confidently	0	0	32	3.38	1	2.53	402	3.3	102	3.96302	172	3.89743	198	3.72624	12	{(confide)}>ant>>ly>	(confide)	confide	0
confidently	2	-ly	suffix	472	3.82733	confidently	6.1591	7.67324e-05	5.70711	0.223144	472	7.67354e-05	300	0.25	RB	472	confidently	0	0	32	3.38	1	2.53	402	3.3	102	3.96302	172	3.89743	198	3.72624	12	{(confide)}>ant>>ly>	(confide)	confide	1	confident
swiftly	1	-ly	suffix	1726	4.38976	swiftly	7.44833	0.00027894	6.16121	0.332297	1716	0.000278979	473	0.394167	RB	1726	swiftly	3	0.477121	57	3.63	1	2.53	697	3.54	225	4.30429	568	4.41449	933	4.39773	11	{(swift)}>ly>	(swift)	swift	1	swift
responsibility	1	-ity	suffix	1251	4.25008	responsibility	7.12287	0.00020141	6.22456	0.350657	1239	0.00020143	504	0.42	NN	1251	responsibility	0	0	292	4.33	7	3.13	11637	4.76	175	4.19569	313	4.15631	763	4.31048	11	{(responsible)}>ity>	(responsible)	responsible	0
seriously	1	-ly	suffix	3580	4.70648	seriously	8.17892	0.000579249	6.68835	0.511825	3564	0.000579417	802	0.668333	RB	3580	seriously	5	0.69897	1277	4.97	45	3.89	14408	4.85	511	4.65945	910	4.6189	2159	4.76184	11	{(serious)}>ly>	(serious)	serious	1	serious
speechless	1	-less	suffix	483	3.83732	speechless	6.18208	7.85206e-05	5.73657	0.229126	483	7.85237e-05	309	0.2575	JJ	483	speechless	0	0	132	3.99	6	3.08	972	3.68	100	3.9545	172	3.89743	211	3.75372	11	{(speech)}>less>	(speech)	speech	1	speech
horrible	1	-able	suffix	4563	4.81182	horrible	8.40983	0.000729695	6.77537	0.54764	4490	0.000729962	875	0.729167	JJ	4563	horrible	65	1.81291	1588	5.07	160	4.44	8646	4.63	881	4.89565	1640	4.87449	2042	4.73766	11	{(horr)>able>}	(horr)>able>	horr	0
smaller	1	-er	suffix	3868	4.74007	small	8.20604	0.000595172	6.83518	0.573331	3662	0.000595349	929	0.774167	JJR.RBR	3867.1	small.small	87	1.93952	624	4.66	325	4.74	9489	4.67	818	4.86347	1239	4.7528	1811	4.68555	11	{(small)}>er>	(small)	small	1	small
smelly	1	-y	suffix	455	3.81144	smelly	6.11589	7.34812e-05	5.59099	0.200898	452	7.34839e-05	267	0.2225	JJ	455	smelly	14	1.14613	492	4.56	233	4.6	1482	3.87	168	4.17807	179	3.91466	108	3.46481	11	{(smell)}>y>	(smell)	smell	1	smell
darker	1	-er	suffix	1335	4.27828	dark	7.15929	0.000208887	6.31716	0.379007	1285	0.000208909	553	0.460833	JJR	1335	dark	16	1.20412	90	3.82	36	3.8	1266	3.8	164	4.16767	421	4.2847	750	4.30303	11	{(dark)}>er>	(dark)	dark	1	dark
colder	1	-er	suffix	705	4.00128	cold	6.50129	0.000108107	5.94017	0.27447	665	0.000108112	379	0.315833	JJR	705	cold	16	1.20412	104	3.89	56	3.99	1529	3.88	113	4.00709	227	4.01732	365	3.99087	11	{(cold)}>er>	(cold)	cold	1	cold
restless	1	-less	suffix	994	4.15029	restless	6.8977	0.000160774	6.07535	0.308709	989	0.000160787	434	0.361667	JJ	994	restless	8	0.90309	28	3.33	4	2.93	572	3.45	107	3.9836	268	4.08913	619	4.21978	11	{(rest)}>less>	(rest)	rest	1	rest
tiredness	1	-ness	suffix	279	3.59963	tiredness	5.62762	4.50322e-05	5.12396	0.130297	277	4.50333e-05	167	0.139167	NN	279	tiredness	0	0	9	2.86	2	2.71	148	2.87	37	3.52996	116	3.72757	126	3.53119	11	{(tire)}>ness>	(tire)	tire	1	tired
activity	1	-ive	suffix	1126	4.20439	activity	7.02108	0.000181905	6.10479	0.316634	1119	0.000181921	447	0.3725	NN	1126	activity	14	1.14613	262	4.28	68	4.07	5413	4.43	169	4.18063	303	4.14226	654	4.24363	12	{(act)}>ive>>ity>	(act)	act	1	act
activity	2	-ity	suffix	1126	4.20439	activity	7.02108	0.000181905	6.10479	0.316634	1119	0.000181921	447	0.3725	NN	1126	activity	14	1.14613	262	4.28	68	4.07	5413	4.43	169	4.18063	303	4.14226	654	4.24363	12	{(act)}>ive>>ity>	(act)	act	1	active
tenderly	1	-ly	suffix	376	3.72881	tenderly	5.92959	6.09637e-05	5.32788	0.157716	375	6.09656e-05	205	0.170833	JJ.RB	1.375	tenderly.tenderly	0	0	0	1.86	1	2.53	94	2.67	43	3.59363	107	3.69281	226	3.78341	11	{(tender)}>ly>	(tender)	tender	1	tender
noisily	1	-y	suffix	417	3.77365	noisily	6.03548	6.77915e-05	5.54908	0.193371	417	6.77938e-05	256	0.213333	JJ.RB	63.354	noisily.noisily	3	0.477121	7	2.77	5	3.01	45	2.36	97	3.94141	148	3.83257	172	3.66543	12	{(noise)}>y>>ly>	(noise)	noise	1	noise
noisily	2	-ly	suffix	417	3.77365	noisily	6.03548	6.77915e-05	5.54908	0.193371	417	6.77938e-05	256	0.213333	JJ.RB	63.354	noisily.noisily	3	0.477121	7	2.77	5	3.01	45	2.36	97	3.94141	148	3.83257	172	3.66543	12	{(noise)}>y>>ly>	(noise)	noise	1	noisy
eaten	1	-en	suffix	3390	4.6828	eat	8.12415	0.000548378	6.80904	0.561994	3374	0.000548528	905	0.754167	VB.VBD.VBN.VBP	296.6.3085.3	eat.eat.eat.eat	95	1.97772	750	4.74	251	4.63	4557	4.35	811	4.85974	1194	4.73675	1385	4.56915	11	{(eat)}>en>	(eat)	eat	1	eat
eccentric	1	-ic	suffix	265	3.57735	eccentric	5.57973	4.29189e-05	5.10595	0.1281	264	4.29198e-05	164	0.136667	JJ	265	eccentric	0	0	39	3.47	0	2.23	945	3.67	52	3.67446	93	3.63251	120	3.51017	111	{<ec<(center)>ic>}	<ec<(center)>ic>	center	0
gingerly	1	-ly	suffix	613	3.94064	gingerly	6.41836	9.94909e-05	5.84064	0.251407	612	9.94959e-05	343	0.285833	RB	613	gingerly	0	0	5	2.64	0	2.23	105	2.72	74	3.82524	212	3.98776	327	3.94326	11	{(ginger)}>ly>	(ginger)	ginger	1	ginger
thinly	1	-ly	suffix	121	3.23883	thinly	4.80402	1.96714e-05	4.49981	0.0715452	121	1.96716e-05	89	0.0741667	RB	121	thinly	0	0	5	2.64	1	2.53	423	3.32	14	3.12627	21	3.00181	86	3.36691	11	{(thin)}>ly>	(thin)	thin	1	thin
cautiously	2	-ly	suffix	1465	4.31861	cautiously	7.28756	0.000237494	6.28972	0.370413	1461	0.000237522	538	0.448333	RB	1465	cautiously	3	0.477121	27	3.31	2	2.71	247	3.09	286	4.40806	573	4.41829	606	4.21058	12	{(caut)>ious>}>ly>	(caut)>ious>	caut	1	cautious
hardly	1	-ly	suffix	7860	5.04795	hardly	8.96725	0.00127394	6.90675	0.605226	7841	0.00127475	998	0.831667	RB	7860	hardly	59	1.77085	539	4.6	203	4.54	8559	4.63	1160	5.01501	2605	5.07536	4095	5.03975	11	{(hard)}>ly>	(hard)	hard	1	hard
usually	1	-y	suffix	6422	4.96021	usually	8.76437	0.0010401	6.92264	0.612479	6401	0.00104064	1014	0.845	RB	6422	usually	68	1.83251	1011	4.87	266	4.66	13591	4.83	1055	4.97385	2064	4.9743	3303	4.94643	11	{(usual)}>y>	(usual)	usual	0
equally	1	-al	suffix	1204	4.23346	equally	7.07665	0.000192308	6.21461	0.347718	1183	0.000192326	499	0.415833	RB	1204	equally	0	0	111	3.91	2	2.71	3434	4.23	169	4.18063	307	4.14793	728	4.29011	12	{(equi)>al>}>ly>	(equi)>al>	equi	0
equally	2	-ly	suffix	1204	4.23346	equally	7.07665	0.000192308	6.21461	0.347718	1183	0.000192326	499	0.415833	RB	1204	equally	0	0	111	3.91	2	2.71	3434	4.23	169	4.18063	307	4.14793	728	4.29011	12	{(equi)>al>}>ly>	(equi)>al>	equi	1	equal
lowered	1	-er	suffix	3353	4.67803	lower	8.11582	0.000543828	6.61607	0.483454	3346	0.000543976	746	0.621667	JJ.VBD.VBN	5.2886.462	lowered.lower.lower	3	0.477121	61	3.66	3	2.83	684	3.53	644	4.75974	993	4.65677	1716	4.66216	11	{(low)>er>}	(low)>er>	low	1	low
funny	1	-y	suffix	6881	4.99019	funny	8.82468	0.00110474	6.91572	0.609313	6799	0.00110535	1007	0.839167	JJ.RB	6868.13	funny.funny	379	2.57864	2978	5.34	2489	5.63	22896	5.06	1406	5.09848	2383	5.03669	3092	4.91777	11	{(fun)}>y>	(fun)	fun	1	fun
navigate	1	-ate	suffix	315	3.65216	navigate	5.75574	5.12098e-05	5.29832	0.153436	315	5.12111e-05	199	0.165833	VB.VBP	287.28	navigate.navigate	0	0	94	3.84	2	2.71	661	3.52	43	3.59363	94	3.63711	178	3.68024	11	{(navy)>ate>}	(navy)>ate>	navy	0
stiffened	1	-en	suffix	707	4.0025	stiffen	6.56103	0.000114771	5.7301	0.227799	706	0.000114778	307	0.255833	FW.JJ.VBD.VBN	8.18.478.203	stiffened.stiffened.stiffen.stiffen	0	0	2	2.34	0	2.23	37	2.28	89	3.90442	194	3.94942	424	4.05578	11	{(stiff)}>en>	(stiff)	stiff	1	stiff
grumpy	1	-y	suffix	447	3.80375	grumpy	6.10256	7.25058e-05	5.60947	0.2043	446	7.25084e-05	272	0.226667	JJ	447	grumpy	11	1.04139	178	4.12	212	4.56	1387	3.84	180	4.20786	167	3.88469	100	3.43171	11	{(grump)}>y>	(grump)	grump	1	grump
huffily	1	-y	suffix	45	2.81523	huffily	3.82864	7.31585e-06	3.68888	0.031983	45	7.31587e-06	39	0.0325	RB	45	huffily	0	0	0	0	0	0	0	0	11	3.02936	22	3.02111	12	2.54133	12	{(huff)}>y>>ly>	(huff)	huff	1	huff
huffily	2	-ly	suffix	45	2.81523	huffily	3.82864	7.31585e-06	3.68888	0.031983	45	7.31587e-06	39	0.0325	RB	45	huffily	0	0	0	0	0	0	0	0	11	3.02936	22	3.02111	12	2.54133	12	{(huff)}>y>>ly>	(huff)	huff	1	huffy
shorter	1	-er	suffix	923	4.11814	short	6.80572	0.000146632	6.24611	0.357092	902	0.000146643	515	0.429167	JJR	923	short	8	0.90309	127	3.97	30	3.72	1670	3.92	132	4.07403	265	4.08426	526	4.1492	11	{(short)}>er>	(short)	short	1	short
wetness	1	-ness	suffix	157	3.35113	wetness	5.0626	2.55239e-05	4.58497	0.0777323	157	2.55243e-05	97	0.0808333	NN	157	wetness	0	0	12	2.98	0	2.23	39	2.3	10	2.99157	36	3.22758	111	3.4766	11	{(wet)}>ness>	(wet)	wet	1	wet
nameless	1	-less	suffix	213	3.48288	nameless	5.36129	3.44653e-05	4.85981	0.101352	212	3.44659e-05	128	0.106667	JJ.NN.NNS.VB	210.1.1.1	nameless.nameless.nameless.nameless	0	0	7	2.77	0	2.23	91	2.66	9	2.95018	50	3.36695	154	3.61772	11	{(name)}>less>	(name)	name	1	name
brightest	1	-est	suffix	322	3.66167	bright	5.77455	5.21852e-05	5.46383	0.178843	321	5.21866e-05	235	0.195833	JJS.RBS	321.1	bright.bright	3	0.477121	50	3.57	12	3.34	828	3.61	64	3.76309	109	3.70078	149	3.60348	11	{(bright)}>est>	(bright)	bright	1	bright
naughtily	1	-ly	suffix	10	2.19386	naughtily	2.3979	1.62575e-06	2.30259	0.00747202	10	1.62575e-06	9	0.0075	RB	10	naughtily	0	0	0	1.86	0	2.23	2	1.17	6	2.79528	3	2.26144	1	1.72842	11	{(naughty)}>ly>	(naughty)	naughty	1	naughty
defensively	1	-ive	suffix	285	3.60884	defensively	5.65249	4.61702e-05	5.22036	0.142656	284	4.61713e-05	184	0.153333	RB	285	defensively	0	0	1	2.17	0	2.23	528	3.42	36	3.51838	91	3.62317	158	3.62878	12	{(defense)}>ive>>ly>	(defense)	defense	1	defense
defensively	2	-ly	suffix	285	3.60884	defensively	5.65249	4.61702e-05	5.22036	0.142656	284	4.61713e-05	184	0.153333	RB	285	defensively	0	0	1	2.17	0	2.23	528	3.42	36	3.51838	91	3.62317	158	3.62878	12	{(defense)}>ive>>ly>	(defense)	defense	1	defensive
lowering	1	-er	suffix	740	4.02229	lower	6.60665	0.000120136	6.02345	0.295154	739	0.000120143	412	0.343333	NN.VBG	11.729	lowering.lower	0	0	19	3.17	2	2.71	371	3.27	115	4.01464	213	3.9898	412	4.04334	11	{(low)>er>}	(low)>er>	low	1	low
rotten	1	-en	suffix	1254	4.25111	rotten	7.1285	0.000202548	6.28972	0.370413	1246	0.000202568	538	0.448333	JJ	1254	rotten	51	1.70757	413	4.48	76	4.12	2186	4.04	247	4.34463	476	4.3379	531	4.1533	11	{(rot)}>en>	(rot)	rot	0
outrageously	2	-ly	suffix	37	2.73225	outrageously	3.61092	5.85268e-06	3.55535	0.0279394	36	5.8527e-06	34	0.0283333	RB	37	outrageously	0	0	2	2.34	0	2.23	88	2.65	9	2.95018	12	2.77333	16	2.65784	112	<out<{(rage)}>ious>>ly>	(rage)	rage	1	outrageous
stinky	1	-y	suffix	236	3.52722	stinky	5.46383	3.82044e-05	4.86753	0.102105	235	3.82051e-05	129	0.1075	JJ	236	stinky	0	0	399	4.47	146	4.4	735	3.56	97	3.94141	80	3.56787	59	3.20554	11	{(stink)}>y>	(stink)	stink	1	stink
believable	1	-able	suffix	87	3.09695	believable	4.47734	1.41439e-05	4.33073	0.0606246	87	1.4144e-05	75	0.0625	JJ	87	believable	0	0	65	3.68	0	2.23	362	3.26	21	3.2926	27	3.10654	39	3.02945	11	{(believe)}>able>	(believe)	believe	1	believe
breathless	1	-less	suffix	979	4.1437	breathless	6.88755	0.000159148	6.04501	0.300722	979	0.000159161	421	0.350833	JJ	979	breathless	3	0.477121	10	2.91	1	2.53	242	3.08	118	4.02573	368	4.22641	493	4.12111	11	{(breath)}>less>	(breath)	breath	1	breath
reflection	1	-ion	suffix	1610	4.35957	reflection	7.37901	0.000260249	6.3315	0.38356	1601	0.000260282	561	0.4675	NN	1610	reflection	22	1.34242	84	3.79	46	3.9	1925	3.98	240	4.3322	443	4.30677	927	4.39493	111	{<re<(flect)}>ion>	<re<(flect)	flect	1	reflect
finally	1	-ly	suffix	19470	5.44186	finally	9.87138	0.00314364	6.98564	0.641854	19367	0.00314859	1080	0.9	RB	19470	finally	70	1.8451	2579	5.28	429	4.86	27806	5.14	3121	5.44461	5767	5.42041	10582	5.452	11	{(final)}>ly>	(final)	final	1	final
sheepishly	1	-ish	suffix	321	3.66033	sheepishly	5.77455	5.21852e-05	5.42053	0.17185	321	5.21866e-05	225	0.1875	RB	321	sheepishly	0	0	0	1.86	2	2.71	15	1.9	72	3.8135	127	3.76659	122	3.51729	12	{(sheep)}>ish>>ly>	(sheep)	sheep	1	sheep
sheepishly	2	-ly	suffix	321	3.66033	sheepishly	5.77455	5.21852e-05	5.42053	0.17185	321	5.21866e-05	225	0.1875	RB	321	sheepishly	0	0	0	1.86	2	2.71	15	1.9	72	3.8135	127	3.76659	122	3.51729	12	{(sheep)}>ish>>ly>	(sheep)	sheep	1	sheepish
given	1	-en	suffix	13436	5.28077	give	9.49702	0.002163	7.01392	0.655359	13319	0.00216534	1111	0.925833	JJ.VBD.VBN	25.4.13407	given.give.give	54	1.73239	1706	5.1	394	4.83	52517	5.42	1677	5.17497	4070	5.26908	7689	5.31331	11	{(give)}>en>	(give)	give	1	give
awful	1	-ful	suffix	4809	4.83462	awful	8.46821	0.000773558	6.78897	0.553406	4760	0.000773857	887	0.739167	JJ	4809	awful	30	1.47712	816	4.78	115	4.3	12064	4.78	822	4.86558	1917	4.94223	2070	4.74357	11	{(awe)}>ful>	(awe)	awe	0
kindest	1	-est	suffix	136	3.28919	kind	4.91998	2.21099e-05	4.7185	0.0884686	136	2.21102e-05	111	0.0925	JJS	136	kind	8	0.90309	8	2.82	6	3.08	153	2.88	27	3.39734	50	3.36695	59	3.20554	11	{(kind)}>est>	(kind)	kind	1	kind
ridiculously	2	-ly	suffix	248	3.54867	ridiculously	5.50939	3.99926e-05	5.14749	0.133219	246	3.99934e-05	171	0.1425	RB	248	ridiculously	0	0	66	3.69	3	2.83	445	3.35	36	3.51838	60	3.44471	152	3.61208	12	{(ridicule)}>ious>>ly>	(ridicule)	ridicule	1	ridiculous
difference	1	-ance	suffix	3452	4.69067	difference	8.13973	0.000556989	6.77651	0.548121	3427	0.000557144	876	0.73	NN	3452	difference	3	0.477121	1031	4.88	180	4.49	24582	5.09	449	4.60339	989	4.65502	2014	4.73166	11	{(differ)}>ance>	(differ)	differ	1
noisy	1	-y	suffix	891	4.10284	noisy	6.7901	0.000144356	6.15273	0.329903	888	0.000144367	469	0.390833	JJ	891	noisy	49	1.6902	422	4.49	805	5.14	2966	4.17	213	4.28059	296	4.13214	382	4.01059	11	{(noise)}>y>	(noise)	noise	1	noise
woken	1	-en	suffix	1066	4.18064	wake	6.96791	0.000172477	6.17587	0.336472	1061	0.000172492	480	0.4	VBD.VBN	5.1061	wake.wake	11	1.04139	86	3.8	55	3.98	874	3.64	246	4.34288	356	4.21205	464	4.09484	11	{(woke)}>en>	(woke)	woke	1	wok
sensitive	1	-ive	suffix	782	4.04623	sensitive	6.65544	0.00012615	5.99645	0.288307	776	0.000126158	401	0.334167	JJ	782	sensitive	3	0.477121	338	4.39	39	3.83	3357	4.22	144	4.11155	168	3.88727	470	4.10041	11	{(sense)>ive>}	(sense)>ive>	sense	0
irritating	1	-ate	suffix	323	3.66302	irritating	5.77455	5.21852e-05	5.35186	0.161268	321	5.21866e-05	210	0.175	JJ.VBG	302.21	irritating.irritate	0	0	64	3.68	4	2.93	722	3.55	60	3.73551	98	3.65502	165	3.64749	11	{(irrit)>ate>}	(irrit)>ate>	irrit	0
mostly	1	-ly	suffix	4132	4.76874	mostly	8.32191	0.000668285	6.73459	0.530628	4112	0.000668508	840	0.7	RB	4132	mostly	5	0.69897	302	4.35	40	3.84	4686	4.37	550	4.69133	1273	4.76455	2309	4.791	11	{(most)}>ly>	(most)	most	1	most
sadness	1	-ness	suffix	1570	4.34865	sadness	7.3518	0.00025326	6.34914	0.389223	1558	0.000253292	571	0.475833	NN	1570	sadness	0	0	78	3.76	7	3.13	1061	3.72	232	4.31754	478	4.33972	860	4.36239	11	{(sad)}>ness>	(sad)	sad	1	sad
amazingly	1	-ly	suffix	290	3.61636	amazingly	5.66988	4.69831e-05	5.17615	0.136859	289	4.69842e-05	176	0.146667	RB	290	amazingly	0	0	207	4.18	16	3.46	1988	3.99	50	3.65775	90	3.61842	150	3.60636	11	{(amaze)}>ly>	(amaze)	amaze	1	amazing
naturally	1	-al	suffix	1799	4.40774	naturally	7.48717	0.000289992	6.31536	0.378436	1784	0.000290034	552	0.46	RB	1799	naturally	3	0.477121	251	4.27	20	3.55	4020	4.3	207	4.26824	527	4.38202	1065	4.45514	12	{(nature)>al>}>ly>	(nature)>al>	nature	1	nature
naturally	2	-ly	suffix	1799	4.40774	naturally	7.48717	0.000289992	6.31536	0.378436	1784	0.000290034	552	0.46	RB	1799	naturally	3	0.477121	251	4.27	20	3.55	4020	4.3	207	4.26824	527	4.38202	1065	4.45514	12	{(nature)>al>}>ly>	(nature)>al>	nature	1	natural
angrily	1	-ly	suffix	1881	4.42709	angrily	7.53956	0.000305594	6.35611	0.391479	1880	0.000305641	575	0.479167	RB	1881	angrily	16	1.20412	7	2.77	7	3.13	131	2.82	362	4.51009	725	4.52032	794	4.32775	11	{(angry)}>ly>	(angry)	angry	1	angry
partly	1	-ly	suffix	1335	4.27828	partly	6.97448	0.000173615	6.1506	0.329304	1068	0.00017363	468	0.39	RB	1335	partly	5	0.69897	54	3.6	2	2.71	3543	4.25	186	4.22202	460	4.32308	689	4.26624	11	{(part)}>ly>	(part)	part	1	part
sharply	1	-ly	suffix	2628	4.57226	sharply	7.8736	0.000426831	6.52062	0.447886	2626	0.000426922	678	0.565	RB	2628	sharply	8	0.90309	9	2.86	0	2.23	630	3.5	329	4.4687	929	4.62787	1370	4.56442	11	{(sharp)}>ly>	(sharp)	sharp	1	sharp
tetchily	1	-ly	suffix	6	1.99757	tetchily	1.94591	9.75449e-07	1.94591	0.00498754	6	9.7545e-07	6	0.005	RB	6	tetchily	0	0	0	1.86	0	2.23	2	1.17	4	2.64915	2	2.1365	0	0	11	{(tetchy)}>ly>	(tetchy)	tetchy	1	tetchy
wetly	1	-ly	suffix	39	2.75453	wetly	3.68888	6.3404e-06	3.49651	0.0263173	39	6.34042e-06	32	0.0266667	RB	39	wetly	0	0	0	1.86	0	2.23	2	1.17	4	2.64915	7	2.56247	28	2.88978	11	{(wet)}>ly>	(wet)	wet	1	wet
fragrant	1	-ant	suffix	255	3.56071	fragrant	5.54126	4.12932e-05	4.99721	0.115558	254	4.1294e-05	147	0.1225	JJ	255	fragrant	0	0	25	3.28	3	2.83	445	3.35	45	3.61294	76	3.54587	134	3.55772	11	{(fragr)>ant>}	(fragr)>ant>	fragr	0
unappreciated	1	-ate	suffix	10	2.19386	unappreciated	2.3979	1.62575e-06	2.30259	0.00747202	10	1.62575e-06	9	0.0075	JJ	10	unappreciated	0	0	3	2.47	0	2.23	23	2.08	2	2.4273	3	2.26144	5	2.20554	211	<un<{<a<(preci)>ate>}	<a<(preci)>ate>	preci	0
luckily	1	-y	suffix	1622	4.36279	luckily	7.38956	0.000263012	6.37843	0.398776	1618	0.000263046	588	0.49	JJ.RB	1.1621	luckily.luckily	22	1.34242	542	4.6	129	4.34	4186	4.32	574	4.70985	587	4.42876	461	4.09203	12	{(luck)}>y>>ly>	(luck)	luck	1	luck
luckily	2	-ly	suffix	1622	4.36279	luckily	7.38956	0.000263012	6.37843	0.398776	1618	0.000263046	588	0.49	JJ.RB	1.1621	luckily.luckily	22	1.34242	542	4.6	129	4.34	4186	4.32	574	4.70985	587	4.42876	461	4.09203	12	{(luck)}>y>>ly>	(luck)	luck	1	lucky
proudly	1	-ly	suffix	1553	4.34392	proudly	7.34666	0.000251959	6.42811	0.415415	1550	0.000251991	618	0.515	RB	1553	proudly	24	1.38021	52	3.59	70	4.08	724	3.56	516	4.66367	579	4.42281	458	4.0892	11	{(proud)}>ly>	(proud)	proud	1	proud
watery	1	-y	suffix	614	3.94135	watery	6.41836	9.94909e-05	5.83481	0.25011	612	9.94959e-05	341	0.284167	JJ	614	watery	3	0.477121	64	3.68	59	4.01	559	3.44	70	3.80144	245	4.05032	299	3.90451	11	{(water)}>y>	(water)	water	1	water
cloudless	1	-less	suffix	220	3.49686	cloudless	5.39816	3.57659e-05	5.0814	0.125163	220	3.57665e-05	160	0.133333	JJ	220	cloudless	3	0.477121	1	2.17	1	2.53	40	2.31	43	3.59363	76	3.54587	101	3.43599	11	{(cloud)}>less>	(cloud)	cloud	1	cloud
silently	1	-ly	suffix	3064	4.6389	silently	8.02584	0.000497031	6.66185	0.50128	3058	0.000497154	781	0.650833	RB	3064	silently	11	1.04139	60	3.65	6	3.08	294	3.17	510	4.6586	978	4.65017	1576	4.62522	11	{(silent)}>ly>	(silent)	silent	1	silent
deeply	1	-ly	suffix	2847	4.60701	deeply	7.9452	0.000458519	6.59715	0.476234	2821	0.000458624	732	0.61	RB	2847	deeply	0	0	67	3.7	2	2.71	3993	4.3	323	4.46073	776	4.5498	1748	4.67018	11	{(deep)}>ly>	(deep)	deep	1	deep
monotony	1	-y	suffix	72	3.01579	monotony	4.29046	1.17053e-05	4.06044	0.0464064	72	1.17054e-05	57	0.0475	NN	72	monotony	0	0	0	1.86	0	2.23	50	2.4	6	2.79528	17	2.91466	49	3.12636	111	<mono<{(tone)}>y>	(tone)	tone	1	monotone
instantly	1	-ly	suffix	3024	4.6332	instantly	8.01334	0.000490856	6.53959	0.454784	3020	0.000490976	691	0.575833	RB	3024	instantly	5	0.69897	131	3.98	10	3.27	1971	3.99	431	4.58566	985	4.65326	1608	4.63394	11	{(instant)}>ly>	(instant)	instant	1	instant
bigger	1	-er	suffix	4829	4.83642	big	8.43555	0.000748702	6.91175	0.607499	4607	0.000748983	1003	0.835833	JJR	4829	big	203	2.3075	1828	5.13	1057	5.26	21321	5.02	1204	5.03117	1706	4.89162	1919	4.71069	11	{(big)}>er>	(big)	big	1	big
alarmingly	1	-ly	suffix	143	3.31083	alarmingly	4.96284	2.30854e-05	4.68213	0.0854129	142	2.30856e-05	107	0.0891667	RB	143	alarmingly	0	0	2	2.34	0	2.23	105	2.72	37	3.52996	46	3.33148	60	3.21272	11	{(alarm)}>ly>	(alarm)	alarm	1	alarming
comfortably	1	-able	suffix	599	3.93062	comfortably	6.39693	9.73777e-05	5.7589	0.233754	599	9.73824e-05	316	0.263333	RB	599	comfortably	3	0.477121	37	3.44	17	3.49	1394	3.84	107	3.9836	218	3.99983	274	3.86672	12	{(comfort)}>able>>y>	(comfort)	comfort	1	comfort
comfortably	2	-y	suffix	599	3.93062	comfortably	6.39693	9.73777e-05	5.7589	0.233754	599	9.73824e-05	316	0.263333	RB	599	comfortably	3	0.477121	37	3.44	17	3.49	1394	3.84	107	3.9836	218	3.99983	274	3.86672	12	{(comfort)}>able>>y>	(comfort)	comfort	1	comfortable
larger	1	-er	suffix	2584	4.56493	large	7.82844	0.00040798	6.5903	0.473643	2510	0.000408063	727	0.605833	JJR	2584	large	16	1.20412	217	4.2	29	3.71	4877	4.38	467	4.62043	774	4.54868	1343	4.55579	11	{(large)}>er>	(large)	large	1	large
horizontally	1	-ly	suffix	72	3.01579	horizontally	4.29046	1.17053e-05	4.06044	0.0464064	72	1.17054e-05	57	0.0475	RB	72	horizontally	0	0	5	2.64	1	2.53	139	2.84	12	3.06412	27	3.10654	33	2.95887	11	{(horizontal)}>ly>	(horizontal)	horizontal	1	horizontal
firmly	1	-ly	suffix	3126	4.6476	firmly	8.04591	0.000507105	6.6958	0.514818	3120	0.000507234	808	0.673333	RB	3126	firmly	27	1.43136	83	3.79	32	3.75	2036	4	669	4.77626	1176	4.73016	1281	4.53527	11	{(firm)}>ly>	(firm)	firm	1	firm
expertly	1	-ly	suffix	227	3.51041	expertly	5.42935	3.69038e-05	5.12396	0.130297	227	3.69045e-05	167	0.139167	RB	227	expertly	3	0.477121	4	2.56	0	2.23	115	2.76	49	3.64915	92	3.62787	86	3.36691	11	{(expert)}>ly>	(expert)	expert	1	expert
suddenness	1	-ness	suffix	103	3.1695	suddenness	4.64439	1.67451e-05	4.39445	0.0645385	103	1.67452e-05	80	0.0666667	NN	103	suddenness	0	0	0	1.86	0	2.23	13	1.84	18	3.22893	34	3.20345	51	3.14339	11	{(sudden)}>ness>	(sudden)	sudden	1	sudden
flattened	1	-en	suffix	723	4.01221	flatten	6.58203	0.00011721	5.96358	0.280154	721	0.000117217	388	0.323333	JJ.VBD.VBN	105.287.331	flattened.flatten.flatten	11	1.04139	43	3.51	21	3.57	419	3.32	158	4.15158	268	4.08913	297	3.9016	11	{(flat)}>en>	(flat)	flat	0
amazement	1	-ment	suffix	1338	4.27925	amazement	7.19968	0.000217502	6.20254	0.344181	1338	0.000217525	493	0.410833	NN	1338	amazement	24	1.38021	12	2.98	17	3.49	250	3.1	306	4.43732	509	4.36695	523	4.14672	11	{(amaze)}>ment>	(amaze)	amaze	1	amaze
rubber	1	-er	suffix	1468	4.31949	rubber	7.2717	0.000233755	6.17794	0.337067	1438	0.000233783	481	0.400833	NN	1468	rubber	24	1.38021	288	4.33	263	4.65	2331	4.06	390	4.54236	494	4.35399	584	4.19454	11	{(rub)}>er>	(rub)	rub	1	rub
lovely	1	-ly	suffix	4884	4.84134	lovely	8.48302	0.000785091	6.74052	0.533076	4831	0.0007854	845	0.704167	JJ	4884	lovely	281	2.44871	4793	5.54	4407	5.88	89542	5.65	1023	4.96048	1924	4.94381	1937	4.71474	11	{(love)}>ly>	(love)	love	1	love
carefully	1	-ful	suffix	8220	5.0674	carefully	9.01006	0.00132963	6.96602	0.632601	8184	0.00133051	1059	0.8825	RB	8220	carefully	141	2.14922	687	4.7	723	5.09	7680	4.58	1702	5.1814	2869	5.11726	3649	4.98968	12	{(care)}>ful>>ly>	(care)	care	1	care
carefully	2	-ly	suffix	8220	5.0674	carefully	9.01006	0.00132963	6.96602	0.632601	8184	0.00133051	1059	0.8825	RB	8220	carefully	141	2.14922	687	4.7	723	5.09	7680	4.58	1702	5.1814	2869	5.11726	3649	4.98968	12	{(care)}>ful>>ly>	(care)	care	1	careful
conversation	1	-ion	suffix	6630	4.97405	conversation	8.79588	0.00107339	6.81124	0.562944	6606	0.00107397	907	0.755833	NN	6630	conversation	3	0.477121	207	4.18	5	3.01	5829	4.46	712	4.80327	1513	4.83951	4405	5.07143	11	{(converse)}>ion>	(converse)	converse	0
digestive	1	-ive	suffix	103	3.1695	digestive	4.64439	1.67451e-05	4.20469	0.0535408	103	1.67452e-05	66	0.055	JJ.NN	94.9	digestive.digestive	0	0	64	3.68	8	3.19	364	3.26	41	3.57343	29	3.1365	33	2.95887	11	{(digest)}>ive>	(digest)	digest	1	digest
increasingly	1	-ly	suffix	710	4.00434	increasingly	6.56244	0.000114934	5.73334	0.228463	707	0.00011494	308	0.256667	RB	710	increasingly	0	0	25	3.28	0	2.23	4027	4.3	82	3.86926	226	4.01541	402	4.03269	111	{<in<(crease)}>ly>	<in<(crease)	crease	1	increasing
argument	1	-ment	suffix	1652	4.37074	argument	7.40306	0.000266587	6.44095	0.419806	1640	0.000266623	626	0.521667	NN	1652	argument	5	0.69897	140	4.01	10	3.27	8934	4.65	170	4.18318	491	4.35135	991	4.4239	11	{(argue)}>ment>	(argue)	argue	0
agreement	1	-ment	suffix	1596	4.35578	agreement	7.37086	0.000258136	6.33859	0.385829	1588	0.000258169	565	0.470833	NN	1596	agreement	5	0.69897	128	3.97	2	2.71	8267	4.61	274	4.38951	449	4.3126	873	4.3689	11	{(agree)}>ment>	(agree)	agree	1	agree
deeper	1	-er	suffix	2613	4.56978	deep	7.77989	0.000388641	6.54965	0.458479	2391	0.000388717	698	0.581667	JJR.RBR	2129.484	deep.deep	32	1.50515	131	3.98	52	3.96	3367	4.22	358	4.50528	747	4.53328	1508	4.60608	11	{(deep)}>er>	(deep)	deep	1	deep
furrier	1	-y	suffix	16	2.38292	furrier	2.83321	2.6012e-06	2.56495	0.00995033	16	2.6012e-06	12	0.01	NN	16	furrier	0	0	0	1.86	1	2.53	8	1.65	3	2.55224	5	2.43753	8	2.38163	12	{(fur)}>y>>er>	(fur)	fur	1	fur
furrier	2	-er	suffix	16	2.38292	furrier	2.83321	2.6012e-06	2.56495	0.00995033	16	2.6012e-06	12	0.01	NN	16	furrier	0	0	0	1.86	1	2.53	8	1.65	3	2.55224	5	2.43753	8	2.38163	12	{(fur)}>y>>er>	(fur)	fur	1	furry
convincingly	1	-ly	suffix	83	3.07675	convincingly	4.43082	1.34936e-05	4.27667	0.0574824	83	1.34937e-05	71	0.0591667	RB	83	convincingly	0	0	6	2.71	0	2.23	168	2.92	11	3.02936	23	3.03959	49	3.12636	11	{(convince)}>ly>	(convince)	convince	1	convincing
harmony	1	-y	suffix	461	3.81711	harmony	6.1203	7.38063e-05	5.22036	0.142656	454	7.3809e-05	184	0.153333	NN	461	harmony	0	0	125	3.96	30	3.72	1517	3.88	63	3.75636	59	3.43753	339	3.95887	11	{(harmon)>y>}	(harmon)>y>	harmon	1	harmon
higher	1	-er	suffix	3829	4.73567	high	8.13417	0.000553902	6.79571	0.556277	3408	0.000554055	893	0.744167	JJR.RBR	3704.125	high.high	57	1.75587	810	4.77	391	4.82	16489	4.91	798	4.85273	1206	4.74109	1825	4.68889	11	{(high)}>er>	(high)	high	1	high
musical	1	-al	suffix	826	4.06998	musical	6.7093	0.00013314	5.95584	0.278263	819	0.000133149	385	0.320833	JJ.NN	791.35	musical.musical	16	1.20412	759	4.75	460	4.89	8231	4.61	156	4.14608	269	4.09075	401	4.03161	11	{(music)}>al>	(music)	music	1	music
purposefully	1	-ful	suffix	214	3.48491	purposefully	5.37064	3.47904e-05	4.94164	0.109602	214	3.4791e-05	139	0.115833	RB	214	purposefully	0	0	0	1.86	0	2.23	74	2.57	39	3.55224	61	3.45177	114	3.48808	12	{(purpose)}>ful>>ly>	(purpose)	purpose	1	purpose
purposefully	2	-ly	suffix	214	3.48491	purposefully	5.37064	3.47904e-05	4.94164	0.109602	214	3.4791e-05	139	0.115833	RB	214	purposefully	0	0	0	1.86	0	2.23	74	2.57	39	3.55224	61	3.45177	114	3.48808	12	{(purpose)}>ful>>ly>	(purpose)	purpose	1	purposeful
handy	1	-y	suffix	653	3.96805	handy	6.48004	0.000105831	5.92426	0.270663	651	0.000105836	373	0.310833	JJ	653	handy	3	0.477121	299	4.34	144	4.39	3072	4.18	159	4.1543	193	3.94718	301	3.90739	11	{(hand)}>y>	(hand)	hand	1	hand
indicator	1	-or	suffix	103	3.1695	indicator	4.64439	1.67451e-05	4.23411	0.0551193	103	1.67452e-05	68	0.0566667	NN	103	indicator	0	0	11	2.94	1	2.53	472	3.37	11	3.02936	40	3.27217	52	3.15166	11	{(indicate)}>or>	(indicate)	indicate	1	indicate
perky	1	-y	suffix	88	3.10186	perky	4.48864	1.43065e-05	3.97029	0.0424207	88	1.43066e-05	52	0.0433333	JJ	88	perky	0	0	214	4.2	3	2.83	444	3.34	25	3.36515	4	2.35835	59	3.20554	11	{(perk)}>y>	(perk)	perk	1	perk
situation	1	-ion	suffix	4175	4.77323	situation	8.33423	0.000676571	6.68586	0.510826	4163	0.0006768	800	0.666667	NN	4175	situation	0	0	647	4.68	67	4.06	25038	5.09	605	4.73265	1086	4.69561	2484	4.82271	11	{(situate)}>ion>	(situate)	situate	1	situate
truly	1	-ly	suffix	4270	4.783	truly	8.35232	0.000688918	6.73221	0.529647	4239	0.000689155	838	0.698333	RB	4270	truly	5	0.69897	702	4.71	58	4	7726	4.58	617	4.74117	1175	4.72979	2478	4.82166	11	{(true)}>ly>	(true)	true	0
worryingly	1	-ly	suffix	49	2.85144	worryingly	3.91202	7.96614e-06	3.73767	0.0335959	49	7.96617e-06	41	0.0341667	RB	49	worryingly	0	0	13	3.01	0	2.23	270	3.13	20	3.2724	16	2.88983	13	2.57351	11	{(worry)}>ly>	(worry)	worry	1	worrying
straightened	1	-en	suffix	1577	4.35058	straighten	7.36391	0.000256348	6.2804	0.367532	1577	0.000256381	533	0.444167	VBD.VBN	1485.92	straighten.straighten	0	0	14	3.04	5	3.01	208	3.02	288	4.41108	444	4.30774	845	4.35476	11	{(straight)}>en>	(straight)	straight	1	straight
solution	1	-ion	suffix	1056	4.17655	solution	6.94794	0.000169064	6.08904	0.312375	1040	0.000169078	440	0.366667	NN	1056	solution	0	0	244	4.25	34	3.78	7365	4.56	145	4.11453	281	4.10963	630	4.22742	11	{(solut)}>ion>	(solut)	solut	1	solute
incredible	1	-able	suffix	1675	4.37675	incredible	7.42058	0.000271301	6.35957	0.392605	1669	0.000271338	577	0.480833	JJ	1675	incredible	5	0.69897	2096	5.19	144	4.39	17513	4.94	418	4.5724	482	4.34333	775	4.31725	111	<im<{(cred)>able>}	(cred)>able>	cred	0
varieties	1	-ity	suffix	158	3.35387	variety	5.05625	2.53614e-05	4.11087	0.0487902	156	2.53617e-05	60	0.05	NNS	158	variety	3	0.477121	17	3.12	1	2.53	1622	3.91	12	3.06412	79	3.56247	67	3.2599	11	{(vary)}>ity>	(vary)	vary	0
tasty	1	-y	suffix	394	3.74907	tasty	5.96871	6.34022e-05	5.41165	0.170446	390	6.34042e-05	223	0.185833	JJ	394	tasty	35	1.54407	590	4.64	493	4.92	3283	4.21	177	4.2006	100	3.6637	117	3.49927	11	{(taste)}>y>	(taste)	taste	1	taste
eventually	1	-al	suffix	4948	4.84699	eventually	8.50573	0.000803123	6.70196	0.517305	4942	0.000803445	813	0.6775	RB	4948	eventually	5	0.69897	444	4.51	51	3.95	10642	4.72	892	4.90103	1656	4.87871	2400	4.80778	12	{(event)>al>}>ly>	(event)>al>	event	0
eventually	2	-ly	suffix	4948	4.84699	eventually	8.50573	0.000803123	6.70196	0.517305	4942	0.000803445	813	0.6775	RB	4948	eventually	5	0.69897	444	4.51	51	3.95	10642	4.72	892	4.90103	1656	4.87871	2400	4.80778	12	{(event)>al>}>ly>	(event)>al>	event	1	eventual
thoughtfully	1	-ful	suffix	1302	4.26742	thoughtfully	7.17012	0.000211163	6.16121	0.332297	1299	0.000211185	473	0.394167	RB.VBD	1301.1	thoughtfully.thoughtfully	5	0.69897	1	2.17	1	2.53	41	2.32	306	4.43732	471	4.33332	525	4.14837	12	{(thought)}>ful>>ly>	(thought)	thought	1	thought
thoughtfully	2	-ly	suffix	1302	4.26742	thoughtfully	7.17012	0.000211163	6.16121	0.332297	1299	0.000211185	473	0.394167	RB.VBD	1301.1	thoughtfully.thoughtfully	5	0.69897	1	2.17	1	2.53	41	2.32	306	4.43732	471	4.33332	525	4.14837	12	{(thought)}>ful>>ly>	(thought)	thought	1	thoughtful
hopefully	1	-ful	suffix	1677	4.37726	hopefully	7.42178	0.000271626	6.46303	0.427444	1671	0.000271663	640	0.533333	RB	1677	hopefully	11	1.04139	1736	5.1	67	4.06	24806	5.09	388	4.54013	538	4.39097	751	4.3036	12	{(hope)}>ful>>ly>	(hope)	hope	1	hope
hopefully	2	-ly	suffix	1677	4.37726	hopefully	7.42178	0.000271626	6.46303	0.427444	1671	0.000271663	640	0.533333	RB	1677	hopefully	11	1.04139	1736	5.1	67	4.06	24806	5.09	388	4.54013	538	4.39097	751	4.3036	12	{(hope)}>ful>>ly>	(hope)	hope	1	hopeful
dexterity	1	-ity	suffix	92	3.12095	dexterity	4.51086	1.46316e-05	4.02535	0.044814	90	1.46317e-05	55	0.0458333	NN	92	dexterity	0	0	27	3.31	1	2.53	145	2.86	7	2.85327	35	3.21569	50	3.13496	11	{(dexter)>ity>}	(dexter)>ity>	dexter	1	dexter
pliers	1	-er	suffix	124	3.24938	pliers	4.82028	1.99965e-05	4.15888	0.0511683	123	1.99967e-05	63	0.0525	NNS	124	pliers	8	0.90309	9	2.86	4	2.93	107	2.73	28	3.41258	42	3.29285	54	3.16775	11	{(ply)}>er>	(ply)	ply	0
likely	1	-ly	suffix	4974	4.84926	likely	8.50775	0.000804747	6.74406	0.534542	4952	0.000805071	848	0.706667	JJ.RB	3739.1235	likely.likely	19	1.27875	411	4.48	23	3.61	15008	4.87	501	4.65088	1511	4.83893	2962	4.89912	11	{(like)}>ly>	(like)	like	1	like
beginner	1	-er	suffix	48	2.84267	beginner	3.89182	7.80357e-06	3.73767	0.0335959	48	7.8036e-06	41	0.0341667	NN	48	beginner	0	0	62	3.66	5	3.01	342	3.23	13	3.09631	19	2.96041	16	2.65784	11	{(begin)}>er>	(begin)	begin	1	begin
memory	1	-y	suffix	6047	4.93408	memory	8.69584	0.000971239	6.7546	0.538927	5977	0.00097171	857	0.714167	NN	6047	memory	16	1.20412	547	4.6	48	3.92	7657	4.58	613	4.73835	1574	4.85666	3860	5.01409	11	{(memor)>y>}	(memor)>y>	memor	0
chilly	1	-y	suffix	681	3.98626	chilly	6.52062	0.00011022	5.85507	0.254642	678	0.000110226	348	0.29	JJ	681	chilly	8	0.90309	103	3.88	167	4.46	2222	4.04	92	3.91866	251	4.06078	338	3.95759	11	{(chill)}>y>	(chill)	chill	0
previously	1	-ly	suffix	600	3.93135	previously	6.39859	9.75402e-05	5.57215	0.197484	600	9.7545e-05	262	0.218333	RB	600	previously	0	0	120	3.95	0	2.23	3854	4.28	73	3.81941	152	3.84407	375	4.00257	11	{(previous)}>ly>	(previous)	previous	1	previous
politely	1	-ly	suffix	1297	4.26575	politely	7.16549	0.000210187	6.31173	0.377294	1293	0.000210209	550	0.458333	RB	1297	politely	16	1.20412	24	3.26	23	3.61	331	3.22	316	4.45124	511	4.36865	470	4.10041	11	{(polite)}>ly>	(polite)	polite	1	polite
hairy	1	-y	suffix	1163	4.21842	hairy	7.03439	0.000184343	5.92426	0.270663	1134	0.00018436	373	0.310833	JJ	1163	hairy	108	2.03342	567	4.62	299	4.71	2230	4.04	511	4.65945	308	4.14934	344	3.96521	11	{(hair)}>y>	(hair)	hair	1	hair
feathery	1	-y	suffix	225	3.50658	feathery	5.42053	3.65787e-05	5.04986	0.12148	225	3.65794e-05	155	0.129167	JJ	225	feathery	8	0.90309	43	3.51	48	3.92	180	2.95	73	3.81941	69	3.50448	83	3.35167	11	{(feather)}>y>	(feather)	feather	1	feather
furry	1	-y	suffix	887	4.10088	furry	6.78333	0.000143381	5.94803	0.276368	882	0.000143391	382	0.318333	JJ	887	furry	32	1.50515	284	4.32	245	4.62	958	3.68	392	4.54457	294	4.1292	201	3.73274	11	{(fur)}>y>	(fur)	fur	1	fur
vigorously	2	-ly	suffix	499	3.85144	vigorously	6.2106	8.07965e-05	5.69036	0.219805	497	8.07998e-05	295	0.245833	RB	499	vigorously	3	0.477121	1	2.17	0	2.23	318	3.2	113	4.00709	178	3.91224	208	3.74753	12	{(vigor)}>ious>>ly>	(vigor)	vigor	1	vigorous
apologetic	1	-ic	suffix	360	3.70998	apologetic	5.88888	5.85253e-05	5.42935	0.173253	360	5.8527e-05	227	0.189167	JJ	360	apologetic	0	0	1	2.17	1	2.53	135	2.83	57	3.71361	100	3.6637	203	3.73702	11	{(apolog)>ic>}	(apolog)>ic>	apolog	0
newly	1	-ly	suffix	947	4.12928	newly	6.84801	0.000152971	6.10032	0.315419	941	0.000152983	445	0.370833	RB	947	newly	5	0.69897	45	3.53	7	3.13	2190	4.04	123	4.0436	308	4.14934	516	4.14088	11	{(new)}>ly>	(new)	new	1	new
liberated	1	-ate	suffix	181	3.41254	liberate	5.20401	2.94256e-05	4.60517	0.0792732	181	2.94261e-05	99	0.0825	JJ.VBD.VBN	55.35.91	liberated.liberate.liberate	0	0	9	2.86	0	2.23	441	3.34	12	3.06412	64	3.4723	105	3.45269	11	{(liber)>ate>}	(liber)>ate>	liber	1	liber
handiwork	1	-y	suffix	181	3.41254	handiwork	5.20401	2.94256e-05	4.94876	0.110348	181	2.94261e-05	140	0.116667	NN.NNS	179.2	handiwork.handiwork	3	0.477121	22	3.23	3	2.83	255	3.1	32	3.4687	45	3.32214	104	3.44858	21	{(hand)}>y>{(work)}	(hand)	hand	0
cheerily	1	-y	suffix	177	3.40289	cheerily	5.18178	2.87754e-05	4.80402	0.0960675	177	2.87758e-05	121	0.100833	RB	177	cheerily	3	0.477121	8	2.82	3	2.83	20	2.02	59	3.72833	71	3.51672	47	3.10863	12	{(cheer)}>y>>ly>	(cheer)	cheer	1	cheer
cheerily	2	-ly	suffix	177	3.40289	cheerily	5.18178	2.87754e-05	4.80402	0.0960675	177	2.87758e-05	121	0.100833	RB	177	cheerily	3	0.477121	8	2.82	3	2.83	20	2.02	59	3.72833	71	3.51672	47	3.10863	12	{(cheer)}>y>>ly>	(cheer)	cheer	1	cheery
lazily	1	-ly	suffix	373	3.72534	lazily	5.92426	6.06386e-05	5.41165	0.170446	373	6.06405e-05	223	0.185833	RB	373	lazily	5	0.69897	2	2.34	4	2.93	20	2.02	43	3.59363	119	3.73856	211	3.75372	11	{(lazy)}>ly>	(lazy)	lazy	1	lazy
probably	1	-able	suffix	18315	5.4153	probably	9.81071	0.00295887	7.01302	0.654926	18227	0.00296325	1110	0.925	RB	18315	probably	59	1.77085	4352	5.5	424	4.86	78443	5.59	2792	5.39625	5060	5.36362	10463	5.44708	12	{(prob)>able>}>y>	(prob)>able>	prob	1	prob
probably	2	-y	suffix	18315	5.4153	probably	9.81071	0.00295887	7.01302	0.654926	18227	0.00296325	1110	0.925	RB	18315	probably	59	1.77085	4352	5.5	424	4.86	78443	5.59	2792	5.39625	5060	5.36362	10463	5.44708	12	{(prob)>able>}>y>	(prob)>able>	prob	1	probabl
oddly	1	-ly	suffix	898	4.10623	oddly	6.80017	0.000145819	5.97381	0.28267	897	0.00014583	392	0.326667	RB	898	oddly	0	0	22	3.23	2	2.71	545	3.43	91	3.91397	273	4.09713	534	4.15574	11	{(odd)}>ly>	(odd)	odd	1	odd
comical	1	-al	suffix	210	3.47675	comical	5.33754	3.36524e-05	4.89035	0.10436	207	3.3653e-05	132	0.11	JJ	210	comical	0	0	21	3.21	1	2.53	208	3.02	27	3.39734	68	3.49823	115	3.49184	11	{(comic)}>al>	(comic)	comic	1	comic
excitement	1	-ment	suffix	4159	4.77156	excitement	8.33062	0.000674134	6.81124	0.562944	4148	0.000674361	907	0.755833	NN	4159	excitement	19	1.27875	257	4.28	76	4.12	4336	4.33	1047	4.97054	1627	4.87104	1485	4.59941	11	{(excite)}>ment>	(excite)	excite	1	excite
slightest	1	-est	suffix	1154	4.21505	slight	7.04839	0.000186944	6.18826	0.340037	1150	0.000186961	486	0.405	JJS	1154	slight	0	0	63	3.67	4	2.93	793	3.6	122	4.04009	368	4.22641	664	4.25021	11	{(slight)}>est>	(slight)	slight	1	slight
comically	1	-al	suffix	80	3.06096	comically	4.39445	1.30059e-05	4.27667	0.0574824	80	1.3006e-05	71	0.0591667	RB	80	comically	0	0	0	1.86	0	2.23	16	1.93	10	2.99157	21	3.00181	49	3.12636	12	{(comic)}>al>>ly>	(comic)	comic	1	comic
comically	2	-ly	suffix	80	3.06096	comically	4.39445	1.30059e-05	4.27667	0.0574824	80	1.3006e-05	71	0.0591667	RB	80	comically	0	0	0	1.86	0	2.23	16	1.93	10	2.99157	21	3.00181	49	3.12636	12	{(comic)}>al>>ly>	(comic)	comic	1	comical
messily	1	-y	suffix	42	2.78594	messily	3.7612	6.82812e-06	3.66356	0.0311756	42	6.82815e-06	38	0.0316667	RB	42	messily	0	0	4	2.56	2	2.71	13	1.84	15	3.1543	10	2.70078	17	2.68266	12	{(mess)}>y>>ly>	(mess)	mess	1	mes
messily	2	-ly	suffix	42	2.78594	messily	3.7612	6.82812e-06	3.66356	0.0311756	42	6.82815e-06	38	0.0316667	RB	42	messily	0	0	4	2.56	2	2.71	13	1.84	15	3.1543	10	2.70078	17	2.68266	12	{(mess)}>y>>ly>	(mess)	mess	1	messy
deliciousness	1	-ness	suffix	25	2.56744	deliciousness	3.2581	4.06437e-06	3.13549	0.0181673	25	4.06437e-06	22	0.0183333	NN	25	deliciousness	0	0	3	2.47	1	2.53	43	2.34	7	2.85327	5	2.43753	13	2.57351	11	{(delicious)}>ness>	(delicious)	delicious	1	delicious
happily	1	-ly	suffix	2271	4.50888	happily	7.72754	0.000368815	6.57786	0.468961	2269	0.000368883	718	0.598333	RB	2271	happily	89	1.94939	207	4.18	151	4.41	2610	4.11	687	4.78777	775	4.54924	809	4.33587	11	{(happy)}>ly>	(happy)	happy	1	happy
melody	1	-y	suffix	967	4.13835	melody	6.86797	0.00015606	5.28827	0.152006	960	0.000156072	197	0.164167	NN	967	melody	0	0	129	3.98	33	3.76	1347	3.83	172	4.18823	448	4.31163	347	3.96897	11	{(melod)>y>}	(melod)>y>	melod	0
possibly	1	-y	suffix	4194	4.7752	possibly	8.33687	0.000678358	6.77537	0.54764	4174	0.000678588	875	0.729167	RB	4194	possibly	14	1.14613	789	4.76	131	4.35	18677	4.97	708	4.80083	1308	4.77632	2178	4.76564	11	{(possible)}>y>	(possible)	possible	1	possible
fallen	1	-en	suffix	5529	4.8952	fall	8.6145	0.000895387	6.86901	0.58825	5510	0.000895788	961	0.800833	JJ.VBD.VBN	279.1.5249	fallen.fall.fall	41	1.61278	474	4.54	221	4.58	7412	4.57	822	4.86558	1651	4.87739	3056	4.91268	11	{(fall)}>en>	(fall)	fall	1	fall
lower	1	-er	suffix	4122	4.76768	lower	8.28979	0.000647164	6.76504	0.543293	3982	0.000647373	866	0.721667	JJ.JJR.RBR.VB.VBP	3.3429.64.412.214	lower.low.low.lower.lower	11	1.04139	497	4.56	109	4.27	11599	4.76	496	4.64654	1246	4.75525	2380	4.80415	11	{(low)}>er>	(low)	low	1	low
gradually	1	-ly	suffix	1598	4.35632	gradually	7.36897	0.000257648	6.2653	0.362905	1585	0.000257681	525	0.4375	RB	1598	gradually	5	0.69897	71	3.72	3	2.83	2775	4.14	244	4.33935	562	4.40989	792	4.32666	11	{(gradual)}>ly>	(gradual)	gradual	1	gradual
easily	1	-y	suffix	5860	4.92044	easily	8.6706	0.000947038	6.88244	0.594247	5828	0.000947487	974	0.811667	RB	5860	easily	54	1.73239	773	4.75	164	4.45	9943	4.69	769	4.83667	1694	4.88855	3397	4.95861	12	{(ease)}>y>>ly>	(ease)	ease	1	ease
easily	2	-ly	suffix	5860	4.92044	easily	8.6706	0.000947038	6.88244	0.594247	5828	0.000947487	974	0.811667	RB	5860	easily	54	1.73239	773	4.75	164	4.45	9943	4.69	769	4.83667	1694	4.88855	3397	4.95861	12	{(ease)}>y>>ly>	(ease)	ease	1	easy
discouragement	1	-ment	suffix	43	2.79592	discouragement	3.7612	6.82812e-06	3.46574	0.0255053	42	6.82815e-06	31	0.0258333	NN	43	discouragement	0	0	0	1.86	0	2.23	13	1.84	2	2.4273	16	2.88983	25	2.84236	111	{<dis<(courage)}>ment>	<dis<(courage)	courage	1	discourage
ability	1	-ity	suffix	1671	4.37571	ability	7.41457	0.000269675	6.18208	0.338256	1659	0.000269712	483	0.4025	NN	1671	ability	0	0	425	4.49	1	2.53	8807	4.64	213	4.28059	380	4.24031	1078	4.46041	11	{(able)}>ity>	(able)	able	0
peaceful	1	-ful	suffix	1330	4.27665	peaceful	7.18235	0.000213763	6.34564	0.388093	1315	0.000213786	569	0.474167	JJ	1330	peaceful	8	0.90309	148	4.04	116	4.3	3199	4.2	259	4.36515	457	4.32025	614	4.21626	11	{(peace)}>ful>	(peace)	peace	1	peace
amusement	1	-ment	suffix	1009	4.15679	amusement	6.91672	0.000163862	6.01372	0.29267	1008	0.000163876	408	0.34	NN	1009	amusement	5	0.69897	35	3.42	6	3.08	350	3.24	156	4.14608	207	3.97745	646	4.23829	11	{(amuse)}>ment>	(amuse)	amuse	1	amuse
tension	1	-ion	suffix	1300	4.26675	tension	7.16472	0.000210025	6.14419	0.327504	1292	0.000210047	465	0.3875	NN	1300	tension	0	0	258	4.28	4	2.93	3293	4.21	93	3.92331	260	4.07602	947	4.4042	11	{(tense)}>ion>	(tense)	tense	1	tend
adversary	1	-ory	suffix	152	3.33716	adversary	5.03044	2.47111e-05	4.39445	0.0645385	152	2.47114e-05	80	0.0666667	NN	152	adversary	0	0	11	2.94	0	2.23	142	2.85	21	3.2926	42	3.29285	89	3.38163	11	{(adverse)}>ory>	(adverse)	adverse	1
smoother	1	-er	suffix	95	3.13474	smooth	4.54329	1.51194e-05	4.44265	0.0676586	93	1.51195e-05	84	0.07	JJR	95	smooth	3	0.477121	31	3.37	6	3.08	289	3.16	24	3.34812	22	3.02111	49	3.12636	11	{(smooth)}>er>	(smooth)	smooth	1	smooth
easier	1	-y	suffix	3697	4.72044	easy	8.20985	0.000597447	6.82111	0.567206	3676	0.000597626	916	0.763333	JJR.RBR	3646.51	easy.easy	24	1.38021	747	4.74	226	4.59	11334	4.75	475	4.62779	1044	4.6785	2178	4.76564	12	{(ease)}>y>>er>	(ease)	ease	1	ease
easier	2	-er	suffix	3697	4.72044	easy	8.20985	0.000597447	6.82111	0.567206	3676	0.000597626	916	0.763333	JJR.RBR	3646.51	easy.easy	24	1.38021	747	4.74	226	4.59	11334	4.75	475	4.62779	1044	4.6785	2178	4.76564	12	{(ease)}>y>>er>	(ease)	ease	1	easy
freely	1	-ly	suffix	752	4.02927	freely	6.61607	0.000121274	5.89715	0.264285	746	0.000121281	363	0.3025	RB	752	freely	0	0	20	3.19	5	3.01	952	3.67	92	3.91866	188	3.93584	472	4.10225	11	{(free)}>ly>	(free)	free	1	free
anticipation	1	-ion	suffix	739	4.0217	anticipation	6.60665	0.000120136	5.9428	0.275103	739	0.000120143	380	0.316667	NN	739	anticipation	3	0.477121	32	3.38	3	2.83	874	3.64	82	3.86926	229	4.02111	428	4.05984	11	{(anticipate)}>ion>	(anticipate)	anticipate	1	anticipate
steepened	1	-en	suffix	3	1.75453	steepen	1.38629	4.87725e-07	1.38629	0.00249688	3	4.87725e-07	3	0.0025	VBD	3	steepen	0	0	0	0	0	0	0	0	1	2.25121	1	1.96041	1	1.72842	11	{(steep)}>en>	(steep)	steep	1	steep
fighter	1	-er	suffix	801	4.05665	fighter	6.67456	0.000128589	5.65948	0.213766	791	0.000128597	286	0.238333	NN	801	fighter	3	0.477121	113	3.92	13	3.38	2057	4.01	66	3.77626	229	4.02111	506	4.13239	11	{(fight)}>er>	(fight)	fight	1	fight
mockery	1	-ory	suffix	249	3.55041	mockery	5.51745	4.03178e-05	4.94164	0.109602	248	4.03186e-05	139	0.115833	NN	249	mockery	0	0	11	2.94	0	2.23	186	2.97	11	3.02936	41	3.28263	197	3.72405	11	{(mock)}>ory>	(mock)	mock	0
intently	1	-ly	suffix	1078	4.18549	intently	6.98101	0.000174753	6.16542	0.333492	1075	0.000174768	475	0.395833	RB	1078	intently	0	0	7	2.77	1	2.53	107	2.73	180	4.20786	392	4.25378	506	4.13239	111	{<in<(tent)}>ly>	<in<(tent)	tent	1	intent
electricity	1	-ic	suffix	1440	4.31114	electricity	7.26403	0.000231968	6.03787	0.298869	1427	0.000231994	418	0.348333	NN	1440	electricity	108	2.03342	394	4.46	103	4.25	5591	4.44	370	4.51956	452	4.31548	618	4.21908	12	{(electr)>ic>}>ity>	(electr)>ic>	electr	0
electricity	2	-ity	suffix	1440	4.31114	electricity	7.26403	0.000231968	6.03787	0.298869	1427	0.000231994	418	0.348333	NN	1440	electricity	108	2.03342	394	4.46	103	4.25	5591	4.44	370	4.51956	452	4.31548	618	4.21908	12	{(electr)>ic>}>ity>	(electr)>ic>	electr	1	electric
delicately	1	-ate	suffix	448	3.80472	delicately	6.10702	7.28309e-05	5.6204	0.206336	448	7.28336e-05	275	0.229167	RB	448	delicately	0	0	14	3.04	4	2.93	270	3.13	60	3.73551	158	3.86078	230	3.791	12	{(delic)>ate>}>ly>	(delic)>ate>	delic	0
delicately	2	-ly	suffix	448	3.80472	delicately	6.10702	7.28309e-05	5.6204	0.206336	448	7.28336e-05	275	0.229167	RB	448	delicately	0	0	14	3.04	4	2.93	270	3.13	60	3.73551	158	3.86078	230	3.791	12	{(delic)>ate>}>ly>	(delic)>ate>	delic	1	delicate
action	1	-ion	suffix	3353	4.67803	action	8.10832	0.000539766	6.69703	0.515316	3321	0.000539911	809	0.674167	NN	3353	action	11	1.04139	2000	5.17	372	4.8	24959	5.09	514	4.66199	933	4.62973	1906	4.70774	11	{(act)}>ion>	(act)	act	1	act
positions	1	-ion	suffix	666	3.9766	position	6.49828	0.000107781	5.89164	0.263005	663	0.000107787	361	0.300833	NNS.VBZ	657.9	position.position	0	0	183	4.13	39	3.83	3855	4.28	103	3.96721	215	3.99384	348	3.97021	11	{(posit)>ion>}	(posit)>ion>	posit	1	posit
immediately	1	-ly	suffix	8154	5.0639	immediately	9.0043	0.001322	6.86276	0.585469	8137	0.00132287	955	0.795833	RB	8154	immediately	22	1.34242	404	4.47	115	4.3	8744	4.64	1336	5.07631	2330	5.02692	4488	5.07954	11	{(immediate)}>ly>	(immediate)	immediate	1	immediate
admiration	1	-ion	suffix	784	4.04734	admiration	6.66058	0.0001268	5.83481	0.25011	780	0.000126808	341	0.284167	NN	784	admiration	3	0.477121	14	3.04	0	2.23	597	3.47	124	4.04709	179	3.91466	481	4.11043	11	{(admire)}>ion>	(admire)	admire	0
uneasy	1	-y	suffix	1281	4.26036	uneasy	7.1554	0.000208074	6.21261	0.34713	1280	0.000208096	498	0.415	JJ	1281	uneasy	5	0.69897	17	3.12	1	2.53	534	3.42	136	4.0869	376	4.23572	769	4.31388	111	<un<{(ease)}>y>	(ease)	ease	1	unease
admittedly	1	-ly	suffix	187	3.42663	admittedly	5.23111	3.02385e-05	4.89035	0.10436	186	3.02389e-05	132	0.11	RB	187	admittedly	0	0	20	3.19	0	2.23	333	3.22	34	3.49425	45	3.32214	108	3.46481	11	{(admit)}>ly>	(admit)	admit	1	admitted
recently	1	-ly	suffix	1996	4.45285	recently	7.5974	0.000323797	6.53379	0.452667	1992	0.000323849	687	0.5725	RB	1996	recently	5	0.69897	423	4.49	26	3.66	13935	4.84	300	4.42875	636	4.46352	1060	4.4531	11	{(recent)}>ly>	(recent)	recent	1	recent
regardless	1	-less	suffix	683	3.98753	regardless	6.51619	0.000109732	5.58725	0.200216	675	0.000109738	266	0.221667	RB	683	regardless	0	0	29	3.34	0	2.23	1664	3.92	35	3.50648	195	3.95164	453	4.08444	11	{(regard)}>less>	(regard)	regard	1	regard
brightened	1	-en	suffix	494	3.84708	brighten	6.20456	8.03088e-05	5.67675	0.217125	494	8.0312e-05	291	0.2425	VBD.VBN	342.152	brighten.brighten	8	0.90309	6	2.71	2	2.71	165	2.92	86	3.8897	158	3.86078	250	3.82706	11	{(bright)}>en>	(bright)	bright	1	bright
biggest	1	-est	suffix	2418	4.53611	big	7.78447	0.000390429	6.67582	0.506818	2402	0.000390505	792	0.66	JJS.NN	2417.1	big.biggest	122	2.08636	2029	5.17	384	4.82	27937	5.14	636	4.75432	848	4.58829	934	4.3982	11	{(big)}>est>	(big)	big	1	big
contentedly	1	-ly	suffix	215	3.48692	contentedly	5.37528	3.4953e-05	5.01064	0.117042	215	3.49536e-05	149	0.124167	RB	215	contentedly	3	0.477121	1	2.17	0	2.23	9	1.7	53	3.68257	76	3.54587	86	3.36691	11	{(content)}>ly>	(content)	content	1	contented
heftily	1	-ly	suffix	1	1.4535	heftily	0.693147	1.62575e-07	0.693147	0.000832986	1	1.62575e-07	1	0.000833333	RB	1	heftily	0	0	0	1.86	0	2.23	4	1.39	1	2.25121	0	0	0	0	11	{(hefty)}>ly>	(hefty)	hefty	1	hefty
rudely	1	-ly	suffix	237	3.52905	rudely	5.47227	3.85295e-05	5.19296	0.139037	237	3.85303e-05	179	0.149167	RB	237	rudely	0	0	11	2.94	2	2.71	93	2.67	58	3.72103	105	3.68469	74	3.30245	11	{(rude)}>ly>	(rude)	rude	1	rude
strongly	1	-ly	suffix	869	4.09199	strongly	6.76157	0.000140292	6.03787	0.298869	863	0.000140302	418	0.348333	RB	869	strongly	0	0	67	3.7	2	2.71	3836	4.28	119	4.02936	229	4.02111	521	4.14506	11	{(strong)}>ly>	(strong)	strong	1	strong
decision	1	-ion	suffix	2868	4.6102	decision	7.95156	0.000461444	6.59441	0.475198	2839	0.00046155	730	0.608333	NN	2868	decision	5	0.69897	978	4.85	35	3.79	30038	5.17	322	4.45938	766	4.54418	1780	4.67805	11	{(decide)}>ion>	(decide)	decide	1	decide
lightly	1	-ly	suffix	1876	4.42594	lightly	7.53583	0.000304457	6.38688	0.401569	1873	0.000304503	593	0.494167	RB	1876	lightly	0	0	53	3.6	9	3.23	1276	3.8	211	4.27652	443	4.30677	1222	4.51481	11	{(light)}>ly>	(light)	light	1	light
comfortable	1	-able	suffix	3125	4.64746	comfortable	8.04302	0.000505643	6.73459	0.530628	3111	0.000505771	840	0.7	JJ	3125	comfortable	11	1.04139	520	4.58	127	4.34	9134	4.66	458	4.61199	986	4.6537	1681	4.65321	11	{(comfort)}>able>	(comfort)	comfort	1	comfort
terrible	1	-able	suffix	8199	5.06628	terrible	8.99814	0.00131388	6.94601	0.623261	8087	0.00131474	1038	0.865	JJ	8199	terrible	176	2.24551	1420	5.02	352	4.78	15161	4.88	1725	5.18722	2702	5.09123	3772	5.00407	11	{(terr)>able>}	(terr)>able>	terr	1
choppy	1	-y	suffix	124	3.24938	choppy	4.82028	1.99965e-05	4.60517	0.0792732	123	1.99967e-05	99	0.0825	JJ	124	choppy	5	0.69897	30	3.36	7	3.13	304	3.18	28	3.41258	45	3.32214	51	3.14339	11	{(chop)}>y>	(chop)	chop	1	chop
vibrations	1	-ate	suffix	218	3.49292	vibration	5.3799	3.51156e-05	4.94164	0.109602	216	3.51162e-05	139	0.115833	NNS	218	vibration	0	0	109	3.91	19	3.53	563	3.45	55	3.69837	75	3.5402	88	3.37678	12	{(vibr)>ate>}>ion>	(vibr)>ate>	vibr	0
vibrations	2	-ion	suffix	218	3.49292	vibration	5.3799	3.51156e-05	4.94164	0.109602	216	3.51162e-05	139	0.115833	NNS	218	vibration	0	0	109	3.91	19	3.53	563	3.45	55	3.69837	75	3.5402	88	3.37678	12	{(vibr)>ate>}>ion>	(vibr)>ate>	vibr	1	vibrate
deafening	1	-en	suffix	686	3.98943	deafening	6.53233	0.00011152	5.90808	0.266841	686	0.000111526	367	0.305833	JJ	686	deafening	3	0.477121	17	3.12	6	3.08	184	2.96	139	4.09631	280	4.10809	267	3.85552	11	{(deaf)}>en>	(deaf)	deaf	0
unearthly	1	-ly	suffix	210	3.47675	unearthly	5.34711	3.39776e-05	4.93447	0.108854	209	3.39782e-05	138	0.115	JJ.RB	209.1	unearthly.unearthly	0	0	6	2.71	0	2.23	42	2.33	29	3.4273	85	3.59388	96	3.41416	111	<un<{(earth)}>ly>	(earth)	earth	1	unearth
terrifying	1	-ify	suffix	1563	4.34671	terrifying	7.35052	0.000252935	6.39526	0.404353	1556	0.000252967	598	0.498333	JJ.VBG	1465.98	terrifying.terrify	3	0.477121	483	4.55	14	3.41	2903	4.16	411	4.56508	493	4.35311	659	4.24693	11	{(terr)>ify>}	(terr)>ify>	terr	0
curiosity	1	-ity	suffix	1763	4.39897	curiosity	7.46851	0.000284628	6.30628	0.375578	1751	0.000284669	547	0.455833	NN	1763	curiosity	0	0	47	3.55	0	2.23	891	3.65	228	4.31002	430	4.29386	1105	4.47114	11	{(curious)}>ity>	(curious)	curious	1	curios
dreadful	1	-ful	suffix	2384	4.52996	dreadful	7.76684	0.000383603	6.17794	0.337067	2360	0.000383677	481	0.400833	JJ	2384	dreadful	24	1.38021	115	3.93	42	3.86	2444	4.08	458	4.61199	1105	4.70314	821	4.34226	11	{(dread)}>ful>	(dread)	dread	1	dread
graceful	1	-ful	suffix	668	3.9779	graceful	6.50429	0.000108432	5.77144	0.236389	667	0.000108437	320	0.266667	JJ	668	graceful	5	0.69897	84	3.79	47	3.91	517	3.41	102	3.96302	170	3.89238	396	4.02618	11	{(grace)}>ful>	(grace)	grace	1	grace
repeatedly	1	-ly	suffix	520	3.86931	repeatedly	6.2519	8.42103e-05	5.60947	0.2043	518	8.42138e-05	272	0.226667	RB	520	repeatedly	0	0	18	3.14	1	2.53	1212	3.78	52	3.67446	130	3.77665	338	3.95759	11	{(repeat)}>ly>	(repeat)	repeat	1	repeated
slippery	1	-er	suffix	775	4.04233	slippery	6.65286	0.000125825	6.04501	0.300722	774	0.000125833	421	0.350833	JJ	775	slippery	62	1.79239	273	4.3	145	4.4	1389	3.84	205	4.26405	258	4.07268	312	3.92293	12	{(slip)}>er>>y>	(slip)	slip	1	slip
slippery	2	-y	suffix	775	4.04233	slippery	6.65286	0.000125825	6.04501	0.300722	774	0.000125833	421	0.350833	JJ	775	slippery	62	1.79239	273	4.3	145	4.4	1389	3.84	205	4.26405	258	4.07268	312	3.92293	12	{(slip)}>er>>y>	(slip)	slip	1	slipper
completely	1	-ly	suffix	8169	5.06469	completely	9.00369	0.00132119	6.93245	0.616986	8132	0.00132206	1024	0.853333	RB	8169	completely	24	1.38021	1790	5.12	336	4.76	28105	5.14	1485	5.1222	2365	5.0334	4319	5.06287	11	{(complete)}>ly>	(complete)	complete	1	complete
massive	1	-ive	suffix	3387	4.68241	massive	8.12504	0.000548865	6.53669	0.453726	3377	0.000549016	689	0.574167	JJ	3387	massive	0	0	2259	5.22	74	4.11	21948	5.04	650	4.76376	1049	4.68057	1688	4.65502	11	{(mass)}>ive>	(mass)	mass	1	mass
helpfully	1	-ful	suffix	185	3.42198	helpfully	5.22575	3.00759e-05	4.91998	0.107359	185	3.00764e-05	136	0.113333	RB	185	helpfully	3	0.477121	2	2.34	3	2.83	116	2.76	64	3.76309	48	3.34958	73	3.29662	12	{(help)}>ful>>ly>	(help)	help	1	help
helpfully	2	-ly	suffix	185	3.42198	helpfully	5.22575	3.00759e-05	4.91998	0.107359	185	3.00764e-05	136	0.113333	RB	185	helpfully	3	0.477121	2	2.34	3	2.83	116	2.76	64	3.76309	48	3.34958	73	3.29662	12	{(help)}>ful>>ly>	(help)	help	1	helpful
countless	1	-less	suffix	923	4.11814	countless	6.81674	0.000148257	5.87774	0.259797	912	0.000148268	356	0.296667	JJ	923	countless	0	0	26	3.3	0	2.23	961	3.68	121	4.03654	291	4.12477	511	4.13666	11	{(count)}>less>	(count)	count	1	count
snotty	1	-y	suffix	120	3.23526	snotty	4.77912	1.91837e-05	4.40672	0.0653195	118	1.91838e-05	81	0.0675	JJ	120	snotty	0	0	38	3.46	6	3.08	138	2.84	20	3.2724	51	3.37539	49	3.12636	11	{(snot)}>y>	(snot)	snot	1	snot
toothy	1	-y	suffix	127	3.25968	toothy	4.83628	2.03217e-05	4.57471	0.076961	125	2.03219e-05	96	0.08	JJ.NN	107.20	toothy.toothy	5	0.69897	23	3.24	15	3.44	57	2.46	49	3.64915	34	3.20345	44	3.0806	11	{(tooth)}>y>	(tooth)	tooth	1	tooth
friendly	1	-ly	suffix	3179	4.6549	friendly	8.05643	0.000512467	6.76849	0.544744	3153	0.000512599	869	0.724167	JJ	3179	friendly	38	1.57978	567	4.62	261	4.65	6359	4.5	649	4.76309	1034	4.67432	1496	4.60261	11	{(friend)}>ly>	(friend)	friend	1	friend
violently	1	-ant	suffix	1204	4.23346	violently	7.09091	0.000195071	6.19848	0.342999	1200	0.00019509	491	0.409167	RB	1204	violently	3	0.477121	16	3.09	0	2.23	343	3.23	202	4.25768	394	4.25598	608	4.212	12	{(viol)>ant>}>ly>	(viol)>ant>	viol	0
violently	2	-ly	suffix	1204	4.23346	violently	7.09091	0.000195071	6.19848	0.342999	1200	0.00019509	491	0.409167	RB	1204	violently	3	0.477121	16	3.09	0	2.23	343	3.23	202	4.25768	394	4.25598	608	4.212	12	{(viol)>ant>}>ly>	(viol)>ant>	viol	1	violent
nervously	2	-ly	suffix	2492	4.54919	nervously	7.82044	0.00040473	6.56103	0.462685	2490	0.000404812	706	0.588333	RB	2492	nervously	11	1.04139	46	3.54	21	3.57	347	3.24	540	4.68338	1066	4.68755	886	4.37531	12	{(nerve)}>ious>>ly>	(nerve)	nerve	1	nervous
limply	1	-ly	suffix	207	3.47053	limply	5.33754	3.36524e-05	5.00395	0.1163	207	3.3653e-05	148	0.123333	RB	207	limply	0	0	1	2.17	0	2.23	11	1.77	31	3.45533	69	3.50448	107	3.46081	11	{(limp)}>ly>	(limp)	limp	1	limp
fewer	1	-er	suffix	842	4.0783	few	6.66823	0.000127776	6.00635	0.290802	786	0.000127784	405	0.3375	JJR	842	few	5	0.69897	100	3.87	2	2.71	4453	4.34	107	3.9836	237	4.03596	498	4.12549	11	{(few)}>er>	(few)	few	1	few
instinctively	1	-ive	suffix	902	4.10816	instinctively	6.80461	0.000146469	5.96101	0.279524	901	0.00014648	387	0.3225	RB	902	instinctively	0	0	17	3.12	0	2.23	391	3.29	114	4.01088	303	4.14226	485	4.11402	12	{(instinct)}>ive>>ly>	(instinct)	instinct	1	instinct
instinctively	2	-ly	suffix	902	4.10816	instinctively	6.80461	0.000146469	5.96101	0.279524	901	0.00014648	387	0.3225	RB	902	instinctively	0	0	17	3.12	0	2.23	391	3.29	114	4.01088	303	4.14226	485	4.11402	12	{(instinct)}>ive>>ly>	(instinct)	instinct	1	instinctive
involuntary	1	-ory	suffix	173	3.39302	involuntary	5.15906	2.81251e-05	4.81218	0.0968242	173	2.81255e-05	122	0.101667	JJ	173	involuntary	0	0	5	2.64	0	2.23	143	2.85	17	3.20545	45	3.32214	111	3.4766	111	<im<{(volunt)>ory>}	(volunt)>ory>	volunt	0
explosion	1	-ion	suffix	1612	4.36011	explosion	7.37776	0.000259924	6.15273	0.329903	1599	0.000259957	469	0.390833	NN	1612	explosion	0	0	189	4.14	4	2.93	2862	4.15	264	4.37343	485	4.34602	863	4.3639	111	{<ex<(plode)}>ion>	<ex<(plode)	plode	1	explode
madly	1	-ly	suffix	571	3.90987	madly	6.34212	9.21758e-05	5.7589	0.233754	567	9.218e-05	316	0.263333	RB	571	madly	0	0	10	2.91	1	2.53	267	3.12	126	4.05398	193	3.94718	252	3.83051	11	{(mad)}>ly>	(mad)	mad	1	mad
briefest	1	-est	suffix	150	3.33145	brief	5.01728	2.43859e-05	4.62497	0.0808116	150	2.43862e-05	101	0.0841667	JJS	150	brief	0	0	1	2.17	0	2.23	45	2.36	19	3.25121	39	3.26144	92	3.39587	11	{(brief)}>est>	(brief)	brief	1	brief
steadily	1	-ly	suffix	1311	4.2704	steadily	7.17549	0.0002123	6.1717	0.335281	1306	0.000212323	478	0.398333	RB	1311	steadily	3	0.477121	26	3.3	2	2.71	655	3.51	215	4.28463	446	4.30969	650	4.24097	11	{(steady)}>ly>	(steady)	steady	1	steady
accompanied	1	-y	suffix	1164	4.2188	accompany	7.05876	0.000188894	6.03069	0.297013	1162	0.000188912	415	0.345833	VBD.VBN	282.882	accompany.accompany	0	0	32	3.38	2	2.71	918	3.66	137	4.09006	285	4.11575	742	4.29838	111	{<a<(compan)>y>}	<a<(compan)>y>	compan	0
violent	1	-ant	suffix	1509	4.33145	violent	7.31322	0.00024367	6.25767	0.360584	1499	0.0002437	521	0.434167	JJ	1509	violent	0	0	98	3.86	0	2.23	4399	4.34	208	4.27033	395	4.25708	906	4.38499	11	{(viol)>ant>}	(viol)>ant>	viol	0
explosions	1	-ion	suffix	456	3.81239	explosion	6.1181	7.36437e-05	5.37064	0.164101	453	7.36465e-05	214	0.178333	NNS	456	explosion	3	0.477121	66	3.69	1	2.53	791	3.59	57	3.71361	136	3.7961	263	3.84899	111	{<ex<(plode)}>ion>	<ex<(plode)	plode	1	explode
movements	1	-ment	suffix	1419	4.30476	movement	7.25276	0.000229367	6.25575	0.360003	1411	0.000229393	520	0.433333	NNS	1419	movement	3	0.477121	193	4.15	19	3.53	1984	3.99	151	4.13202	437	4.30086	831	4.34751	11	{(move)}>ment>	(move)	move	1	move
wilder	1	-er	suffix	276	3.59495	wild	5.57973	4.29189e-05	5.00395	0.1163	264	4.29198e-05	148	0.123333	JJ.JJR.NN.NNP.RB.VB.VBP	4.112.152.1.1.1.5	wilder.wild.wilder.wilder.wilder.wilder.wilder	0	0	10	2.91	0	2.23	325	3.21	47	3.63142	152	3.84407	77	3.31948	11	{(wild)}>er>	(wild)	wild	1	wild
crazily	1	-y	suffix	157	3.35113	crazily	5.0626	2.55239e-05	4.64439	0.0823477	157	2.55243e-05	103	0.0858333	JJ.RB	1.156	crazily.crazily	0	0	5	2.64	2	2.71	32	2.21	43	3.59363	51	3.37539	63	3.23357	12	{(craze)}>y>>ly>	(craze)	craze	1	craze
crazily	2	-ly	suffix	157	3.35113	crazily	5.0626	2.55239e-05	4.64439	0.0823477	157	2.55243e-05	103	0.0858333	JJ.RB	1.156	crazily.crazily	0	0	5	2.64	2	2.71	32	2.21	43	3.59363	51	3.37539	63	3.23357	12	{(craze)}>y>>ly>	(craze)	craze	1	crazy
dimly	1	-ly	suffix	687	3.99006	dimly	6.53233	0.00011152	5.83773	0.250759	686	0.000111526	342	0.285	RB	687	dimly	0	0	1	2.17	0	2.23	60	2.48	83	3.87446	203	3.96901	401	4.03161	11	{(dim)}>ly>	(dim)	dim	1	dim
general	1	-al	suffix	5244	4.87222	general	8.53798	0.000829438	6.51915	0.447353	5104	0.000829783	677	0.564167	JJ.NN.RB	4867.374.3	general.general.general	16	1.20412	493	4.56	45	3.89	22532	5.05	671	4.77755	1093	4.6984	3480	4.96909	11	{(gener)>al>}	(gener)>al>	gener	0
occupants	1	-ant	suffix	182	3.41492	occupant	5.20949	2.95882e-05	4.76217	0.0922753	182	2.95886e-05	116	0.0966667	NNS	182	occupant	0	0	5	2.64	0	2.23	329	3.21	19	3.25121	53	3.39178	110	3.47271	11	{(occupy)>ant>}	(occupy)>ant>	occupy	0
central	1	-al	suffix	1904	4.43237	central	7.54274	0.000306569	6.17587	0.336472	1886	0.000306616	480	0.4	JJ	1904	central	14	1.14613	267	4.29	10	3.27	13642	4.83	220	4.29457	655	4.47629	1029	4.44022	11	{(center)>al>}	(center)>al>	center	1	centre
uncomfortably	1	-able	suffix	786	4.04845	uncomfortably	6.66441	0.000127288	5.93489	0.273203	783	0.000127296	377	0.314167	RB	786	uncomfortably	0	0	4	2.56	2	2.71	83	2.62	105	3.97549	313	4.15631	368	3.99441	112	<un<{(comfort)}>able>>y>	(comfort)	comfort	0
uncomfortably	2	-y	suffix	786	4.04845	uncomfortably	6.66441	0.000127288	5.93489	0.273203	783	0.000127296	377	0.314167	RB	786	uncomfortably	0	0	4	2.56	2	2.71	83	2.62	105	3.97549	313	4.15631	368	3.99441	112	<un<{(comfort)}>able>>y>	(comfort)	comfort	1	uncomfortable
fuzzy	1	-y	suffix	500	3.85231	fuzzy	6.21461	8.11216e-05	5.59099	0.200898	499	8.11249e-05	267	0.2225	JJ	500	fuzzy	14	1.14613	51	3.58	41	3.85	379	3.28	83	3.87446	158	3.86078	259	3.84236	11	{(fuzz)}>y>	(fuzz)	fuzz	1	fuzz
shiny	1	-y	suffix	2359	4.52538	shiny	7.75748	0.000380028	6.57786	0.468961	2338	0.0003801	718	0.598333	JJ	2359	shiny	92	1.96379	432	4.5	655	5.05	2854	4.15	611	4.73693	882	4.60534	866	4.36541	11	{(shine)}>y>	(shine)	shine	1	shin
urgent	1	-ant	suffix	1120	4.20208	urgent	7.02019	0.000181742	6.16961	0.334685	1118	0.000181759	477	0.3975	JJ	1120	urgent	8	0.90309	100	3.87	50	3.94	2661	4.12	169	4.18063	388	4.24933	563	4.17867	11	{(urge)>ant>}	(urge)>ant>	urge	0
occasionally	1	-al	suffix	1560	4.34587	occasionally	7.34859	0.000252447	6.32615	0.381855	1553	0.000252479	558	0.465	RB	1560	occasionally	0	0	115	3.93	2	2.71	2697	4.13	199	4.25121	435	4.29887	926	4.39447	12	{(occasion)}>al>>ly>	(occasion)	occasion	1	occasion
occasionally	2	-ly	suffix	1560	4.34587	occasionally	7.34859	0.000252447	6.32615	0.381855	1553	0.000252479	558	0.465	RB	1560	occasionally	0	0	115	3.93	2	2.71	2697	4.13	199	4.25121	435	4.29887	926	4.39447	12	{(occasion)}>al>>ly>	(occasion)	occasion	1	occasional
frightened	1	-en	suffix	4528	4.80847	frightened	8.40111	0.000723359	6.69084	0.512824	4451	0.000723621	804	0.67	JJ.VBD.VBN	3221.1049.258	frightened.frighten.frighten	254	2.40483	357	4.42	162	4.44	4023	4.3	798	4.85273	1670	4.88236	2060	4.74146	11	{(fright)}>en>	(fright)	fright	0
adjustment	1	-ment	suffix	91	3.11626	adjustment	4.52179	1.47942e-05	4.35671	0.062192	91	1.47943e-05	77	0.0641667	NN	91	adjustment	0	0	14	3.04	20	3.55	445	3.35	9	2.95018	24	3.05732	58	3.19824	111	{<a<(just)}>ment>	<a<(just)	just	1	adjust
powerful	1	-ful	suffix	4733	4.8277	powerful	8.45383	0.000762511	6.69208	0.513323	4692	0.000762802	805	0.670833	JJ	4733	powerful	38	1.57978	1016	4.87	67	4.06	10407	4.71	766	4.83498	1490	4.83286	2477	4.82149	11	{(power)}>ful>	(power)	power	1	power
approval	1	-al	suffix	843	4.07881	approval	6.73459	0.000136554	6.01127	0.292048	840	0.000136563	407	0.339167	NN	843	approval	0	0	39	3.47	0	2.23	1793	3.95	93	3.92331	214	3.99182	536	4.15736	11	{(approve)}>al>	(approve)	approve	1	approve
thickened	1	-en	suffix	195	3.44473	thicken	5.27811	3.17016e-05	4.82831	0.0983359	195	3.17021e-05	124	0.103333	JJ.VBD.VBN	1.60.134	thickened.thicken.thicken	0	0	7	2.77	0	2.23	132	2.82	18	3.22893	54	3.39975	123	3.52081	11	{(thick)}>en>	(thick)	thick	1	thick
thicker	1	-er	suffix	571	3.90987	thick	6.31716	8.98999e-05	5.88888	0.262364	553	8.99039e-05	360	0.3	JJR	571	thick	3	0.477121	58	3.64	19	3.53	866	3.63	89	3.90442	195	3.95164	287	3.88678	11	{(thick)}>er>	(thick)	thick	1	thick
blindly	1	-ly	suffix	476	3.83099	blindly	6.16752	7.73827e-05	5.63479	0.209045	476	7.73857e-05	279	0.2325	RB	476	blindly	0	0	6	2.71	0	2.23	116	2.76	53	3.68257	135	3.79292	288	3.88828	11	{(blind)}>ly>	(blind)	blind	1	blind
roughly	1	-ly	suffix	1081	4.1867	roughly	6.98379	0.00017524	6.16542	0.333492	1078	0.000175256	475	0.395833	RB	1081	roughly	3	0.477121	86	3.8	4	2.93	2870	4.15	131	4.07076	373	4.23225	577	4.18931	11	{(rough)}>ly>	(rough)	rough	1	rough
creepy	1	-y	suffix	872	4.09349	creepy	6.76388	0.000140617	5.95842	0.278894	865	0.000140627	386	0.321667	JJ	872	creepy	19	1.27875	391	4.46	136	4.37	1299	3.81	178	4.20303	266	4.08589	428	4.05984	11	{(creep)}>y>	(creep)	creep	1	creep
safely	1	-ly	suffix	2163	4.48773	safely	7.67786	0.000350938	6.63988	0.492662	2159	0.000350999	764	0.636667	RB	2163	safely	97	1.98677	474	4.54	180	4.49	4185	4.32	511	4.65945	828	4.57794	824	4.34384	11	{(safe)}>ly>	(safe)	safe	1	safe
petrified	1	-ify	suffix	370	3.72184	petrified	5.90808	5.96632e-05	5.24702	0.146263	367	5.9665e-05	189	0.1575	JJ	370	petrified	0	0	83	3.79	1	2.53	601	3.48	95	3.93245	138	3.8024	137	3.56727	11	{(petro)>ify>}	(petro)>ify>	petro	0
ghostly	1	-ly	suffix	782	4.04623	ghostly	6.65544	0.00012615	5.76205	0.234413	776	0.000126158	317	0.264167	JJ	782	ghostly	8	0.90309	74	3.74	4	2.93	311	3.19	102	3.96302	381	4.24145	299	3.90451	11	{(ghost)}>ly>	(ghost)	ghost	1	ghost
reassuringly	1	-ly	suffix	232	3.51983	reassuringly	5.45104	3.77167e-05	5.09987	0.127367	232	3.77174e-05	163	0.135833	RB	232	reassuringly	0	0	1	2.17	0	2.23	54	2.44	46	3.62228	85	3.59388	101	3.43599	211	<re<{<a<(sure)}>ly>	<a<(sure)	sure	1	reassuring
effortlessly	1	-less	suffix	264	3.57572	effortlessly	5.57973	4.29189e-05	5.22575	0.143379	264	4.29198e-05	185	0.154167	RB	264	effortlessly	0	0	44	3.52	1	2.53	206	3.01	49	3.64915	70	3.51064	145	3.59174	12	{(effort)}>less>>ly>	(effort)	effort	1	effort
effortlessly	2	-ly	suffix	264	3.57572	effortlessly	5.57973	4.29189e-05	5.22575	0.143379	264	4.29198e-05	185	0.154167	RB	264	effortlessly	0	0	44	3.52	1	2.53	206	3.01	49	3.64915	70	3.51064	145	3.59174	12	{(effort)}>less>>ly>	(effort)	effort	1	effortless
foggy	1	-y	suffix	268	3.58222	foggy	5.59471	4.35691e-05	5.24702	0.146263	268	4.35701e-05	189	0.1575	JJ	268	foggy	19	1.27875	13	3.01	8	3.19	305	3.18	39	3.55224	104	3.68057	125	3.52776	11	{(fog)}>y>	(fog)	fog	1	fog
upper	1	-er	suffix	2032	4.46061	upper	7.61184	0.00032851	6.42487	0.414315	2021	0.000328564	616	0.513333	JJ	2032	upper	0	0	206	4.18	41	3.85	3811	4.28	213	4.28059	573	4.41829	1246	4.52325	11	{(up)}>er>	(up)	up	1	up
messy	1	-y	suffix	816	4.06469	messy	6.70196	0.000132165	6.04025	0.299487	813	0.000132173	419	0.349167	JJ	816	messy	11	1.04139	659	4.68	520	4.95	2610	4.11	180	4.20786	222	4.00769	414	4.04543	11	{(mess)}>y>	(mess)	mess	1	mes
nimbly	1	-y	suffix	176	3.40044	nimbly	5.17615	2.86128e-05	4.82028	0.0975803	176	2.86132e-05	123	0.1025	RB	176	nimbly	3	0.477121	2	2.34	0	2.23	16	1.93	41	3.57343	73	3.52861	62	3.22673	11	{(nimble)}>y>	(nimble)	nimble	1	nimble
pavement	1	-ment	suffix	1641	4.36784	pavement	7.40001	0.000265775	6.19236	0.341223	1635	0.00026581	488	0.406667	NN	1641	pavement	8	0.90309	31	3.37	32	3.75	959	3.68	256	4.36011	557	4.40602	828	4.34594	11	{(pave)}>ment>	(pave)	pave	1	pave
elegantly	1	-ly	suffix	187	3.42663	elegantly	5.23111	3.02385e-05	4.92725	0.108107	186	3.02389e-05	137	0.114167	RB	187	elegantly	0	0	5	2.64	3	2.83	153	2.88	30	3.44154	74	3.53444	83	3.35167	11	{(elegant)}>ly>	(elegant)	elegant	1	elegant
inquisitively	1	-ive	suffix	38	2.74354	inquisitively	3.66356	6.17783e-06	3.55535	0.0279394	38	6.17785e-06	34	0.0283333	RB	38	inquisitively	0	0	1	2.17	0	2.23	3	1.3	7	2.85327	15	2.8635	16	2.65784	112	{<in<(quire)>ive>}>ly>	<in<(quire)>ive>	quire	0
inquisitively	2	-ly	suffix	38	2.74354	inquisitively	3.66356	6.17783e-06	3.55535	0.0279394	38	6.17785e-06	34	0.0283333	RB	38	inquisitively	0	0	1	2.17	0	2.23	3	1.3	7	2.85327	15	2.8635	16	2.65784	112	{<in<(quire)>ive>}>ly>	<in<(quire)>ive>	quire	1	inquisitive
vastness	1	-ness	suffix	117	3.22435	vastness	4.77068	1.90211e-05	4.39445	0.0645385	117	1.90213e-05	80	0.0666667	NN	117	vastness	0	0	3	2.47	1	2.53	108	2.73	9	2.95018	21	3.00181	87	3.37187	11	{(vast)}>ness>	(vast)	vast	1	vast
perspective	1	-ive	suffix	420	3.77675	perspective	6.03548	6.77915e-05	5.37064	0.164101	417	6.77938e-05	214	0.178333	NN	420	perspective	0	0	70	3.72	0	2.23	3796	4.28	30	3.44154	83	3.58366	307	3.91594	111	{<per<(spect)>ive>}	<per<(spect)>ive>	spect	0
tremendously	1	-ly	suffix	164	3.36996	tremendously	5.09375	2.63368e-05	4.58497	0.0777323	162	2.63371e-05	97	0.0808333	RB	164	tremendously	0	0	16	3.09	1	2.53	751	3.57	30	3.44154	80	3.56787	54	3.16775	11	{(tremendous)}>ly>	(tremendous)	tremendous	1	tremendous
highest	1	-est	suffix	1265	4.2549	high	7.13887	0.000204661	6.23441	0.353587	1259	0.000204682	509	0.424167	JJS.RBS	1233.32	high.high	22	1.34242	351	4.41	63	4.04	9624	4.68	263	4.37179	377	4.23687	625	4.22396	11	{(high)}>est>	(high)	high	1	high
darkly	1	-ly	suffix	482	3.83642	darkly	6.18002	7.83581e-05	5.53339	0.19062	482	7.83611e-05	252	0.21	RB	482	darkly	0	0	2	2.34	0	2.23	60	2.48	59	3.72833	156	3.85528	267	3.85552	11	{(dark)}>ly>	(dark)	dark	1	dark
finery	1	-ory	suffix	129	3.26641	finery	4.86753	2.09719e-05	4.51086	0.0723207	129	2.09722e-05	90	0.075	NN	129	finery	0	0	2	2.34	0	2.23	123	2.79	14	3.12627	33	3.19086	82	3.34646	11	{(fine)}>ory>	(fine)	fine	0
ornately	1	-ly	suffix	41	2.77572	ornately	3.73767	6.66555e-06	3.66356	0.0311756	41	6.66557e-06	38	0.0316667	RB	41	ornately	0	0	0	1.86	0	2.23	15	1.9	4	2.64915	13	2.80551	24	2.82533	11	{(ornate)}>ly>	(ornate)	ornate	1	ornate
golden	1	-en	suffix	6752	4.98197	golden	8.80237	0.00108038	6.74288	0.534054	6649	0.00108096	847	0.705833	JJ	6752	golden	162	2.20952	950	4.84	358	4.79	8369	4.62	1298	5.06379	2245	5.01079	3209	4.93389	11	{(gold)}>en>	(gold)	gold	1	gold
forgotten	1	-en	suffix	6396	4.95845	forget	8.7559	0.00103133	6.92166	0.612028	6347	0.00103186	1013	0.844167	JJ.VBD.VBN	20.31.6345	forgotten.forget.forget	22	1.34242	486	4.55	317	4.73	6580	4.51	1034	4.96512	2079	4.97745	3283	4.94379	11	{(forgot)}>en>	(forgot)	forgot	0
cheerfully	1	-ful	suffix	955	4.13293	cheerfully	6.86171	0.000155084	6.02345	0.295154	954	0.000155097	412	0.343333	RB	955	cheerfully	5	0.69897	1	2.17	7	3.13	75	2.58	211	4.27652	408	4.27111	336	3.95502	12	{(cheer)}>ful>>ly>	(cheer)	cheer	1	cheer
cheerfully	2	-ly	suffix	955	4.13293	cheerfully	6.86171	0.000155084	6.02345	0.295154	954	0.000155097	412	0.343333	RB	955	cheerfully	5	0.69897	1	2.17	7	3.13	75	2.58	211	4.27652	408	4.27111	336	3.95502	12	{(cheer)}>ful>>ly>	(cheer)	cheer	1	cheerful
illuminating	1	-ate	suffix	362	3.71238	illuminate	5.89164	5.86878e-05	5.37528	0.164808	361	5.86896e-05	215	0.179167	VBG	362	illuminate	0	0	15	3.07	0	2.23	135	2.83	41	3.57343	101	3.66798	220	3.77178	111	{<in<(lumin)>ate>}	<in<(lumin)>ate>	lumin	1	illumine
variety	1	-ity	suffix	803	4.05773	variety	6.68211	0.000129564	5.82895	0.248811	797	0.000129572	339	0.2825	NN	803	variety	3	0.477121	198	4.16	6	3.08	5594	4.44	139	4.09631	237	4.03596	427	4.05883	11	{(vary)}>ity>	(vary)	vary	0
precariously	2	-ly	suffix	205	3.46634	precariously	5.32788	3.33273e-05	5.0814	0.125163	205	3.33279e-05	160	0.133333	RB	205	precariously	0	0	5	2.64	0	2.23	88	2.65	35	3.50648	69	3.50448	101	3.43599	12	{(precar)>ious>}>ly>	(precar)>ious>	precar	1	precarious
ordinary	1	-ory	suffix	3068	4.63947	ordinary	8.00336	0.000485981	6.63726	0.491643	2990	0.000486099	762	0.635	JJ	3068	ordinary	35	1.54407	562	4.61	352	4.78	7873	4.59	595	4.72543	1121	4.70938	1352	4.55868	11	{(ordin)>ory>}	(ordin)>ory>	ordin	0
thinner	1	-er	suffix	453	3.80953	thin	6.07304	7.03925e-05	5.66296	0.214439	433	7.0395e-05	287	0.239167	JJR.NN	451.2	thin.thinner	14	1.14613	38	3.46	17	3.49	735	3.56	62	3.74952	170	3.89238	221	3.77374	11	{(thin)}>er>	(thin)	thin	1	thin
palatable	1	-able	suffix	44	2.80568	palatable	3.80666	7.15327e-06	3.66356	0.0311756	44	7.1533e-06	38	0.0316667	JJ	44	palatable	0	0	2	2.34	0	2.23	151	2.88	8	2.90442	9	2.65938	27	2.87454	11	{(palat)}>able>	(palat)	palat	1	palate
addition	1	-ion	suffix	847	4.08087	addition	6.73934	0.000137204	5.9428	0.275103	844	0.000137213	380	0.316667	NN	847	addition	0	0	67	3.7	1	2.53	2873	4.15	98	3.94582	251	4.06078	498	4.12549	11	{(add)}>ion>	(add)	add	0
surprisingly	1	-ly	suffix	1089	4.1899	surprisingly	6.99118	0.000176541	6.20254	0.344181	1086	0.000176556	493	0.410833	RB	1089	surprisingly	3	0.477121	193	4.15	4	2.93	2741	4.13	204	4.26194	280	4.10809	605	4.20986	11	{(surprise)}>ly>	(surprise)	surprise	1	surprising
discovery	1	-y	suffix	1089	4.1899	discovery	6.98934	0.000176216	5.97381	0.28267	1084	0.000176231	392	0.326667	NN	1089	discovery	3	0.477121	144	4.03	34	3.78	3372	4.22	197	4.24685	392	4.25378	500	4.12722	11	{(discover)}>y>	(discover)	discover	1	discover
floppier	1	-y	suffix	1	1.4535	floppy	0.693147	1.62575e-07	0.693147	0.000832986	1	1.62575e-07	1	0.000833333	JJR	1	floppy	0	0	1	2.17	0	2.23	6	1.54	1	2.25121	0	0	0	0	12	{(flop)}>y>>er>	(flop)	flop	1	flop
floppier	2	-er	suffix	1	1.4535	floppy	0.693147	1.62575e-07	0.693147	0.000832986	1	1.62575e-07	1	0.000833333	JJR	1	floppy	0	0	1	2.17	0	2.23	6	1.54	1	2.25121	0	0	0	0	12	{(flop)}>y>>er>	(flop)	flop	1	floppy
sadder	1	-er	suffix	149	3.32856	sad	4.96284	2.30854e-05	4.80402	0.0960675	142	2.30856e-05	121	0.100833	JJR	149	sad	3	0.477121	9	2.86	6	3.08	149	2.87	40	3.56297	47	3.34062	62	3.22673	11	{(sad)}>er>	(sad)	sad	1	sad
sadly	1	-ly	suffix	1957	4.44428	sadly	7.57507	0.000316646	6.53814	0.454255	1948	0.000316696	690	0.575	RB	1957	sadly	41	1.61278	474	4.54	57	3.99	7171	4.55	612	4.73764	679	4.49189	666	4.25151	11	{(sad)}>ly>	(sad)	sad	1	sad
disappointment	1	-ment	suffix	1542	4.34084	disappointment	7.33889	0.000250009	6.42325	0.413764	1538	0.00025004	615	0.5125	NN	1542	disappointment	0	0	99	3.86	16	3.46	2880	4.16	263	4.37179	446	4.30969	833	4.34855	111	{<dis<(appoint)}>ment>	<dis<(appoint)	appoint	1	disappoint
awkwardly	1	-ly	suffix	1199	4.23165	awkwardly	7.08924	0.000194746	6.23048	0.352416	1198	0.000194765	507	0.4225	RB	1199	awkwardly	0	0	9	2.86	1	2.53	144	2.86	208	4.27033	430	4.29386	561	4.17712	11	{(awkward)}>ly>	(awkward)	awkward	1	awkward
drably	1	-ly	suffix	5	1.93062	drably	1.79176	8.12874e-07	1.79176	0.00415801	5	8.12875e-07	5	0.00416667	RB	5	drably	0	0	1	2.17	0	2.23	2	1.17	1	2.25121	0	0	4	2.12636	11	{(drab)}>ly>	(drab)	drab	1	drab
broken	1	-en	suffix	10852	5.18802	broken	9.28164	0.00174421	6.97541	0.637018	10738	0.00174573	1069	0.890833	JJ.VB.VBD.VBN.VBP	4745.132.3.5971.1	broken.break.break.break.break	200	2.30103	1053	4.89	511	4.94	14537	4.86	1530	5.13516	3294	5.17724	6028	5.20763	11	{(broke)}>en>	(broke)	broke	1	brok
smartly	1	-ly	suffix	238	3.53087	smartly	5.47646	3.86921e-05	5.15329	0.133948	238	3.86928e-05	172	0.143333	RB	238	smartly	0	0	7	2.77	6	3.08	203	3.01	41	3.57343	107	3.69281	90	3.38643	11	{(smart)}>ly>	(smart)	smart	1	smart
dirty	1	-y	suffix	3958	4.75006	dirty	8.27461	0.000637416	6.78219	0.550527	3922	0.000637619	881	0.734167	JJ.NN	3914.44	dirty.dirty	119	2.07555	746	4.74	235	4.6	7513	4.57	585	4.71808	1225	4.74787	2148	4.75962	11	{(dirt)}>y>	(dirt)	dirt	1	dirt
widened	1	-en	suffix	1398	4.29829	widen	7.2428	0.000227091	6.15486	0.330502	1397	0.000227117	470	0.391667	VBD.VBN	1181.217	widen.widen	0	0	3	2.47	0	2.23	267	3.12	271	4.38475	410	4.27322	717	4.28351	11	{(wide)}>en>	(wide)	wide	1	wid
insolently	1	-ly	suffix	27	2.59963	insolently	3.3322	4.38951e-06	3.09104	0.0173486	27	4.38952e-06	21	0.0175	RB	27	insolently	0	0	1	2.17	0	2.23	2	1.17	6	2.79528	6	2.50448	15	2.63151	11	{(insolent)}>ly>	(insolent)	insolent	1	insolent
drowsy	1	-y	suffix	247	3.54692	drowsy	5.50533	3.98301e-05	5.0626	0.122955	245	3.98309e-05	157	0.130833	JJ	247	drowsy	3	0.477121	13	3.01	1	2.53	112	2.75	41	3.57343	77	3.55148	129	3.54133	11	{(drowse)}>y>	(drowse)	drowse	1	drowse
exhaustion	1	-ion	suffix	813	4.0631	exhaustion	6.70073	0.000132002	5.92426	0.270663	812	0.000132011	373	0.310833	NN	813	exhaustion	0	0	29	3.34	0	2.23	302	3.18	58	3.72103	182	3.92183	573	4.1863	11	{(exhaust)}>ion>	(exhaust)	exhaust	1	exhaust
hardness	1	-ness	suffix	119	3.23165	hardness	4.77912	1.91837e-05	4.52179	0.0730956	118	1.91838e-05	91	0.0758333	NN	119	hardness	0	0	0	1.86	0	2.23	78	2.59	7	2.85327	23	3.03959	89	3.38163	11	{(hard)}>ness>	(hard)	hard	1	hard
blearily	1	-ly	suffix	71	3.0098	blearily	4.27667	1.15428e-05	4.02535	0.044814	71	1.15428e-05	55	0.0458333	RB	71	blearily	0	0	0	0	0	0	0	0	8	2.90442	22	3.02111	41	3.05064	11	{(bleary)}>ly>	(bleary)	bleary	1	bleary
lucky	1	-y	suffix	5168	4.86588	lucky	8.53895	0.000830251	6.8977	0.601123	5109	0.000830595	989	0.824167	JJ	5168	lucky	108	2.03342	1924	5.15	637	5.04	21638	5.03	1106	4.99433	1698	4.88958	2364	4.80122	11	{(luck)}>y>	(luck)	luck	1	luck
anomaly	1	-y	suffix	69	2.99757	anomaly	4.2485	1.12176e-05	3.7612	0.0344014	69	1.12177e-05	42	0.035	NN	69	anomaly	0	0	21	3.21	0	2.23	224	3.05	4	2.64915	7	2.56247	58	3.19824	11	{(anomal)>y>}	(anomal)>y>	anomal	0
useless	1	-less	suffix	2244	4.50369	useless	7.70571	0.000360851	6.52942	0.451076	2220	0.000360916	684	0.57	JJ	2244	useless	3	0.477121	365	4.43	43	3.87	2524	4.1	358	4.50528	626	4.45665	1260	4.5281	11	{(use)}>less>	(use)	use	1	use
roomier	1	-y	suffix	7	2.05556	roomy	2.07944	1.13802e-06	2.07944	0.00581639	7	1.13802e-06	7	0.00583333	JJR	7	roomy	0	0	1	2.17	0	2.23	19	2	3	2.55224	1	1.96041	3	2.02945	12	{(room)}>y>>er>	(room)	room	1	room
roomier	2	-er	suffix	7	2.05556	roomy	2.07944	1.13802e-06	2.07944	0.00581639	7	1.13802e-06	7	0.00583333	JJR	7	roomy	0	0	1	2.17	0	2.23	19	2	3	2.55224	1	1.96041	3	2.02945	12	{(room)}>y>>er>	(room)	room	1	roomy
reasonably	1	-able	suffix	360	3.70998	reasonably	5.8861	5.83627e-05	5.36598	0.163394	359	5.83644e-05	213	0.1775	RB	360	reasonably	0	0	34	3.41	2	2.71	2233	4.04	45	3.61294	100	3.6637	215	3.76184	12	{(reason)}>able>>y>	(reason)	reason	1	reason
reasonably	2	-y	suffix	360	3.70998	reasonably	5.8861	5.83627e-05	5.36598	0.163394	359	5.83644e-05	213	0.1775	RB	360	reasonably	0	0	34	3.41	2	2.71	2233	4.04	45	3.61294	100	3.6637	215	3.76184	12	{(reason)}>able>>y>	(reason)	reason	1	reasonable
useful	1	-ful	suffix	2779	4.59652	useful	7.9248	0.000449256	6.62539	0.487045	2764	0.000449357	753	0.6275	JJ	2779	useful	73	1.86332	415	4.48	408	4.84	6579	4.51	507	4.65604	902	4.61507	1370	4.56442	11	{(use)}>ful>	(use)	use	1	use
sleepy	1	-y	suffix	1109	4.19779	sleepy	6.99668	0.000177516	6.20456	0.344771	1092	0.000177532	494	0.411667	JJ	1109	sleepy	16	1.20412	159	4.07	272	4.67	1219	3.78	211	4.27652	420	4.28366	478	4.10772	11	{(sleep)}>y>	(sleep)	sleep	1	sleep
position	1	-ion	suffix	4894	4.84222	position	8.489	0.000789802	6.77079	0.54571	4860	0.000790114	871	0.725833	NN.VB.VBP	4818.50.26	position.position.position	3	0.477121	1210	4.95	87	4.18	29310	5.16	557	4.69682	1373	4.79737	2964	4.89941	11	{(posit)>ion>}	(posit)>ion>	posit	1	posit
normal	1	-al	suffix	5873	4.92141	normal	8.65399	0.000931446	6.80461	0.560092	5732	0.00093188	901	0.750833	JJ.NN	5872.1	normal.normal	16	1.20412	1546	5.05	316	4.73	16247	4.91	813	4.86081	1635	4.87317	3425	4.96217	11	{(norm)>al>}	(norm)>al>	norm	1	norm
testily	1	-ly	suffix	68	2.99132	testily	4.23411	1.1055e-05	4.00733	0.0440169	68	1.10551e-05	54	0.045	RB	68	testily	0	0	0	1.86	0	2.23	4	1.39	6	2.79528	21	3.00181	41	3.05064	11	{(testy)}>ly>	(testy)	testy	1	testy
scruffy	1	-y	suffix	296	3.62523	scruffy	5.69036	4.79585e-05	5.22036	0.142656	295	4.79596e-05	184	0.153333	JJ	296	scruffy	24	1.38021	45	3.53	69	4.08	505	3.4	69	3.79528	134	3.78972	93	3.40051	11	{(scruff)}>y>	(scruff)	scruff	1	scruff
magnificent	1	-ant	suffix	1328	4.276	magnificent	7.18917	0.000215226	6.18002	0.337662	1324	0.000215249	482	0.401667	JJ	1328	magnificent	22	1.34242	360	4.42	84	4.16	6232	4.49	372	4.52189	430	4.29386	526	4.1492	11	{(magnific)>ant>}	(magnific)>ant>	magnific	0
temporary	1	-ory	suffix	676	3.98306	temporary	6.51175	0.000109244	5.82895	0.248811	672	0.00010925	339	0.2825	JJ	676	temporary	0	0	116	3.93	1	2.53	2686	4.13	56	3.70606	178	3.91224	442	4.07379	11	{(tempor)>ory>}	(tempor)>ory>	tempor	1
promotion	1	-ion	suffix	212	3.48085	promotion	5.34233	3.3815e-05	4.82028	0.0975803	208	3.38156e-05	123	0.1025	NN	212	promotion	0	0	61	3.66	6	3.08	2974	4.17	19	3.25121	39	3.26144	154	3.61772	111	{<pro<(mot)}>ion>	<pro<(mot)	mot	1	promote
frozen	1	-en	suffix	3627	4.71214	freeze	8.18952	0.000585424	6.70564	0.518794	3602	0.000585595	816	0.68	JJ.VBN	1552.2075	frozen.freeze	65	1.81291	448	4.52	144	4.39	4216	4.32	817	4.86293	1026	4.67095	1784	4.67903	11	{(froze)}>en>	(froze)	froze	1	froze
darkened	1	-en	suffix	1073	4.18348	darken	6.97354	0.000173452	6.10032	0.315419	1067	0.000173467	445	0.370833	VBD.VBN	305.768	darken.darken	0	0	10	2.91	1	2.53	176	2.94	134	4.08051	298	4.13505	641	4.23492	11	{(dark)}>en>	(dark)	dark	1	dark
unlucky	1	-y	suffix	441	3.79789	unlucky	6.0845	7.12053e-05	5.4848	0.182322	438	7.12078e-05	240	0.2	JJ	441	unlucky	11	1.04139	516	4.58	32	3.75	3720	4.27	58	3.72103	139	3.80551	244	3.81655	111	<un<{(luck)}>y>	(luck)	luck	0
emotion	1	-ion	suffix	1614	4.36064	emotion	7.3815	0.000260899	6.16121	0.332297	1605	0.000260933	473	0.394167	NN	1614	emotion	0	0	87	3.81	3	2.83	2255	4.05	144	4.11155	268	4.08913	1202	4.50765	11	{(emote)}>ion>	(emote)	emote	1	emote
fantastic	1	-ic	suffix	912	4.11294	fantastic	6.81235	0.000147607	6.04263	0.300105	908	0.000147618	420	0.35	JJ	912	fantastic	24	1.38021	3640	5.43	1751	5.47	57060	5.45	211	4.27652	316	4.16044	385	4.01397	11	{(fantasy)>ic>}	(fantasy)>ic>	fantasy	0
emotionless	1	-ion	suffix	91	3.11626	emotionless	4.52179	1.47942e-05	4.15888	0.0511683	91	1.47943e-05	63	0.0525	JJ.NN	89.2	emotionless.emotionless	0	0	0	1.86	0	2.23	20	2.02	7	2.85327	32	3.1779	52	3.15166	12	{(emote)}>ion>>less>	(emote)	emote	1	emote
emotionless	2	-less	suffix	91	3.11626	emotionless	4.52179	1.47942e-05	4.15888	0.0511683	91	1.47943e-05	63	0.0525	JJ.NN	89.2	emotionless.emotionless	0	0	0	1.86	0	2.23	20	2.02	7	2.85327	32	3.1779	52	3.15166	12	{(emote)}>ion>>less>	(emote)	emote	1	emotion
authority	1	-ity	suffix	1334	4.27795	authority	7.18614	0.000214576	6.06611	0.306258	1320	0.000214599	430	0.358333	NN	1334	authority	0	0	73	3.73	2	2.71	7877	4.59	107	3.9836	336	4.18701	891	4.37775	11	{(author)>ity>}	(author)>ity>	author	1	author
decisively	1	-ive	suffix	141	3.30476	decisively	4.95583	2.29228e-05	4.56435	0.0761891	141	2.29231e-05	95	0.0791667	RB	141	decisively	0	0	5	2.64	1	2.53	194	2.99	22	3.31191	52	3.38366	67	3.2599	12	{(decide)}>ive>>ly>	(decide)	decide	0
decisively	2	-ly	suffix	141	3.30476	decisively	4.95583	2.29228e-05	4.56435	0.0761891	141	2.29231e-05	95	0.0791667	RB	141	decisively	0	0	5	2.64	1	2.53	194	2.99	22	3.31191	52	3.38366	67	3.2599	12	{(decide)}>ive>>ly>	(decide)	decide	1	decisive
accidentally	1	-al	suffix	1099	4.19386	accidentally	6.99577	0.000177354	6.18208	0.338256	1091	0.000177369	483	0.4025	RB	1099	accidentally	8	0.90309	223	4.21	47	3.91	1157	3.76	319	4.45533	310	4.15214	470	4.10041	12	{(accident)}>al>>ly>	(accident)	accident	1	accident
accidentally	2	-ly	suffix	1099	4.19386	accidentally	6.99577	0.000177354	6.18208	0.338256	1091	0.000177369	483	0.4025	RB	1099	accidentally	8	0.90309	223	4.21	47	3.91	1157	3.76	319	4.45533	310	4.15214	470	4.10041	12	{(accident)}>al>>ly>	(accident)	accident	1	accidental
greatly	1	-ly	suffix	928	4.12049	greatly	6.83087	0.000150371	5.73979	0.229788	925	0.000150382	310	0.258333	RB	928	greatly	0	0	16	3.09	2	2.71	1083	3.73	130	4.06745	225	4.01349	573	4.1863	11	{(great)}>ly>	(great)	great	1	great
magnified	1	-ify	suffix	158	3.35387	magnify	5.0689	2.56865e-05	4.69135	0.0861777	158	2.56868e-05	108	0.09	VBD.VBN	32.126	magnify.magnify	0	0	9	2.86	0	2.23	153	2.88	19	3.25121	38	3.25045	101	3.43599	11	{(magn)>ify>}	(magn)>ify>	magn	0
reluctantly	1	-ly	suffix	1415	4.30353	reluctantly	7.25347	0.000229529	6.29157	0.370989	1412	0.000229556	539	0.449167	RB	1415	reluctantly	3	0.477121	10	2.91	2	2.71	368	3.26	242	4.33579	517	4.37371	656	4.24495	11	{(reluctant)}>ly>	(reluctant)	reluctant	1	reluctant
cheery	1	-y	suffix	526	3.87428	cheery	6.2653	8.53482e-05	5.35659	0.161977	525	8.53519e-05	211	0.175833	JJ	526	cheery	0	0	16	3.09	11	3.31	330	3.22	61	3.74257	333	4.18313	132	3.55124	11	{(cheer)}>y>	(cheer)	cheer	1	cheer
excitedly	1	-ly	suffix	1380	4.29266	excitedly	7.23056	0.000224328	6.22654	0.351244	1380	0.000224353	505	0.420833	RB	1380	excitedly	14	1.14613	8	2.82	27	3.68	81	2.61	424	4.57857	596	4.43536	360	3.98489	11	{(excite)}>ly>	(excite)	excite	1	excited
stillness	1	-ness	suffix	627	3.95043	stillness	6.43775	0.000101442	5.73334	0.228463	624	0.000101447	308	0.256667	NN	627	stillness	3	0.477121	7	2.77	3	2.83	144	2.86	74	3.82524	195	3.95164	358	3.98248	11	{(still)}>ness>	(still)	still	1	still
utterly	1	-ly	suffix	1529	4.33716	utterly	7.32909	0.000247571	6.22456	0.350657	1523	0.000247602	504	0.42	RB	1529	utterly	3	0.477121	212	4.19	12	3.34	2365	4.07	193	4.23798	473	4.33516	863	4.3639	11	{(utter)}>ly>	(utter)	utter	1	utter
stormy	1	-y	suffix	380	3.7334	stormy	5.93225	6.11263e-05	5.36129	0.162686	376	6.11282e-05	212	0.176667	JJ	380	stormy	27	1.43136	55	3.61	55	3.98	717	3.55	81	3.864	129	3.77333	170	3.66038	11	{(storm)}>y>	(storm)	storm	1	storm
gracefully	1	-ful	suffix	365	3.71595	gracefully	5.90263	5.93381e-05	5.51343	0.187171	365	5.93399e-05	247	0.205833	RB	365	gracefully	5	0.69897	23	3.24	18	3.51	196	2.99	88	3.89957	88	3.60877	189	3.70614	12	{(grace)}>ful>>ly>	(grace)	grace	1	grace
gracefully	2	-ly	suffix	365	3.71595	gracefully	5.90263	5.93381e-05	5.51343	0.187171	365	5.93399e-05	247	0.205833	RB	365	gracefully	5	0.69897	23	3.24	18	3.51	196	2.99	88	3.89957	88	3.60877	189	3.70614	12	{(grace)}>ful>>ly>	(grace)	grace	1	graceful
fearful	1	-ful	suffix	841	4.07778	fearful	6.73221	0.000136229	5.8693	0.257867	838	0.000136238	353	0.294167	JJ	841	fearful	3	0.477121	21	3.21	0	2.23	655	3.51	94	3.9279	305	4.1451	442	4.07379	11	{(fear)}>ful>	(fear)	fear	1	fear
darkening	1	-en	suffix	445	3.80181	darken	6.09807	7.21807e-05	5.64191	0.210396	444	7.21833e-05	281	0.234167	JJ.NN.VBG	121.22.302	darkening.darkening.darken	3	0.477121	42	3.5	2	2.71	85	2.63	63	3.75636	139	3.80551	243	3.81478	11	{(dark)}>en>	(dark)	dark	1	dark
faster	1	-er	suffix	5082	4.85859	fast	8.40604	0.000726933	6.8773	0.591945	4473	0.000727198	969	0.8075	JJR.RBR	857.4225	fast.fast	154	2.18752	1153	4.93	699	5.08	8111	4.6	1185	5.02427	1520	4.84151	2377	4.8036	11	{(fast)}>er>	(fast)	fast	1	fast
violence	1	-ance	suffix	1490	4.32595	violence	7.28551	0.000237006	5.95064	0.277	1458	0.000237034	383	0.319167	NN	1490	violence	0	0	164	4.08	0	2.23	7999	4.6	114	4.01088	336	4.18701	1040	4.44484	11	{(viol)>ance>}	(viol)>ance>	viol	1
threatening	1	-en	suffix	1368	4.28887	threatening	7.21964	0.00022189	6.34914	0.389223	1365	0.000221915	571	0.475833	JJ.VBG	277.1091	threatening.threaten	0	0	98	3.86	2	2.71	3250	4.21	165	4.17029	459	4.32214	744	4.29954	11	{(threat)}>en>	(threat)	threat	0
introduction	1	-ion	suffix	397	3.75235	introduction	5.97889	6.40525e-05	5.42053	0.17185	394	6.40545e-05	225	0.1875	NN	397	introduction	41	1.61278	62	3.66	8	3.19	1880	3.97	58	3.72103	85	3.59388	254	3.83393	111	{<intra<(duct)>ion>}	<intra<(duct)>ion>	duct	0
progression	1	-ion	suffix	43	2.79592	progression	3.78419	6.9907e-06	3.61092	0.0295588	43	6.99072e-06	36	0.03	NN	43	progression	0	0	4	2.56	0	2.23	392	3.29	2	2.4273	12	2.77333	29	2.90451	111	{<pro<(gress)}>ion>	<pro<(gress)	gress	1	progress
dryness	1	-ness	suffix	54	2.89283	dryness	4.00733	8.77901e-06	3.91202	0.0400217	54	8.77905e-06	49	0.0408333	NN	54	dryness	0	0	2	2.34	1	2.53	53	2.43	3	2.55224	19	2.96041	32	2.9459	11	{(dry)}>ness>	(dry)	dry	1	dry
playfully	1	-ful	suffix	255	3.56071	playfully	5.54518	4.14558e-05	5.15329	0.133948	255	4.14566e-05	172	0.143333	RB	255	playfully	0	0	1	2.17	1	2.53	18	1.97	45	3.61294	72	3.52271	138	3.5704	12	{(play)}>ful>>ly>	(play)	play	1	play
playfully	2	-ly	suffix	255	3.56071	playfully	5.54518	4.14558e-05	5.15329	0.133948	255	4.14566e-05	172	0.143333	RB	255	playfully	0	0	1	2.17	1	2.53	18	1.97	45	3.61294	72	3.52271	138	3.5704	12	{(play)}>ful>>ly>	(play)	play	1	playful
occasional	1	-al	suffix	1073	4.18348	occasional	6.97541	0.000173778	6.16961	0.334685	1069	0.000173793	477	0.3975	JJ	1073	occasional	3	0.477121	30	3.36	7	3.13	1053	3.72	104	3.97137	327	4.17526	642	4.2356	11	{(occasion)}>al>	(occasion)	occasion	1	occasion
absurdly	1	-ly	suffix	140	3.30169	absurdly	4.94164	2.25977e-05	4.45435	0.0684372	139	2.25979e-05	85	0.0708333	RB	140	absurdly	0	0	3	2.47	0	2.23	67	2.53	14	3.12627	25	3.07436	101	3.43599	11	{(absurd)}>ly>	(absurd)	absurd	1	absurd
helpless	1	-less	suffix	1242	4.24694	helpless	7.12287	0.00020141	6.22258	0.35007	1239	0.00020143	503	0.419167	JJ	1242	helpless	0	0	52	3.59	3	2.83	618	3.49	159	4.1543	320	4.16589	763	4.31048	11	{(help)}>less>	(help)	help	1	help
terrified	1	-ify	suffix	3025	4.63334	terrified	8.00803	0.000488256	6.62804	0.488069	3004	0.000488375	755	0.629167	JJ.VBD.VBN	2057.129.839	terrified.terrify.terrify	14	1.14613	273	4.3	15	3.44	2533	4.1	487	4.6386	941	4.63343	1597	4.63096	11	{(terr)>ify>}	(terr)>ify>	terr	0
expectation	1	-ion	suffix	331	3.67361	expectation	5.80212	5.36483e-05	5.11199	0.128833	330	5.36497e-05	165	0.1375	NN	331	expectation	0	0	14	3.04	0	2.23	1749	3.94	24	3.34812	59	3.43753	248	3.82359	11	{(expect)}>ion>	(expect)	expect	0
smallest	1	-est	suffix	980	4.14414	small	6.88551	0.000158823	6.24998	0.358257	977	0.000158836	517	0.430833	JJS	980	small	54	1.73239	282	4.32	63	4.04	2308	4.06	225	4.30429	279	4.10654	476	4.10591	11	{(small)}>est>	(small)	small	1	small
merely	1	-ly	suffix	2424	4.53718	merely	7.79235	0.000393517	6.22851	0.35183	2421	0.000393594	506	0.421667	RB	2424	merely	0	0	46	3.54	0	2.23	1355	3.83	202	4.25768	637	4.4642	1585	4.62769	11	{(mere)}>ly>	(mere)	mere	1	mere
consciousness	1	-ness	suffix	996	4.15117	consciousness	6.90174	0.000161424	5.84064	0.251407	993	0.000161437	343	0.285833	NN	996	consciousness	0	0	22	3.23	0	2.23	911	3.66	35	3.50648	191	3.94268	770	4.31444	11	{(conscious)}>ness>	(conscious)	conscious	1	conscious
defiantly	1	-ant	suffix	342	3.68777	defiantly	5.83773	5.55991e-05	5.42495	0.172552	342	5.56006e-05	226	0.188333	RB	342	defiantly	0	0	1	2.17	0	2.23	61	2.49	66	3.77626	130	3.77665	146	3.5947	12	{(defy)}>ant>>ly>	(defy)	defy	1	defi
defiantly	2	-ly	suffix	342	3.68777	defiantly	5.83773	5.55991e-05	5.42495	0.172552	342	5.56006e-05	226	0.188333	RB	342	defiantly	0	0	1	2.17	0	2.23	61	2.49	66	3.77626	130	3.77665	146	3.5947	12	{(defy)}>ant>>ly>	(defy)	defy	1	defiant
reasonable	1	-able	suffix	918	4.11579	reasonable	6.81454	0.000147932	6.00881	0.291425	910	0.000147943	406	0.338333	JJ	918	reasonable	0	0	104	3.89	3	2.83	5418	4.43	117	4.02206	198	3.95824	603	4.20842	11	{(reason)}>able>	(reason)	reason	1	reason
hazy	1	-y	suffix	461	3.81711	hazy	6.1334	7.47817e-05	5.59842	0.20226	460	7.47845e-05	269	0.224167	JJ.NN.RB.VBN.VBP	447.9.1.2.2	hazy.hazy.hazy.hazy.hazy	0	0	7	2.77	3	2.83	365	3.26	49	3.64915	128	3.76997	284	3.88223	11	{(haze)}>y>	(haze)	haze	1	haze
groggily	1	-y	suffix	122	3.24238	groggily	4.81218	1.98339e-05	4.52179	0.0730956	122	1.98341e-05	91	0.0758333	RB	122	groggily	0	0	0	0	0	0	0	0	31	3.45533	41	3.28263	50	3.13496	12	{(grog)}>y>>ly>	(grog)	grog	1	grog
groggily	2	-ly	suffix	122	3.24238	groggily	4.81218	1.98339e-05	4.52179	0.0730956	122	1.98341e-05	91	0.0758333	RB	122	groggily	0	0	0	0	0	0	0	0	31	3.45533	41	3.28263	50	3.13496	12	{(grog)}>y>>ly>	(grog)	grog	1	groggy
agreeably	1	-able	suffix	52	2.87675	agreeably	3.97029	8.45386e-06	3.61092	0.0295588	52	8.4539e-06	36	0.03	RB	52	agreeably	0	0	0	1.86	0	2.23	11	1.77	6	2.79528	16	2.88983	30	2.91875	12	{(agree)}>able>>y>	(agree)	agree	1	agree
agreeably	2	-y	suffix	52	2.87675	agreeably	3.97029	8.45386e-06	3.61092	0.0295588	52	8.4539e-06	36	0.03	RB	52	agreeably	0	0	0	1.86	0	2.23	11	1.77	6	2.79528	16	2.88983	30	2.91875	12	{(agree)}>able>>y>	(agree)	agree	1	agreeable
softened	1	-en	suffix	686	3.98943	soften	6.53088	0.000111358	5.79606	0.241638	685	0.000111364	328	0.273333	JJ.VBD.VBN	14.399.273	softened.soften.soften	0	0	7	2.77	1	2.53	322	3.2	74	3.82524	180	3.91706	432	4.06387	11	{(soft)}>en>	(soft)	soft	1	soft
accumulates	1	-ate	suffix	8	2.10671	accumulate	2.19722	1.3006e-06	2.19722	0.00664454	8	1.3006e-06	8	0.00666667	VBZ	8	accumulate	0	0	1	2.17	0	2.23	40	2.31	1	2.25121	1	1.96041	6	2.27248	111	{<a<(cumul)>ate>}	<a<(cumul)>ate>	cumul	0
older	1	-er	suffix	6510	4.96612	old	8.76904	0.00104497	6.90375	0.60386	6431	0.00104552	995	0.829167	JJR	6510	old	43	1.63347	692	4.7	99	4.23	11483	4.76	941	4.92423	2119	4.98572	3450	4.96533	11	{(old)}>er>	(old)	old	1	old
threaten	1	-en	suffix	459	3.81523	threaten	6.12468	7.41314e-05	5.63835	0.209721	456	7.41342e-05	280	0.233333	VB.VBP	375.84	threaten.threaten	0	0	48	3.55	0	2.23	1199	3.77	37	3.52996	125	3.75975	297	3.9016	11	{(threat)}>en>	(threat)	threat	1	threat
provincial	1	-al	suffix	101	3.16107	provincial	4.61512	1.62574e-05	3.82864	0.036814	100	1.62575e-05	45	0.0375	JJ	101	provincial	0	0	0	1.86	0	2.23	387	3.28	5	2.72833	14	2.83547	82	3.34646	11	{(province)}>al>	(province)	province	0
currently	1	-ly	suffix	665	3.97595	currently	6.49979	0.000107944	5.69036	0.219805	664	0.00010795	295	0.245833	RB	665	currently	0	0	188	4.14	1	2.53	8987	4.65	99	3.95018	192	3.94494	374	4.00142	11	{(current)}>ly>	(current)	current	1	current
personal	1	-al	suffix	2798	4.59947	personal	7.92949	0.000451369	6.50578	0.442547	2777	0.000451471	668	0.556667	JJ.NN	2797.1	personal.personal	3	0.477121	539	4.6	28	3.69	15501	4.89	248	4.34638	674	4.48869	1876	4.70085	11	{(person)}>al>	(person)	person	1	person
therapy	1	-y	suffix	332	3.67492	therapy	5.79301	5.31606e-05	4.76217	0.0922753	327	5.3162e-05	116	0.0966667	NN	332	therapy	0	0	71	3.72	1	2.53	1663	3.92	14	3.12627	39	3.26144	279	3.87454	11	{(therap)>y>}	(therap)>y>	therap	0
fortunately	1	-ate	suffix	1069	4.18185	fortunately	6.97541	0.000173778	5.99894	0.288931	1069	0.000173793	402	0.335	RB	1069	fortunately	5	0.69897	147	4.03	20	3.55	2441	4.08	218	4.29063	321	4.16724	530	4.15248	12	{(fortune)}>ate>>ly>	(fortune)	fortune	1	fortune
fortunately	2	-ly	suffix	1069	4.18185	fortunately	6.97541	0.000173778	5.99894	0.288931	1069	0.000173793	402	0.335	RB	1069	fortunately	5	0.69897	147	4.03	20	3.55	2441	4.08	218	4.29063	321	4.16724	530	4.15248	12	{(fortune)}>ate>>ly>	(fortune)	fortune	1	fortunate
blissfully	1	-ful	suffix	111	3.20169	blissfully	4.7185	1.80457e-05	4.49981	0.0715452	111	1.80458e-05	89	0.0741667	RB	111	blissfully	0	0	8	2.82	3	2.83	169	2.93	20	3.2724	41	3.28263	50	3.13496	12	{(bliss)}>ful>>ly>	(bliss)	bliss	1	bliss
blissfully	2	-ly	suffix	111	3.20169	blissfully	4.7185	1.80457e-05	4.49981	0.0715452	111	1.80458e-05	89	0.0741667	RB	111	blissfully	0	0	8	2.82	3	2.83	169	2.93	20	3.2724	41	3.28263	50	3.13496	12	{(bliss)}>ful>>ly>	(bliss)	bliss	1	blissful
youngest	1	-est	suffix	1147	4.21241	young	7.03174	0.000183855	6.14633	0.328104	1131	0.000183872	466	0.388333	JJS	1147	young	14	1.14613	206	4.18	23	3.61	2852	4.15	188	4.22664	471	4.33332	488	4.1167	11	{(young)}>est>	(young)	young	1	young
innocent	1	-ant	suffix	2071	4.46886	innocent	7.62803	0.000333873	6.43615	0.418162	2054	0.000333929	623	0.519167	JJ	2071	innocent	5	0.69897	264	4.29	3	2.83	4022	4.3	234	4.32125	560	4.40835	1277	4.53392	11	{(innoc)>ant>}	(innoc)>ant>	innoc	0
richest	1	-est	suffix	271	3.58704	rich	5.60212	4.38943e-05	5.1358	0.131759	270	4.38952e-05	169	0.140833	JJS	271	rich	8	0.90309	31	3.37	0	2.23	1279	3.8	39	3.55224	93	3.63251	139	3.57351	11	{(rich)}>est>	(rich)	rich	1	rich
nursery	1	-ory	suffix	750	4.02811	nursery	6.61204	0.000120786	5.34233	0.159849	743	0.000120793	208	0.173333	NN	750	nursery	0	0	96	3.85	646	5.04	2914	4.16	171	4.18571	329	4.1779	250	3.82706	11	{(nurse)}>ory>	(nurse)	nurse	0
lawyer	1	-er	suffix	1481	4.32332	lawyer	7.28207	0.000236194	5.57595	0.198168	1453	0.000236221	263	0.219167	NN	1481	lawyer	0	0	70	3.72	0	2.23	3452	4.23	78	3.84781	537	4.39016	866	4.36541	11	{(law)>er>}	(law)>er>	law	0
primary	1	-ory	suffix	565	3.90529	primary	6.33328	9.13629e-05	5.47227	0.180236	562	9.13671e-05	237	0.1975	JJ.NN	520.45	primary.primary	27	1.43136	192	4.15	10	3.27	5070	4.4	90	3.90922	215	3.99384	260	3.84403	11	{(prim)}>ory>	(prim)	prim	1
constantly	1	-ly	suffix	1534	4.33858	constantly	7.33041	0.000247896	6.29895	0.373286	1525	0.000247927	543	0.4525	RB	1534	constantly	0	0	272	4.3	0	2.23	4248	4.32	190	4.23121	420	4.28366	924	4.39353	11	{(constant)}>ly>	(constant)	constant	1	constant
mysterious	1	-ory	suffix	2020	4.45804	mysterious	7.60639	0.000326722	6.4708	0.430158	2010	0.000326776	645	0.5375	JJ	2020	mysterious	11	1.04139	250	4.26	93	4.2	2339	4.06	429	4.58365	732	4.52449	859	4.36189	12	{(myst)>ory>}>ious>	(myst)>ory>	myst	1
latest	1	-est	suffix	1246	4.24834	late	7.12448	0.000201735	6.32794	0.382424	1241	0.000201756	559	0.465833	JJS	1246	late	3	0.477121	919	4.83	198	4.53	13356	4.82	216	4.28664	411	4.27428	619	4.21978	11	{(late)}>est>	(late)	late	1	lat
consciously	1	-ly	suffix	225	3.50658	consciously	5.4161	3.64161e-05	5.01728	0.117783	224	3.64168e-05	150	0.125	RB	225	consciously	0	0	1	2.17	0	2.23	252	3.1	7	2.85327	39	3.26144	179	3.68266	11	{(conscious)}>ly>	(conscious)	conscious	1	conscious
expensive	1	-ive	suffix	1450	4.31414	expensive	7.2717	0.000233755	6.38012	0.399335	1438	0.000233783	589	0.490833	JJ	1450	expensive	11	1.04139	441	4.51	18	3.51	12342	4.79	258	4.36348	471	4.33332	721	4.28592	11	{(expense)}>ive>	(expense)	expense	1	expense
bossy	1	-y	suffix	240	3.53449	bossy	5.46806	3.8367e-05	5.07517	0.124428	236	3.83677e-05	159	0.1325	JJ	240	bossy	8	0.90309	133	3.99	64	4.04	524	3.42	88	3.89957	72	3.52271	80	3.33587	11	{(boss)}>y>	(boss)	boss	1	bos
portable	1	-able	suffix	284	3.60732	portable	5.65249	4.61702e-05	5.0876	0.125898	284	4.61713e-05	161	0.134167	JJ.NN	283.1	portable.portable	0	0	61	3.66	21	3.57	831	3.62	37	3.52996	67	3.49189	180	3.68507	11	{(port)}>able>	(port)	port	1	port
warranty	1	-y	suffix	8	2.10671	warranty	2.19722	1.3006e-06	1.79176	0.00415801	8	1.3006e-06	5	0.00416667	NN	8	warranty	0	0	2	2.34	0	2.23	323	3.21	2	2.4273	1	1.96041	5	2.20554	11	{(warrant)}>y>	(warrant)	warrant	1	warrant
officially	1	-al	suffix	818	4.06575	officially	6.70564	0.000132652	5.95584	0.278263	816	0.000132661	385	0.320833	RB	818	officially	0	0	261	4.28	12	3.34	2962	4.17	121	4.03654	221	4.00574	476	4.10591	12	{(office)>al>}>ly>	(office)>al>	office	0
officially	2	-ly	suffix	818	4.06575	officially	6.70564	0.000132652	5.95584	0.278263	816	0.000132661	385	0.320833	RB	818	officially	0	0	261	4.28	12	3.34	2962	4.17	121	4.03654	221	4.00574	476	4.10591	12	{(office)>al>}>ly>	(office)>al>	office	1	official
important	1	-ant	suffix	10966	5.19256	important	9.29192	0.00176222	7.01751	0.657088	10849	0.00176378	1115	0.929167	JJ.RB	10965.1	important.important	124	2.09342	3825	5.45	1101	5.27	74398	5.57	2024	5.25661	3789	5.23802	5153	5.13953	11	{(import)>ant>}	(import)>ant>	import	1	import
pathetic	1	-ic	suffix	1029	4.16531	pathetic	6.9344	0.000166788	5.98394	0.285179	1026	0.000166802	396	0.33	JJ	1029	pathetic	0	0	231	4.23	4	2.93	1993	4	196	4.24465	231	4.02487	602	4.2077	11	{(patho)>ic>}	(patho)>ic>	patho	0
dental	1	-al	suffix	119	3.23165	dental	4.77068	1.90211e-05	4.30407	0.0590548	117	1.90213e-05	73	0.0608333	JJ	119	dental	0	0	61	3.66	1	2.53	734	3.56	32	3.4687	29	3.1365	58	3.19824	11	{(dent)>al>}	(dent)>al>	dent	1	dent
scientific	1	-ant	suffix	808	4.06042	scientific	6.68336	0.000129726	5.59842	0.20226	798	0.000129735	269	0.224167	JJ	808	scientific	3	0.477121	308	4.35	16	3.46	3898	4.29	165	4.17029	277	4.10343	366	3.99205	12	{(sci)>ant>>ic>}	(sci)>ant>>ic>	sci	0
scientific	2	-ic	suffix	808	4.06042	scientific	6.68336	0.000129726	5.59842	0.20226	798	0.000129735	269	0.224167	JJ	808	scientific	3	0.477121	308	4.35	16	3.46	3898	4.29	165	4.17029	277	4.10343	366	3.99205	12	{(sci)>ant>>ic>}	(sci)>ant>>ic>	sci	0
presenter	1	-er	suffix	74	3.02753	presenter	4.31749	1.20305e-05	3.85015	0.0376169	74	1.20305e-05	46	0.0383333	NN	74	presenter	0	0	512	4.57	3	2.83	2887	4.16	32	3.4687	25	3.07436	17	2.68266	11	{(present)}>er>	(present)	present	1	present
adorably	1	-able	suffix	22	2.5142	adorably	3.13549	3.57664e-06	2.99573	0.0157093	22	3.57665e-06	19	0.0158333	RB	22	adorably	3	0.477121	1	2.17	0	2.23	4	1.39	3	2.55224	3	2.26144	16	2.65784	12	{(adore)}>able>>y>	(adore)	adore	1	adore
adorably	2	-y	suffix	22	2.5142	adorably	3.13549	3.57664e-06	2.99573	0.0157093	22	3.57665e-06	19	0.0158333	RB	22	adorably	3	0.477121	1	2.17	0	2.23	4	1.39	3	2.55224	3	2.26144	16	2.65784	12	{(adore)}>able>>y>	(adore)	adore	1	adorable
invisible	1	-able	suffix	3385	4.68216	invisible	8.11373	0.00054269	6.5903	0.473643	3339	0.000542838	727	0.605833	JJ	3385	invisible	19	1.27875	447	4.52	157	4.43	2061	4.01	658	4.76907	1121	4.70938	1606	4.6334	111	<im<{(vis)>able>}	(vis)>able>	vis	0
capital	1	-al	suffix	1439	4.31083	capital	7.25134	0.000229042	5.94542	0.275736	1409	0.000229068	381	0.3175	JJ.NN	31.1408	capital.capital	41	1.61278	221	4.21	6	3.08	11885	4.77	201	4.25553	362	4.21929	876	4.37039	11	{(capit)>al>}	(capit)>al>	capit	1	capite
rocker	1	-er	suffix	94	3.13019	rocker	4.55388	1.52819e-05	3.98898	0.0432191	94	1.5282e-05	53	0.0441667	NN	94	rocker	0	0	14	3.04	4	2.93	283	3.15	13	3.09631	35	3.21569	46	3.09948	11	{(rock)}>er>	(rock)	rock	1	rock
invitation	1	-ion	suffix	949	4.13019	invitation	6.85118	0.000153459	6.05209	0.302571	944	0.000153471	424	0.353333	NN	949	invitation	11	1.04139	66	3.69	70	4.08	1460	3.86	148	4.12337	209	3.9816	592	4.20044	11	{(invite)}>ion>	(invite)	invite	0
crazy	1	-y	suffix	5876	4.92163	crazy	8.66716	0.00094379	6.68211	0.509324	5808	0.000944235	797	0.664167	JJ.NNP.RB	5873.2.1	crazy.crazy.crazy	43	1.63347	2292	5.22	333	4.75	12351	4.79	992	4.94713	1351	4.79036	3533	4.97565	11	{(craze)}>y>	(craze)	craze	1	craze
sooner	1	-er	suffix	2564	4.56156	soon	7.80954	0.000400342	6.59441	0.475198	2463	0.000400422	730	0.608333	RB.RBR	283.2281	sooner.soon	5	0.69897	203	4.17	74	4.11	3436	4.23	365	4.51366	815	4.57107	1384	4.56884	11	{(soon)}>er>	(soon)	soon	1	soon
guilty	1	-y	suffix	2629	4.57243	guilty	7.84854	0.000416268	6.56386	0.463734	2561	0.000416354	708	0.59	JJ	2629	guilty	0	0	310	4.36	6	3.08	7564	4.57	321	4.45804	725	4.52032	1583	4.62714	11	{(guilt)}>y>	(guilt)	guilt	1	guilt
study	1	-y	suffix	4170	4.77271	study	8.32652	0.000671372	6.63068	0.489091	4131	0.000671597	757	0.630833	NN.VB.VBP	2567.1357.246	study.study.study	11	1.04139	276	4.31	20	3.55	8222	4.61	562	4.70069	1394	4.80396	2214	4.77276	11	{(stud)>y>}	(stud)>y>	stud	1	stud
manager	1	-er	suffix	1142	4.21052	manager	7.03262	0.000184018	5.70711	0.223144	1132	0.000184035	300	0.25	NN	1142	manager	19	1.27875	434	4.5	56	3.99	16102	4.9	244	4.33935	525	4.38037	373	4.00026	11	{(manage)}>er>	(manage)	manage	1	manage
summery	1	-y	suffix	26	2.58383	summery	3.29584	4.22694e-06	3.21888	0.0198026	26	4.22695e-06	24	0.02	JJ.NN	24.2	summery.summery	0	0	16	3.09	11	3.31	218	3.04	2	2.4273	11	2.73856	13	2.57351	11	{(summer)}>y>	(summer)	summer	1	summer
municipality	1	-ity	suffix	26	2.58383	municipality	3.29584	4.22694e-06	2.19722	0.00664454	26	4.22695e-06	8	0.00666667	NN	26	municipality	0	0	1	2.17	0	2.23	24	2.09	18	3.22893	1	1.96041	7	2.33048	11	{(municipal)}>ity>	(municipal)	municipal	1	municipal
dizziness	1	-ness	suffix	227	3.51041	dizziness	5.42935	3.69038e-05	5.01064	0.117042	227	3.69045e-05	149	0.124167	NN	227	dizziness	0	0	13	3.01	0	2.23	112	2.75	22	3.31191	65	3.47893	140	3.57661	11	{(dizzy)}>ness>	(dizzy)	dizzy	1	dizzy
driver	1	-er	suffix	3375	4.68087	driver	8.11552	0.000543665	6.46303	0.427444	3345	0.000543813	640	0.533333	NN	3375	driver	92	1.96379	314	4.36	1248	5.33	10301	4.71	685	4.78651	989	4.65502	1701	4.65835	11	{(drive)}>er>	(drive)	drive	1	drive
seventy	1	-ity	suffix	718	4.0092	seventy	6.55962	0.000114609	5.78996	0.240328	705	0.000114615	326	0.271667	CD	718	seventy	0	0	1	2.17	0	2.23	83	2.62	87	3.89466	246	4.05208	385	4.01397	11	{(seven)}>ity>	(seven)	seven	0
compositions	2	-ion	suffix	45	2.81523	composition	3.82864	7.31585e-06	3.09104	0.0173486	45	7.31587e-06	21	0.0175	NNS	45	composition	0	0	1	2.17	0	2.23	166	2.92	4	2.64915	20	2.9816	21	2.76981	112	{<co<(pose)}>it>>ion>	<co<(pose)	pose	1	composite
earful	1	-ful	suffix	18	2.43122	earful	2.94444	2.92634e-06	2.83321	0.0132452	18	2.92635e-06	16	0.0133333	JJ.NN	14.4	earful.earful	0	0	2	2.34	2	2.71	41	2.32	3	2.55224	4	2.35835	11	2.50657	11	{(ear)}>ful>	(ear)	ear	1	ear
strangeness	1	-ness	suffix	248	3.54867	strangeness	5.50533	3.98301e-05	4.99043	0.114816	245	3.98309e-05	146	0.121667	NN	248	strangeness	0	0	5	2.64	0	2.23	81	2.61	48	3.64038	56	3.41526	144	3.58875	11	{(strange)}>ness>	(strange)	strange	1	strange
movie	1	-y	suffix	2530	4.55576	movie	7.82004	0.000404567	6.04737	0.301338	2489	0.000404649	422	0.351667	NN	2530	movie	3	0.477121	1143	4.92	117	4.3	8371	4.62	440	4.59462	412	4.27533	1678	4.65244	11	{(move)}>y>	(move)	move	0
paralysed	1	-ize	suffix	203	3.4621	paralysed	5.31812	3.30022e-05	4.8752	0.102857	203	3.30027e-05	130	0.108333	JJ	203	paralysed	0	0	31	3.37	0	2.23	671	3.52	36	3.51838	70	3.51064	97	3.41861	11	{(para)>ize>}	(para)>ize>	para	0
sweaty	1	-y	suffix	831	4.07259	sweaty	6.72022	0.000134603	5.99894	0.288931	828	0.000134612	402	0.335	FW.JJ.NN.VBP	1.814.15.1	sweaty.sweaty.sweaty.sweaty	3	0.477121	158	4.07	16	3.46	832	3.62	103	3.96721	251	4.06078	477	4.10681	11	{(sweat)}>y>	(sweat)	sweat	1	sweat
braver	1	-er	suffix	310	3.64523	brave	5.73334	5.00718e-05	5.3845	0.16622	308	5.00731e-05	217	0.180833	JJ.JJR.NN.NNP.RB.VB.VBN.VBP	131.111.62.1.1.1.1.2	braver.brave.braver.braver.braver.braver.braver.braver	3	0.477121	42	3.5	12	3.34	269	3.13	65	3.76973	108	3.69681	137	3.56727	11	{(brave)}>er>	(brave)	brave	1	brave
thirsty	1	-y	suffix	810	4.06149	thirsty	6.69084	0.000130702	5.98394	0.285179	804	0.00013071	396	0.33	JJ	810	thirsty	16	1.20412	114	3.92	173	4.47	985	3.69	150	4.12916	256	4.06932	404	4.03484	11	{(thirst)}>y>	(thirst)	thirst	1	thirst
equipment	1	-ment	suffix	1503	4.32972	equipment	7.31055	0.00024302	6.17794	0.337067	1495	0.00024305	481	0.400833	NN	1503	equipment	11	1.04139	403	4.47	90	4.19	6777	4.53	368	4.51721	504	4.36267	631	4.2281	11	{(equip)}>ment>	(equip)	equip	1	equip
sneakers	1	-er	suffix	489	3.84267	sneaker	6.18208	7.85206e-05	5.18178	0.137586	483	7.85237e-05	177	0.1475	NNS	489	sneaker	0	0	18	3.14	0	2.23	98	2.69	94	3.9279	103	3.67642	292	3.89425	11	{(sneak)}>er>	(sneak)	sneak	1	sneak
lately	1	-ly	suffix	1464	4.31831	lately	7.28824	0.000237656	6.2691	0.364064	1462	0.000237685	527	0.439167	RB	1464	lately	3	0.477121	114	3.92	15	3.44	1539	3.88	227	4.30812	325	4.1726	912	4.38786	11	{(late)}>ly>	(late)	late	1	late
society	1	-ity	suffix	3861	4.73928	society	8.23563	0.000613045	6.1203	0.320875	3772	0.000613233	454	0.378333	NN	3861	society	3	0.477121	210	4.19	1	2.53	19143	4.98	334	4.47523	1958	4.95142	1569	4.62329	11	{(socio)>ity>}	(socio)>ity>	socio	0
prevention	1	-ion	suffix	51	2.86847	prevention	3.91202	7.96614e-06	3.29584	0.0214353	49	7.96617e-06	26	0.0216667	NN	51	prevention	0	0	7	2.77	2	2.71	620	3.49	2	2.4273	18	2.93814	31	2.93254	11	{(prevent)}>ion>	(prevent)	prevent	1	prevent
cruelty	1	-ity	suffix	667	3.97725	cruelty	6.48311	0.000106156	5.54126	0.191997	653	0.000106161	254	0.211667	NN	667	cruelty	0	0	26	3.3	0	2.23	715	3.55	57	3.71361	140	3.8086	470	4.10041	11	{(cruel)}>ity>	(cruel)	cruel	0
patiently	1	-ly	suffix	866	4.09049	patiently	6.76388	0.000140617	6.09357	0.313593	865	0.000140627	442	0.368333	RB	866	patiently	11	1.04139	17	3.12	11	3.31	399	3.3	182	4.21263	261	4.07768	423	4.05475	11	{(patient)}>ly>	(patient)	patient	1	patient
descriptions	1	-ion	suffix	202	3.45997	description	5.3033	3.25145e-05	4.97673	0.113329	200	3.2515e-05	144	0.12	NNS	202	description	3	0.477121	8	2.82	0	2.23	370	3.27	35	3.50648	59	3.43753	108	3.46481	111	{<de<(script)>ion>}	<de<(script)>ion>	script	0
gruffly	1	-ly	suffix	280	3.60118	gruffly	5.63835	4.552e-05	5.22036	0.142656	280	4.5521e-05	184	0.153333	RB	280	gruffly	0	0	0	1.86	0	2.23	4	1.39	46	3.62228	105	3.68469	129	3.54133	11	{(gruff)}>ly>	(gruff)	gruff	1	gruff
doggies	1	-y	suffix	15	2.35659	doggie	2.77259	2.43862e-06	2.3979	0.0082988	15	2.43862e-06	10	0.00833333	NNS.VBZ	14.1	doggie.doggy	0	0	17	3.12	31	3.74	132	2.82	6	2.79528	5	2.43753	4	2.12636	11	{(dog)}>y>	(dog)	dog	0
elderly	1	-ly	suffix	907	4.11056	elderly	6.80793	0.000146957	5.98141	0.284552	904	0.000146968	395	0.329167	JJ	907	elderly	3	0.477121	55	3.61	1	2.53	4224	4.32	161	4.1597	327	4.17526	419	4.05064	11	{(elder)}>ly>	(elder)	elder	1	elder
weaker	1	-er	suffix	506	3.85748	weak	6.17587	7.80329e-05	5.66296	0.214439	480	7.8036e-05	287	0.239167	JJR	506	weak	5	0.69897	48	3.55	2	2.71	1195	3.77	80	3.85867	148	3.83257	278	3.87299	11	{(weak)}>er>	(weak)	weak	1	weak
players	1	-er	suffix	1627	4.36413	player	7.3815	0.000260899	5.69373	0.220473	1605	0.000260933	296	0.246667	NNS	1627	player	8	0.90309	770	4.75	60	4.02	29997	5.17	277	4.39423	815	4.57107	535	4.15655	11	{(play)}>er>	(play)	play	1	play
entry	1	-y	suffix	1069	4.18185	entry	6.96791	0.000172477	5.9108	0.267479	1061	0.000172492	368	0.306667	NN	1069	entry	3	0.477121	125	3.96	50	3.94	2360	4.07	114	4.01088	248	4.05558	707	4.27742	11	{(enter)>y>}	(enter)>y>	enter	1	entre
trespassers	1	-er	suffix	54	2.89283	trespasser	3.95124	8.29129e-06	3.68888	0.031983	51	8.29132e-06	39	0.0325	NNS	54	trespasser	0	0	1	2.17	0	2.23	36	2.26	19	3.25121	21	3.00181	14	2.60348	11	{(trespass)}>er>	(trespass)	trespass	1	trespass
trespasser	1	-er	suffix	23	2.53268	trespasser	3.17805	3.73922e-06	3.17805	0.0189853	23	3.73922e-06	23	0.0191667	NN	23	trespasser	0	0	3	2.47	0	2.23	16	1.93	4	2.64915	7	2.56247	12	2.54133	11	{(trespass)}>er>	(trespass)	trespass	1	trespass
mousy	1	-y	suffix	109	3.19386	mousy	4.70048	1.77205e-05	4.33073	0.0606246	109	1.77207e-05	75	0.0625	JJ	109	mousy	0	0	1	2.17	3	2.83	25	2.11	11	3.02936	48	3.34958	50	3.13496	11	{(mouse)}>y>	(mouse)	mouse	1	mous
caretaker	1	-er	suffix	341	3.6865	caretaker	5.82895	5.51114e-05	4.57471	0.076961	339	5.51129e-05	96	0.08	NN	341	caretaker	27	1.43136	229	4.23	1	2.53	729	3.56	111	3.9994	164	3.87687	66	3.25346	21	{(care)}{(take)}>er>	(care)	care	0
expressionless	1	-ion	suffix	302	3.63391	expressionless	5.71373	4.90964e-05	5.1985	0.139762	302	4.90976e-05	180	0.15	JJ	302	expressionless	0	0	0	1.86	0	2.23	13	1.84	22	3.31191	63	3.46556	217	3.76584	112	{<ex<(press)}>ion>>less>	<ex<(press)	press	1	express
expressionless	2	-less	suffix	302	3.63391	expressionless	5.71373	4.90964e-05	5.1985	0.139762	302	4.90976e-05	180	0.15	JJ	302	expressionless	0	0	0	1.86	0	2.23	13	1.84	22	3.31191	63	3.46556	217	3.76584	112	{<ex<(press)}>ion>>less>	<ex<(press)	press	1	expression
facial	1	-al	suffix	233	3.52169	facial	5.45104	3.77167e-05	5.03695	0.120003	232	3.77174e-05	153	0.1275	JJ	233	facial	0	0	97	3.86	1	2.53	1020	3.7	26	3.38154	66	3.48546	141	3.57968	11	{(face)}>al>	(face)	face	0
unexpectedly	1	-ly	suffix	632	3.95387	unexpectedly	6.44889	0.00010258	5.84064	0.251407	631	0.000102585	343	0.285833	RB	632	unexpectedly	3	0.477121	14	3.04	2	2.71	464	3.36	101	3.95878	185	3.9289	346	3.96772	111	<un<{(expect)}>ly>	(expect)	expect	1	unexpected
caretakers	1	-er	suffix	52	2.87675	caretaker	3.97029	8.45386e-06	3.61092	0.0295588	52	8.4539e-06	36	0.03	NNS	52	caretaker	0	0	7	2.77	5	3.01	53	2.43	14	3.12627	26	3.09075	12	2.54133	21	{(care)}{(take)}>er>	(care)	care	0
seventies	1	-ity	suffix	88	3.10186	seventy	4.48864	1.43065e-05	4.12713	0.0495835	88	1.43066e-05	61	0.0508333	NNS	88	seventy	0	0	2	2.34	0	2.23	285	3.15	11	3.02936	21	3.00181	56	3.18326	11	{(seven)}>ity>	(seven)	seven	0
government	1	-ment	suffix	4124	4.7679	government	8.2938	0.000649764	6.09582	0.314202	3998	0.000649975	443	0.369167	NN	4124	government	5	0.69897	571	4.62	0	2.23	116509	5.76	258	4.36348	1608	4.86594	2258	4.7813	11	{(govern)}>ment>	(govern)	govern	1	govern
younger	1	-er	suffix	3779	4.72996	young	8.21392	0.000599884	6.76504	0.543293	3691	0.000600064	866	0.721667	JJR	3779	young	11	1.04139	369	4.43	31	3.74	7793	4.59	518	4.66535	1139	4.71629	2122	4.75434	11	{(young)}>er>	(young)	young	1	young
bulldozers	1	-er	suffix	77	3.04457	bulldozer	4.34381	1.23556e-05	3.21888	0.0198026	76	1.23557e-05	24	0.02	NNS	77	bulldozer	5	0.69897	7	2.77	0	2.23	127	2.8	27	3.39734	30	3.15074	20	2.74961	21	{(bull)}{(doze)}>er>	(bull)	bull	1	bulldoze
bulldozer	1	-er	suffix	123	3.24589	bulldozer	4.77912	1.91837e-05	3.63759	0.0303675	118	1.91838e-05	37	0.0308333	NN	123	bulldozer	8	0.90309	19	3.17	6	3.08	163	2.91	38	3.54125	71	3.51672	14	2.60348	21	{(bull)}{(doze)}>er>	(bull)	bull	1	bulldoze
uncomfortable	1	-able	suffix	2308	4.5159	uncomfortable	7.74066	0.00037369	6.6107	0.481397	2299	0.00037376	742	0.618333	JJ	2308	uncomfortable	5	0.69897	124	3.96	10	3.27	2745	4.13	290	4.41407	685	4.49571	1333	4.55254	111	<un<{(comfort)}>able>	(comfort)	comfort	0
eraser	1	-er	suffix	168	3.38036	eraser	5.11799	2.69871e-05	4.07754	0.0472016	166	2.69874e-05	58	0.0483333	NN	168	eraser	0	0	8	2.82	1	2.53	23	2.08	41	3.57343	24	3.05732	103	3.44442	11	{(erase)}>er>	(erase)	erase	1	eras
duster	1	-er	suffix	144	3.31384	duster	4.96981	2.32479e-05	4.2485	0.0559076	143	2.32482e-05	69	0.0575	NN	144	duster	8	0.90309	40	3.48	76	4.12	275	3.14	43	3.59363	42	3.29285	59	3.20554	11	{(dust)}>er>	(dust)	dust	1	dust
player	1	-er	suffix	1492	4.32653	player	7.29097	0.000238306	5.96358	0.280154	1466	0.000238335	388	0.323333	NN	1492	player	3	0.477121	990	4.86	149	4.41	19548	4.99	252	4.3533	631	4.4601	609	4.21272	11	{(play)}>er>	(play)	play	1	play
erasers	1	-er	suffix	136	3.28919	eraser	4.89784	2.16222e-05	3.13549	0.0181673	133	2.16225e-05	22	0.0183333	NNS	136	eraser	0	0	4	2.56	0	2.23	9	1.7	2	2.4273	11	2.73856	123	3.52081	11	{(erase)}>er>	(erase)	erase	1	eras
joggers	1	-er	suffix	55	2.90066	jogger	4.02535	8.94158e-06	3.49651	0.0263173	55	8.94162e-06	32	0.0266667	NNS	55	jogger	0	0	2	2.34	0	2.23	57	2.46	9	2.95018	9	2.65938	37	3.00717	11	{(jog)}>er>	(jog)	jog	1	jog
container	1	-er	suffix	612	3.93993	container	6.40688	9.8353e-05	5.43808	0.174653	605	9.83578e-05	229	0.190833	NN	612	container	0	0	63	3.67	37	3.81	1195	3.77	83	3.87446	171	3.89491	358	3.98248	111	{<co<(tain)}>er>	<co<(tain)	tain	1	contain
receptionist	1	-ion	suffix	280	3.60118	receptionist	5.63479	4.53574e-05	4.70048	0.0869419	279	4.53584e-05	109	0.0908333	JJ.NN	2.278	receptionist.receptionist	3	0.477121	68	3.7	2	2.71	451	3.35	86	3.8897	88	3.60877	106	3.45677	112	{<re<(cept)>ion>}>ist>	<re<(cept)>ion>	cept	0
receptionist	2	-ist	suffix	280	3.60118	receptionist	5.63479	4.53574e-05	4.70048	0.0869419	279	4.53584e-05	109	0.0908333	JJ.NN	2.278	receptionist.receptionist	3	0.477121	68	3.7	2	2.71	451	3.35	86	3.8897	88	3.60877	106	3.45677	112	{<re<(cept)>ion>}>ist>	<re<(cept)>ion>	cept	1	reception
apologetically	1	-ic	suffix	362	3.71238	apologetically	5.8944	5.88504e-05	5.48894	0.183016	362	5.88521e-05	241	0.200833	RB	362	apologetically	0	0	0	1.86	0	2.23	3	1.3	78	3.84781	125	3.75975	159	3.63151	12	{(apolog)>ic>}>ly>	(apolog)>ic>	apolog	0
apologetically	2	-ly	suffix	362	3.71238	apologetically	5.8944	5.88504e-05	5.48894	0.183016	362	5.88521e-05	241	0.200833	RB	362	apologetically	0	0	0	1.86	0	2.23	3	1.3	78	3.84781	125	3.75975	159	3.63151	12	{(apolog)>ic>}>ly>	(apolog)>ic>	apolog	1	apologetical
history	1	-y	suffix	6107	4.93837	history	8.70135	0.000976598	6.75344	0.538441	6010	0.000977075	856	0.713333	NN	6107	history	11	1.04139	1209	4.95	61	4.02	35603	5.25	783	4.8445	2138	4.98959	3186	4.93077	11	{(history)>y>}	(history)>y>	history	0
anxiously	2	-ly	suffix	1747	4.39501	anxiously	7.46566	0.000283816	6.2691	0.364064	1746	0.000283856	527	0.439167	RB	1747	anxiously	5	0.69897	10	2.91	7	3.13	258	3.11	413	4.56718	711	4.51186	623	4.22257	12	{(anxi)>ious>}>ly>	(anxi)>ious>	anxi	1	anxious
hardened	1	-en	suffix	561	3.90221	harden	6.3315	9.12004e-05	5.7301	0.227799	561	9.12045e-05	307	0.255833	JJ.VBD.VBN	53.129.379	hardened.harden.harden	0	0	19	3.17	0	2.23	427	3.33	67	3.78269	135	3.79292	359	3.98369	11	{(hard)}>en>	(hard)	hard	1	hard
criminals	1	-al	suffix	629	3.95181	criminal	6.43455	0.000101117	5.59471	0.201579	622	0.000101122	268	0.223333	NNS	629	criminal	0	0	111	3.91	0	2.23	2888	4.16	126	4.05398	227	4.01732	276	3.86987	11	{(crimin)>al>}	(crimin)>al>	crimin	0
tinier	1	-er	suffix	39	2.75453	tiny	3.63759	6.01526e-06	3.55535	0.0279394	37	6.01527e-06	34	0.0283333	JJR	39	tiny	0	0	2	2.34	2	2.71	24	2.09	6	2.79528	13	2.80551	20	2.74961	11	{(tiny)}>er>	(tiny)	tiny	1	tiny
constitutional	1	-ion	suffix	154	3.3428	constitutional	5.03044	2.47111e-05	3.85015	0.0376169	152	2.47114e-05	46	0.0383333	JJ	154	constitutional	0	0	6	2.71	0	2.23	1830	3.96	4	2.64915	70	3.51064	80	3.33587	112	{<co<(stitute)}>ion>>al>	<co<(stitute)	stitute	1	constitute
constitutional	2	-al	suffix	154	3.3428	constitutional	5.03044	2.47111e-05	3.85015	0.0376169	152	2.47114e-05	46	0.0383333	JJ	154	constitutional	0	0	6	2.71	0	2.23	1830	3.96	4	2.64915	70	3.51064	80	3.33587	112	{<co<(stitute)}>ion>>al>	<co<(stitute)	stitute	1	constitution
personally	1	-al	suffix	1045	4.172	personally	6.95177	0.000169714	6.16752	0.334088	1044	0.000169728	476	0.396667	RB	1045	personally	5	0.69897	191	4.15	6	3.08	6223	4.49	159	4.1543	274	4.09872	612	4.21485	12	{(person)}>al>>ly>	(person)	person	1	person
personally	2	-ly	suffix	1045	4.172	personally	6.95177	0.000169714	6.16752	0.334088	1044	0.000169728	476	0.396667	RB	1045	personally	5	0.69897	191	4.15	6	3.08	6223	4.49	159	4.1543	274	4.09872	612	4.21485	12	{(person)}>al>>ly>	(person)	person	1	personal
mortally	1	-al	suffix	90	3.11151	mortally	4.51086	1.46316e-05	4.20469	0.0535408	90	1.46317e-05	66	0.055	RB	90	mortally	0	0	1	2.17	0	2.23	67	2.53	10	2.99157	29	3.1365	51	3.14339	12	{(mort)>al>}>ly>	(mort)>al>	mort	1	mort
mortally	2	-ly	suffix	90	3.11151	mortally	4.51086	1.46316e-05	4.20469	0.0535408	90	1.46317e-05	66	0.055	RB	90	mortally	0	0	1	2.17	0	2.23	67	2.53	10	2.99157	29	3.1365	51	3.14339	12	{(mort)>al>}>ly>	(mort)>al>	mort	1	mortal
basically	1	-ic	suffix	1168	4.22029	basically	7.06048	0.000189219	5.82008	0.24686	1164	0.000189237	336	0.28	RB	1168	basically	0	0	1056	4.89	13	3.38	20488	5.01	174	4.19322	252	4.0625	742	4.29838	12	{(base)}>ic>>ly>	(base)	base	0
basically	2	-ly	suffix	1168	4.22029	basically	7.06048	0.000189219	5.82008	0.24686	1164	0.000189237	336	0.28	RB	1168	basically	0	0	1056	4.89	13	3.38	20488	5.01	174	4.19322	252	4.0625	742	4.29838	12	{(base)}>ic>>ly>	(base)	base	0
incredibly	1	-able	suffix	1163	4.21842	incredibly	7.05186	0.000187594	6.14204	0.326903	1154	0.000187611	464	0.386667	RB	1163	incredibly	3	0.477121	706	4.71	121	4.32	11173	4.74	247	4.34463	365	4.22286	551	4.16933	112	<im<{(cred)>able>}>y>	(cred)>able>	cred	0
incredibly	2	-y	suffix	1163	4.21842	incredibly	7.05186	0.000187594	6.14204	0.326903	1154	0.000187611	464	0.386667	RB	1163	incredibly	3	0.477121	706	4.71	121	4.32	11173	4.74	247	4.34463	365	4.22286	551	4.16933	112	<im<{(cred)>able>}>y>	(cred)>able>	cred	1	incredible
television	1	-ion	suffix	1902	4.43191	television	7.54115	0.000306082	5.99396	0.287682	1883	0.000306129	400	0.333333	NN	1902	television	187	2.27184	578	4.63	98	4.23	14793	4.87	392	4.54457	690	4.49886	820	4.34173	21	{(tele)(vis)>ion>}	(tele)(vis)>ion>	tele	1	televise
stiffly	1	-ly	suffix	734	4.01876	stiffly	6.59987	0.000119323	5.9108	0.267479	734	0.00011933	368	0.306667	JJ.RB	1.733	stiffly.stiffly	3	0.477121	4	2.56	0	2.23	20	2.02	95	3.93245	245	4.05032	394	4.02398	11	{(stiff)}>ly>	(stiff)	stiff	1	stiff
safety	1	-ity	suffix	3381	4.68164	safety	8.11821	0.000545128	6.72022	0.524729	3354	0.000545276	828	0.69	NN.VB	3379.2	safety.safety	49	1.6902	848	4.79	592	5	14142	4.85	654	4.76642	1094	4.6988	1633	4.64064	11	{(safe)}>ity>	(safe)	safe	0
floral	2	-al	suffix	214	3.48491	floral	5.37064	3.47904e-05	4.95583	0.111094	214	3.4791e-05	141	0.1175	JJ	214	floral	0	0	13	3.01	4	2.93	787	3.59	30	3.44154	56	3.41526	128	3.53798	12	{(flor)>a>}>al>	(flor)>a>	flor	1	flor
refreshments	1	-ment	suffix	130	3.26974	refreshment	4.8752	2.11345e-05	4.39445	0.0645385	130	2.11347e-05	80	0.0666667	NNS	130	refreshment	0	0	18	3.14	8	3.19	184	2.96	37	3.52996	53	3.39178	40	3.04017	111	{<re<(fresh)}>ment>	<re<(fresh)	fresh	1	refresh
nocturnal	2	-al	suffix	200	3.45567	nocturnal	5.29832	3.23519e-05	4.69135	0.0861777	199	3.23524e-05	108	0.09	JJ	200	nocturnal	5	0.69897	100	3.87	18	3.51	447	3.35	67	3.78269	29	3.1365	104	3.44858	12	{(noct)>urn>}>al>	(noct)>urn>	noct	1	nocturne
resolutely	1	-ly	suffix	184	3.41964	resolutely	5.22036	2.99133e-05	4.83628	0.0990909	184	2.99138e-05	125	0.104167	RB	184	resolutely	0	0	0	1.86	0	2.23	80	2.6	25	3.36515	58	3.43023	101	3.43599	11	{(resolute)}>ly>	(resolute)	resolute	1	resolute
bloody	1	-y	suffix	3477	4.6938	bloody	8.14352	0.000559102	6.23048	0.352416	3440	0.000559258	507	0.4225	JJ.UH	3419.58	bloody.bloody	3	0.477121	15	3.07	0	2.23	9221	4.66	90	3.90922	525	4.38037	2862	4.88421	11	{(blood)}>y>	(blood)	blood	1	blood
dangerously	2	-ly	suffix	539	3.88486	dangerously	6.28972	8.74615e-05	5.80814	0.244253	538	8.74653e-05	332	0.276667	RB	539	dangerously	0	0	73	3.73	9	3.23	801	3.6	116	4.01837	151	3.84123	272	3.86355	12	{(danger)}>ious>>ly>	(danger)	danger	1	dangerous
dependent	1	-ant	suffix	218	3.49292	dependent	5.3845	3.52781e-05	4.76217	0.0922753	217	3.52788e-05	116	0.0966667	JJ	218	dependent	0	0	20	3.19	0	2.23	1669	3.92	7	2.85327	63	3.46556	148	3.60057	111	{<de<(pend)}>ant>	<de<(pend)	pend	0
panicky	1	-y	suffix	229	3.5142	panicky	5.43808	3.7229e-05	5.04343	0.120742	229	3.72297e-05	154	0.128333	JJ	229	panicky	3	0.477121	17	3.12	3	2.83	172	2.93	37	3.52996	64	3.4723	128	3.53798	11	{(panic)}>y>	(panic)	panic	1	panick
imagination	1	-ion	suffix	1833	4.41587	imagination	7.50659	0.00029568	6.42649	0.414865	1819	0.000295724	617	0.514167	NN	1833	imagination	3	0.477121	287	4.32	196	4.53	3825	4.28	410	4.56402	608	4.444	815	4.33908	11	{(imagine)}>ion>	(imagine)	imagine	0
faintly	1	-ly	suffix	1082	4.1871	faintly	6.98472	0.000175403	6.07993	0.309933	1079	0.000175418	436	0.363333	RB	1082	faintly	5	0.69897	3	2.47	0	2.23	120	2.78	155	4.14331	307	4.14793	620	4.22048	11	{(faint)}>ly>	(faint)	faint	1	faint
encouragement	1	-ment	suffix	506	3.85748	encouragement	6.22654	8.2097e-05	5.76205	0.234413	505	8.21004e-05	317	0.264167	NN	506	encouragement	0	0	170	4.1	2	2.71	1158	3.76	82	3.86926	155	3.85251	269	3.85875	111	<en<{(courage)}>ment>	(courage)	courage	1	encourage
greedy	1	-y	suffix	636	3.95661	greedy	6.45047	0.000102742	5.83481	0.25011	632	0.000102747	341	0.284167	JJ	636	greedy	76	1.88081	152	4.05	64	4.04	1219	3.78	204	4.26194	158	3.86078	274	3.86672	11	{(greed)}>y>	(greed)	greed	1	greed
movies	1	-y	suffix	1259	4.25284	movie	7.12769	0.000202385	5.8693	0.257867	1245	0.000202406	353	0.294167	NNS	1259	movie	3	0.477121	413	4.48	34	3.78	3480	4.24	193	4.23798	268	4.08913	798	4.32993	11	{(move)}>y>	(move)	move	0
stalker	1	-er	suffix	142	3.30781	stalker	4.96284	2.30854e-05	3.95124	0.0416217	142	2.30856e-05	51	0.0425	NN.VBP	141.1	stalker.stalker	0	0	28	3.33	0	2.23	307	3.18	4	2.64915	52	3.38366	86	3.36691	11	{(stalk)}>er>	(stalk)	stalk	1	stalk
murderers	1	-er	suffix	306	3.63961	murderer	5.72031	4.94216e-05	5.1299	0.131028	304	4.94228e-05	168	0.14	NNS	306	murderer	0	0	13	3.01	0	2.23	393	3.29	12	3.06412	107	3.69281	187	3.70154	11	{(murder)}>er>	(murder)	murder	1	murder
robbers	1	-er	suffix	565	3.90529	robber	6.32794	9.08753e-05	5.01064	0.117042	559	9.08794e-05	149	0.124167	NNS	565	robber	19	1.27875	49	3.56	20	3.55	484	3.38	99	3.95018	214	3.99182	252	3.83051	11	{(rob)}>er>	(rob)	rob	1	robb
university	1	-ity	suffix	1963	4.44561	university	7.55852	0.000311445	5.95584	0.278263	1916	0.000311494	385	0.320833	NN	1963	university	3	0.477121	142	4.02	1	2.53	15560	4.89	244	4.33935	685	4.49571	1034	4.44233	111	{<uni<(verse)>ity>}	<uni<(verse)>ity>	verse	1	universe
oldest	1	-est	suffix	1137	4.20861	old	7.02376	0.000182392	6.16121	0.332297	1122	0.000182409	473	0.394167	JJS	1137	old	11	1.04139	228	4.22	82	4.15	4566	4.36	186	4.22202	477	4.33881	474	4.10408	11	{(old)}>est>	(old)	old	1	old
easiest	1	-y	suffix	351	3.69901	easy	5.86363	5.70622e-05	5.51343	0.187171	351	5.70638e-05	247	0.205833	JJS	351	easy	0	0	118	3.94	14	3.41	1587	3.9	43	3.59363	105	3.68469	203	3.73702	12	{(ease)}>y>>est>	(ease)	ease	1	ease
easiest	2	-est	suffix	351	3.69901	easy	5.86363	5.70622e-05	5.51343	0.187171	351	5.70638e-05	247	0.205833	JJS	351	easy	0	0	118	3.94	14	3.41	1587	3.9	43	3.59363	105	3.68469	203	3.73702	12	{(ease)}>y>>est>	(ease)	ease	1	easy
excellent	1	-ant	suffix	2794	4.59885	excellent	7.92696	0.000450231	6.57647	0.46844	2770	0.000450333	717	0.5975	JJ	2794	excellent	5	0.69897	2434	5.25	657	5.05	17689	4.94	609	4.73551	932	4.62926	1253	4.52568	11	{(excel)}>ant>	(excel)	excel	0
hysterical	1	-ic	suffix	491	3.84444	hysterical	6.19441	7.9496e-05	5.69036	0.219805	489	7.94992e-05	295	0.245833	JJ	491	hysterical	0	0	29	3.34	1	2.53	530	3.42	80	3.85867	125	3.75975	286	3.88527	12	{(hyster)>ic>}>al>	(hyster)>ic>	hyster	0
hysterical	2	-al	suffix	491	3.84444	hysterical	6.19441	7.9496e-05	5.69036	0.219805	489	7.94992e-05	295	0.245833	JJ	491	hysterical	0	0	29	3.34	1	2.53	530	3.42	80	3.85867	125	3.75975	286	3.88527	12	{(hyster)>ic>}>al>	(hyster)>ic>	hyster	1	hysteric
shakily	1	-y	suffix	308	3.64243	shakily	5.73334	5.00718e-05	5.22036	0.142656	308	5.00731e-05	184	0.153333	RB	308	shakily	0	0	1	2.17	1	2.53	6	1.54	46	3.62228	117	3.73126	145	3.59174	12	{(shake)}>y>>ly>	(shake)	shake	1	shake
shakily	2	-ly	suffix	308	3.64243	shakily	5.73334	5.00718e-05	5.22036	0.142656	308	5.00731e-05	184	0.153333	RB	308	shakily	0	0	1	2.17	1	2.53	6	1.54	46	3.62228	117	3.73126	145	3.59174	12	{(shake)}>y>>ly>	(shake)	shake	1	shaky
company	1	-y	suffix	5955	4.92743	company	8.67522	0.000951424	6.79571	0.556277	5855	0.000951876	893	0.744167	NN.NNP	5954.1	company.company	43	1.63347	590	4.64	78	4.13	33993	5.23	694	4.79217	1641	4.87476	3620	4.98622	11	{(compan)>y>}	(compan)>y>	compan	0
shaky	1	-y	suffix	866	4.09049	shaky	6.73221	0.000136229	5.99396	0.287682	838	0.000136238	400	0.333333	JJ	866	shaky	8	0.90309	66	3.69	68	4.07	917	3.66	166	4.1729	224	4.01157	476	4.10591	11	{(shake)}>y>	(shake)	shake	1	shake
sleepyhead	1	-y	suffix	18	2.43122	sleepyhead	2.94444	2.92634e-06	2.94444	0.0148886	18	2.92635e-06	18	0.015	NN	18	sleepyhead	0	0	2	2.34	2	2.71	16	1.93	2	2.4273	8	2.61363	8	2.38163	21	{(sleep)}>y>{(head)}	(sleep)	sleep	0
cheerful	1	-ful	suffix	1567	4.34782	cheerful	7.35436	0.00025391	6.33683	0.385262	1562	0.000253942	564	0.47	JJ.NN	1566.1	cheerful.cheerful	19	1.27875	38	3.46	34	3.78	866	3.63	212	4.27856	609	4.44471	746	4.30071	11	{(cheer)}>ful>	(cheer)	cheer	1	cheer
merrily	1	-ly	suffix	270	3.58544	merrily	5.59842	4.37317e-05	5.14749	0.133219	269	4.37327e-05	171	0.1425	RB	270	merrily	3	0.477121	12	2.98	49	3.93	335	3.22	80	3.85867	91	3.62317	99	3.42739	11	{(merry)}>ly>	(merry)	merry	0
protectors	1	-or	suffix	114	3.21317	protector	4.7362	1.83708e-05	3.98898	0.0432191	113	1.8371e-05	53	0.0441667	NNS	114	protector	0	0	8	2.82	7	3.13	92	2.66	28	3.41258	28	3.12178	58	3.19824	11	{(protect)}>or>	(protect)	protect	1	protect
sprinklers	1	-er	suffix	37	2.73225	sprinkler	3.63759	6.01526e-06	3.46574	0.0255053	37	6.01527e-06	31	0.0258333	NNS	37	sprinkler	3	0.477121	7	2.77	2	2.71	103	2.71	8	2.90442	8	2.61363	21	2.76981	11	{(sprinkle)}>er>	(sprinkle)	sprinkle	1	sprinkle
rhythmically	1	-ic	suffix	104	3.17366	rhythmically	4.65396	1.69077e-05	4.48864	0.0707691	104	1.69078e-05	88	0.0733333	RB	104	rhythmically	0	0	3	2.47	0	2.23	35	2.25	17	3.20545	38	3.25045	49	3.12636	12	{(rhythm)}>ic>>ly>	(rhythm)	rhythm	0
rhythmically	2	-ly	suffix	104	3.17366	rhythmically	4.65396	1.69077e-05	4.48864	0.0707691	104	1.69078e-05	88	0.0733333	RB	104	rhythmically	0	0	3	2.47	0	2.23	35	2.25	17	3.20545	38	3.25045	49	3.12636	12	{(rhythm)}>ic>>ly>	(rhythm)	rhythm	1	rhythmical
sprayers	1	-er	suffix	6	1.99757	sprayer	1.94591	9.75449e-07	1.79176	0.00415801	6	9.7545e-07	5	0.00416667	NNS	6	sprayer	0	0	1	2.17	3	2.83	9	1.7	2	2.4273	4	2.35835	0	0	11	{(spray)}>er>	(spray)	spray	1	spray
practising	1	-ize	suffix	497	3.8497	practise	6.20658	8.04714e-05	5.62762	0.207691	495	8.04746e-05	277	0.230833	NN.VBG	25.472	practising.practise	5	0.69897	474	4.54	420	4.86	2688	4.13	160	4.15701	205	3.97325	132	3.55124	11	{(pract)>ize>}	(pract)>ize>	pract	0
fluffy	1	-y	suffix	745	4.02521	fluffy	6.608	0.000120298	5.8861	0.261723	740	0.000120305	359	0.299167	JJ	745	fluffy	19	1.27875	342	4.4	402	4.84	1641	3.91	251	4.35158	279	4.10654	215	3.76184	11	{(fluff)}>y>	(fluff)	fluff	1	fluff
journalist	1	-al	suffix	417	3.77365	journalist	6.03069	6.74663e-05	4.84419	0.0998453	415	6.74686e-05	126	0.105	NN	417	journalist	0	0	107	3.9	0	2.23	3391	4.23	91	3.91397	156	3.85528	170	3.66038	12	{(journ)>al>}>ist>	(journ)>al>	journ	0
journalist	2	-ist	suffix	417	3.77365	journalist	6.03069	6.74663e-05	4.84419	0.0998453	415	6.74686e-05	126	0.105	NN	417	journalist	0	0	107	3.9	0	2.23	3391	4.23	91	3.91397	156	3.85528	170	3.66038	12	{(journ)>al>}>ist>	(journ)>al>	journ	1	journal
exclusively	1	-ive	suffix	161	3.36199	exclusively	5.0814	2.60117e-05	4.56435	0.0761891	160	2.6012e-05	95	0.0791667	RB	161	exclusively	0	0	17	3.12	0	2.23	695	3.54	14	3.12627	42	3.29285	105	3.45269	112	{<ex<(clude)}>ive>>ly>	<ex<(clude)	clude	0
exclusively	2	-ly	suffix	161	3.36199	exclusively	5.0814	2.60117e-05	4.56435	0.0761891	160	2.6012e-05	95	0.0791667	RB	161	exclusively	0	0	17	3.12	0	2.23	695	3.54	14	3.12627	42	3.29285	105	3.45269	112	{<ex<(clude)}>ive>>ly>	<ex<(clude)	clude	1	exclusive
respectful	1	-ful	suffix	413	3.76947	respectful	6.02345	6.69786e-05	5.53733	0.191309	412	6.69809e-05	253	0.210833	JJ	413	respectful	0	0	21	3.21	0	2.23	444	3.34	63	3.75636	122	3.74929	228	3.78722	11	{(respect)}>ful>	(respect)	respect	1	respect
actors	1	-or	suffix	535	3.88164	actor	6.27288	8.59985e-05	5.26786	0.149138	529	8.60022e-05	193	0.160833	NNS	535	actor	65	1.81291	201	4.17	14	3.41	3691	4.26	83	3.87446	236	4.03413	216	3.76385	11	{(act)}>or>	(act)	act	1	act
reporter	1	-er	suffix	647	3.96405	reporter	6.46925	0.000104693	5.2933	0.152721	644	0.000104698	198	0.165	NN	647	reporter	3	0.477121	228	4.22	77	4.12	3474	4.24	119	4.02936	254	4.06592	274	3.86672	111	{<re<(port)}>er>	<re<(port)	port	1	report
relations	1	-ion	suffix	668	3.9779	relation	6.49224	0.000107131	5.37528	0.164808	659	0.000107137	215	0.179167	NNS	668	relation	8	0.90309	32	3.38	13	3.38	2778	4.14	61	3.74257	160	3.86621	447	4.07866	11	{(relate)}>ion>	(relate)	relate	1	relate
officer	1	-er	suffix	3655	4.71548	officer	8.19257	0.000587211	6.14204	0.326903	3613	0.000587383	464	0.386667	NN	3655	officer	5	0.69897	229	4.23	131	4.35	11106	4.74	277	4.39423	1218	4.74539	2160	4.76204	11	{(office)}>er>	(office)	office	1	office
sandy	1	-y	suffix	1601	4.35713	sandy	7.37275	0.000258623	5.93225	0.272568	1591	0.000258657	376	0.313333	JJ	1601	sandy	19	1.27875	137	4	160	4.44	2283	4.05	262	4.37014	876	4.60238	463	4.0939	11	{(sand)}>y>	(sand)	sand	1	sand
visitor	1	-or	suffix	819	4.06628	visitor	6.70319	0.000132327	5.92959	0.271934	814	0.000132336	375	0.3125	NN	819	visitor	5	0.69897	74	3.74	101	4.24	1879	3.97	127	4.05739	244	4.04855	448	4.07963	11	{(visit)}>or>	(visit)	visit	1	visit
monopoly	1	-y	suffix	136	3.28919	monopoly	4.89784	2.16222e-05	4.21951	0.0543303	133	2.16225e-05	67	0.0558333	NN	136	monopoly	0	0	14	3.04	0	2.23	715	3.55	26	3.38154	39	3.26144	71	3.28472	111	{<mono<(pol)>y>}	<mono<(pol)>y>	pol	0
homeless	1	-less	suffix	435	3.79196	homeless	6.06379	6.97422e-05	5.18739	0.138312	429	6.97447e-05	178	0.148333	JJ.NN	433.2	homeless.homeless	0	0	136	4	11	3.31	2481	4.09	48	3.64038	189	3.93814	198	3.72624	11	{(home)}>less>	(home)	home	1	home
patchy	1	-y	suffix	106	3.18185	patchy	4.67283	1.72328e-05	4.41884	0.0660998	106	1.72329e-05	82	0.0683333	JJ.NN	81.25	patchy.patchy	0	0	11	2.94	1	2.53	1336	3.82	18	3.22893	40	3.27217	48	3.11758	11	{(patch)}>y>	(patch)	patch	1	patch
juicy	1	-y	suffix	334	3.67752	juicy	5.80814	5.39734e-05	5.40717	0.169743	332	5.39749e-05	222	0.185	JJ	334	juicy	22	1.34242	188	4.14	292	4.7	1456	3.86	108	3.98761	100	3.6637	126	3.53119	11	{(juice)}>y>	(juice)	juice	1	juice
hysterically	1	-ic	suffix	204	3.46422	hysterically	5.32301	3.31647e-05	4.95583	0.111094	204	3.31653e-05	141	0.1175	RB	204	hysterically	0	0	1	2.17	0	2.23	59	2.47	46	3.62228	59	3.43753	99	3.42739	13	{(hyster)>ic>}>al>>ly>	(hyster)>ic>	hyster	0
hysterically	2	-al	suffix	204	3.46422	hysterically	5.32301	3.31647e-05	4.95583	0.111094	204	3.31653e-05	141	0.1175	RB	204	hysterically	0	0	1	2.17	0	2.23	59	2.47	46	3.62228	59	3.43753	99	3.42739	13	{(hyster)>ic>}>al>>ly>	(hyster)>ic>	hyster	1	hysteric
hysterically	3	-ly	suffix	204	3.46422	hysterically	5.32301	3.31647e-05	4.95583	0.111094	204	3.31653e-05	141	0.1175	RB	204	hysterically	0	0	1	2.17	0	2.23	59	2.47	46	3.62228	59	3.43753	99	3.42739	13	{(hyster)>ic>}>al>>ly>	(hyster)>ic>	hyster	1	hysterical
soothingly	1	-ly	suffix	222	3.50078	soothingly	5.40717	3.6091e-05	4.99721	0.115558	222	3.60916e-05	147	0.1225	RB	222	soothingly	3	0.477121	2	2.34	0	2.23	4	1.39	56	3.70606	91	3.62317	75	3.3082	11	{(soothe)}>ly>	(soothe)	soothe	1	soothing
quizzical	1	-ic	suffix	115	3.21693	quizzical	4.75359	1.86959e-05	4.5326	0.0738698	115	1.86961e-05	92	0.0766667	JJ	115	quizzical	0	0	1	2.17	2	2.71	46	2.37	17	3.20545	35	3.21569	63	3.23357	12	{(quiz)}>ic>>al>	(quiz)	quiz	0
quizzical	2	-al	suffix	115	3.21693	quizzical	4.75359	1.86959e-05	4.5326	0.0738698	115	1.86961e-05	92	0.0766667	JJ	115	quizzical	0	0	1	2.17	2	2.71	46	2.37	17	3.20545	35	3.21569	63	3.23357	12	{(quiz)}>ic>>al>	(quiz)	quiz	0
spoken	1	-en	suffix	3484	4.69467	speak	8.15133	0.000563489	6.68211	0.509324	3467	0.000563647	797	0.664167	JJ.VBD.VBN	43.4.3437	spoken.speak.speak	8	0.90309	189	4.14	14	3.41	6476	4.51	304	4.43448	980	4.65105	2200	4.77001	11	{(spoke)}>en>	(spoke)	spoke	1	spoke
arrangements	1	-ment	suffix	584	3.91963	arrangement	6.36819	9.46141e-05	5.68017	0.217796	582	9.46186e-05	292	0.243333	NNS	584	arrangement	5	0.69897	31	3.37	3	2.83	2400	4.08	63	3.75636	158	3.86078	363	3.98849	11	{(arrange)}>ment>	(arrange)	arrange	1	arrange
puffy	1	-y	suffix	418	3.77469	puffy	6.03787	6.7954e-05	5.47646	0.180932	418	6.79563e-05	238	0.198333	JJ	418	puffy	0	0	33	3.4	80	4.14	214	3.03	66	3.77626	112	3.71246	240	3.8094	11	{(puff)}>y>	(puff)	puff	1	puff
greyish	1	-ish	suffix	86	3.09199	greyish	4.45435	1.38188e-05	4.26268	0.0566953	85	1.38189e-05	70	0.0583333	JJ.NN.NNS	78.7.1	greyish.greyish.greyish	0	0	1	2.17	6	3.08	33	2.23	20	3.2724	38	3.25045	28	2.88978	11	{(grey)}>ish>	(grey)	grey	1	grey
shadowy	1	-y	suffix	866	4.09049	shadowy	6.75926	0.000139967	5.96101	0.279524	861	0.000139977	387	0.3225	JJ	866	shadowy	3	0.477121	6	2.71	6	3.08	164	2.91	159	4.1543	330	4.17921	377	4.00488	11	{(shadow)}>y>	(shadow)	shadow	1	shadow
sneeringly	1	-ly	suffix	13	2.2986	sneeringly	2.63906	2.11347e-06	2.56495	0.00995033	13	2.11347e-06	12	0.01	RB	13	sneeringly	0	0	0	1.86	0	2.23	3	1.3	2	2.4273	4	2.35835	7	2.33048	11	{(sneer)}>ly>	(sneer)	sneer	1	sneering
triumphantly	1	-ant	suffix	686	3.98943	triumphantly	6.53088	0.000111358	5.89164	0.263005	685	0.000111364	361	0.300833	RB	686	triumphantly	3	0.477121	0	1.86	1	2.53	46	2.37	197	4.24685	292	4.12625	197	3.72405	12	{(triumph)}>ant>>ly>	(triumph)	triumph	1	triumph
triumphantly	2	-ly	suffix	686	3.98943	triumphantly	6.53088	0.000111358	5.89164	0.263005	685	0.000111364	361	0.300833	RB	686	triumphantly	3	0.477121	0	1.86	1	2.53	46	2.37	197	4.24685	292	4.12625	197	3.72405	12	{(triumph)}>ant>>ly>	(triumph)	triumph	1	triumphant
electronic	2	-ic	suffix	385	3.73906	electronic	5.94803	6.21017e-05	5.1358	0.131759	382	6.21036e-05	169	0.140833	JJ	385	electronic	3	0.477121	79	3.77	10	3.27	1392	3.84	120	4.03297	99	3.65938	166	3.6501	12	{(electr)>on>}>ic>	(electr)>on>	electr	1	electron
opportunity	1	-ity	suffix	3031	4.6342	opportunity	8.01136	0.000489881	6.57786	0.468961	3014	0.000490001	718	0.598333	NN	3031	opportunity	0	0	678	4.7	19	3.53	23806	5.07	363	4.51128	867	4.5979	1801	4.68314	11	{(opportune)}>ity>	(opportune)	opportune	1	opportune
sarcastically	1	-ly	suffix	419	3.77572	sarcastically	6.04025	6.81166e-05	5.47646	0.180932	419	6.81189e-05	238	0.198333	RB	419	sarcastically	0	0	2	2.34	0	2.23	42	2.33	90	3.90922	139	3.80551	190	3.70842	11	{(sarcastic)}>ly>	(sarcastic)	sarcastic	1	sarcastical
evolution	1	-ion	suffix	367	3.71832	evolution	5.8861	5.83627e-05	4.5326	0.0738698	359	5.83644e-05	92	0.0766667	NN	367	evolution	0	0	36	3.43	0	2.23	1509	3.87	34	3.49425	122	3.74929	211	3.75372	111	{<e<(volve)>ion>}	<e<(volve)>ion>	volve	0
spectacularly	3	-ly	suffix	137	3.29235	spectacularly	4.91265	2.19474e-05	4.54329	0.0746435	135	2.19476e-05	93	0.0775	RB	137	spectacularly	0	0	16	3.09	1	2.53	407	3.31	41	3.57343	36	3.22758	60	3.21272	13	{(spect)>acul>>ar>}>ly>	(spect)>acul>>ar>	spect	1	spectacular
workers	1	-er	suffix	1786	4.4046	worker	7.4668	0.000284141	5.94017	0.27447	1748	0.000284181	379	0.315833	NNS	1786	worker	16	1.20412	310	4.36	7	3.13	11774	4.77	162	4.16237	577	4.42131	1047	4.44775	11	{(work)}>er>	(work)	work	1	work
hypnotized	1	-ize	suffix	185	3.42198	hypnotize	5.22575	3.00759e-05	4.61512	0.0800427	185	3.00764e-05	100	0.0833333	VBD.VBN	33.152	hypnotize.hypnotize	0	0	0	1.86	0	2.23	15	1.9	22	3.31191	111	3.7086	52	3.15166	11	{(hypn)>ize>}	(hypn)>ize>	hypn	0
predator	1	-or	suffix	237	3.52905	predator	5.45959	3.80418e-05	4.77068	0.0930349	234	3.80425e-05	117	0.0975	NN	237	predator	0	0	573	4.62	2	2.71	1556	3.89	64	3.76309	46	3.33148	127	3.5346	11	{(pred)>or>}	(pred)>or>	pred	1	predate
splinters	1	-er	suffix	401	3.7567	splinter	5.99396	6.50279e-05	5.41165	0.170446	400	6.503e-05	223	0.185833	NNS.VBZ	394.7	splinter.splinter	0	0	10	2.91	3	2.83	100	2.7	83	3.87446	116	3.72757	202	3.73488	11	{(splint)}>er>	(splint)	splint	1	splint
peacefully	1	-ful	suffix	392	3.74686	peacefully	5.97381	6.37274e-05	5.56452	0.196115	392	6.37294e-05	260	0.216667	RB	392	peacefully	0	0	22	3.23	4	2.93	492	3.39	123	4.0436	117	3.73126	152	3.61208	12	{(peace)}>ful>>ly>	(peace)	peace	1	peace
peacefully	2	-ly	suffix	392	3.74686	peacefully	5.97381	6.37274e-05	5.56452	0.196115	392	6.37294e-05	260	0.216667	RB	392	peacefully	0	0	22	3.23	4	2.93	492	3.39	123	4.0436	117	3.73126	152	3.61208	12	{(peace)}>ful>>ly>	(peace)	peace	1	peaceful
tranquillizer	1	-ize	suffix	46	2.82457	tranquillizer	3.85015	7.47842e-06	2.48491	0.00912491	46	7.47845e-06	11	0.00916667	NN	46	tranquillizer	0	0	3	2.47	0	2.23	4	1.39	6	2.79528	37	3.23917	3	2.02945	12	{(tranquil)}>ize>>er>	(tranquil)	tranquil	0
tranquillizer	2	-er	suffix	46	2.82457	tranquillizer	3.85015	7.47842e-06	2.48491	0.00912491	46	7.47845e-06	11	0.00916667	NN	46	tranquillizer	0	0	3	2.47	0	2.23	4	1.39	6	2.79528	37	3.23917	3	2.02945	12	{(tranquil)}>ize>>er>	(tranquil)	tranquil	1	tranquillize
positioned	1	-ion	suffix	440	3.79691	position	6.08904	7.15304e-05	5.5835	0.199534	440	7.1533e-05	265	0.220833	VBD.VBN	138.302	position.position	0	0	34	3.41	1	2.53	595	3.47	72	3.8135	134	3.78972	234	3.79845	11	{(posit)>ion>}	(posit)>ion>	posit	1	posit
exotic	1	-ic	suffix	474	3.82916	exotic	6.15698	7.65699e-05	5.49306	0.183709	471	7.65728e-05	242	0.201667	JJ	474	exotic	16	1.20412	128	3.97	67	4.06	2521	4.1	80	3.85867	164	3.87687	230	3.791	11	{(exo)>ic>}	(exo)>ic>	exo	0
leader	1	-er	suffix	3305	4.67177	leader	8.08703	0.000528392	6.36303	0.39373	3251	0.000528531	579	0.4825	NN	3305	leader	14	1.14613	815	4.78	171	4.47	21298	5.02	446	4.60049	1040	4.67683	1819	4.68746	11	{(lead)}>er>	(lead)	lead	1	lead
killer	1	-er	suffix	1466	4.3189	killer	7.28207	0.000236194	5.92693	0.271299	1453	0.000236221	374	0.311667	NN.NNP	1464.2	killer.killer	0	0	847	4.79	0	2.23	4728	4.37	230	4.31379	574	4.41905	662	4.2489	11	{(kill)}>er>	(kill)	kill	1	kil
tinny	1	-y	suffix	126	3.25627	tinny	4.84419	2.04842e-05	4.58497	0.0777323	126	2.04844e-05	97	0.0808333	JJ.NN	124.2	tinny.tinny	0	0	2	2.34	11	3.31	61	2.49	24	3.34812	42	3.29285	60	3.21272	11	{(tin)}>y>	(tin)	tin	1	tin
students	1	-ant	suffix	3995	4.7541	student	8.27563	0.000638066	6.16542	0.333492	3926	0.000638269	475	0.395833	NNS	3995	student	8	0.90309	341	4.4	9	3.23	11218	4.75	543	4.68578	1371	4.79674	2081	4.74587	11	{(stud)>ant>}	(stud)>ant>	stud	0
fascists	1	-ist	suffix	32	2.67099	fascist	3.49651	5.20238e-06	2.83321	0.0132452	32	5.2024e-06	16	0.0133333	NNS	32	fascist	0	0	1	2.17	0	2.23	152	2.88	5	2.72833	7	2.56247	20	2.74961	11	{(fasc)>ist>}	(fasc)>ist>	fasc	0
poster	1	-er	suffix	904	4.10912	poster	6.79906	0.000145657	5.82008	0.24686	896	0.000145667	336	0.28	NN	904	poster	41	1.61278	127	3.97	49	3.93	1698	3.93	167	4.17549	368	4.22641	369	3.99559	11	{(post)}>er>	(post)	post	1	post
fascist	1	-ist	suffix	46	2.82457	fascist	3.85015	7.47842e-06	3.09104	0.0173486	46	7.47845e-06	21	0.0175	JJ	46	fascist	0	0	2	2.34	0	2.23	420	3.32	1	2.25121	13	2.80551	32	2.9459	11	{(fasc)>ist>}	(fasc)>ist>	fasc	0
student	1	-ant	suffix	1986	4.45067	student	7.57763	0.000317458	6.09807	0.314811	1953	0.000317509	444	0.37	NN	1986	student	0	0	261	4.28	8	3.19	8117	4.61	221	4.29653	553	4.40289	1212	4.51125	11	{(stud)>ant>}	(stud)>ant>	stud	0
demonstrators	1	-ate	suffix	64	2.96538	demonstrator	4.15888	1.02422e-05	3.13549	0.0181673	63	1.02422e-05	22	0.0183333	NNS	64	demonstrator	0	0	6	2.71	0	2.23	677	3.53	4	2.64915	22	3.02111	38	3.01845	112	{<de<(monster)>ate>}>or>	<de<(monster)>ate>	monster	0
demonstrators	2	-or	suffix	64	2.96538	demonstrator	4.15888	1.02422e-05	3.13549	0.0181673	63	1.02422e-05	22	0.0183333	NNS	64	demonstrator	0	0	6	2.71	0	2.23	677	3.53	4	2.64915	22	3.02111	38	3.01845	112	{<de<(monster)>ate>}>or>	<de<(monster)>ate>	monster	1	demonstrate
necessary	1	-ory	suffix	3050	4.63691	necessary	8.01632	0.000492318	6.50728	0.443082	3029	0.00049244	669	0.5575	JJ	3050	necessary	3	0.477121	153	4.05	6	3.08	7193	4.55	292	4.41705	714	4.51369	2044	4.73808	11	{(necess)>ory>}	(necess)>ory>	necess	0
local	1	-al	suffix	3212	4.65938	local	8.06243	0.000515555	6.53524	0.453197	3172	0.000515688	688	0.573333	JJ	3212	local	35	1.54407	808	4.77	61	4.02	56127	5.44	497	4.64741	1096	4.69959	1619	4.6369	11	{(loc)>al>}	(loc)>al>	loc	1	loc
tightened	1	-en	suffix	1531	4.33773	tighten	7.33041	0.000247896	6.09807	0.314811	1525	0.000247927	444	0.37	VBD.VBN	722.809	tighten.tighten	3	0.477121	8	2.82	2	2.71	343	3.23	161	4.1597	354	4.20961	1016	4.43471	11	{(tight)}>en>	(tight)	tight	1	tight
bluntly	1	-ly	suffix	222	3.50078	bluntly	5.40717	3.6091e-05	4.85203	0.100599	222	3.60916e-05	127	0.105833	RB	222	bluntly	0	0	0	1.86	0	2.23	180	2.95	19	3.25121	75	3.5402	128	3.53798	11	{(blunt)}>ly>	(blunt)	blunt	1	blunt
smallish	1	-ish	suffix	51	2.86847	smallish	3.95124	8.29129e-06	3.73767	0.0335959	51	8.29132e-06	41	0.0341667	JJ	51	smallish	0	0	3	2.47	0	2.23	100	2.7	11	3.02936	24	3.05732	16	2.65784	11	{(small)}>ish>	(small)	small	1	small
planners	1	-er	suffix	54	2.89283	planner	4.00733	8.77901e-06	3.21888	0.0198026	54	8.77905e-06	24	0.02	NNS	54	planner	0	0	37	3.44	0	2.23	680	3.53	4	2.64915	20	2.9816	30	2.91875	11	{(plan)}>er>	(plan)	plan	1	plan
posters	1	-er	suffix	760	4.03386	poster	6.62804	0.000122737	5.7589	0.233754	755	0.000122744	316	0.263333	NNS	760	poster	32	1.50515	151	4.05	62	4.03	1435	3.85	166	4.1729	237	4.03596	357	3.98127	11	{(post)}>er>	(post)	post	1	post
terribly	1	-able	suffix	1721	4.3885	terribly	7.43544	0.000275364	6.39526	0.404353	1694	0.000275402	598	0.498333	RB	1721	terribly	11	1.04139	162	4.08	64	4.04	4029	4.3	314	4.44849	774	4.54868	633	4.22948	12	{(terr)>able>}>y>	(terr)>able>	terr	0
terribly	2	-y	suffix	1721	4.3885	terribly	7.43544	0.000275364	6.39526	0.404353	1694	0.000275402	598	0.498333	RB	1721	terribly	11	1.04139	162	4.08	64	4.04	4029	4.3	314	4.44849	774	4.54868	633	4.22948	12	{(terr)>able>}>y>	(terr)>able>	terr	1	terrible
threatened	1	-en	suffix	1526	4.33631	threaten	7.32449	0.000246433	6.3699	0.395976	1516	0.000246464	583	0.485833	JJ.NN.VBD.VBN	4.9.973.540	threatened.threatened.threaten.threaten	0	0	139	4.01	4	2.93	3118	4.19	173	4.19073	415	4.27848	938	4.40005	11	{(threat)}>en>	(threat)	threat	1	threat
lovers	1	-er	suffix	500	3.85231	lover	6.20456	8.03088e-05	5.35186	0.161268	494	8.0312e-05	210	0.175	NNS	500	lover	0	0	91	3.83	4	2.93	1940	3.98	24	3.34812	75	3.5402	401	4.03161	11	{(love)}>er>	(love)	love	1	love
kisser	1	-er	suffix	53	2.88486	kisser	3.98898	8.61644e-06	3.63759	0.0303675	53	8.61647e-06	37	0.0308333	NN	53	kisser	0	0	13	3.01	0	2.23	110	2.74	1	2.25121	1	1.96041	51	3.14339	11	{(kiss)}>er>	(kiss)	kiss	1	kiss
killers	1	-er	suffix	414	3.77052	killer	6.01372	6.63284e-05	5.04343	0.120742	408	6.63306e-05	154	0.128333	NNS	414	killer	3	0.477121	78	3.76	0	2.23	1043	3.71	29	3.4273	116	3.72757	269	3.85875	11	{(kill)}>er>	(kill)	kill	1	kil
cooler	1	-er	suffix	576	3.91365	cool	6.35437	9.33137e-05	5.70711	0.223144	574	9.3318e-05	300	0.25	JJR.NN	442.134	cool.cooler	3	0.477121	161	4.07	77	4.12	1940	3.98	120	4.03297	118	3.73493	338	3.95759	11	{(cool)}>er>	(cool)	cool	1	cool
healthy	1	-y	suffix	1259	4.25284	healthy	7.1317	0.000203198	6.23441	0.353587	1250	0.000203219	509	0.424167	JJ	1259	healthy	89	1.94939	655	4.68	866	5.17	8667	4.63	172	4.18823	311	4.15354	776	4.31781	11	{(health)}>y>	(health)	health	1	health
traditional	1	-al	suffix	731	4.01698	traditional	6.58203	0.00011721	5.68698	0.219136	721	0.000117217	294	0.245	JJ	731	traditional	22	1.34242	338	4.39	23	3.61	11255	4.75	106	3.97956	212	3.98776	413	4.04439	11	{(tradition)}>al>	(tradition)	tradition	1	tradition
containers	1	-er	suffix	257	3.56409	container	5.54908	4.16183e-05	4.98361	0.114072	256	4.16192e-05	145	0.120833	NNS	257	container	3	0.477121	25	3.28	30	3.72	685	3.53	45	3.61294	86	3.5989	126	3.53119	111	{<co<(tain)}>er>	<co<(tain)	tain	1	contain
decisions	1	-ion	suffix	854	4.08444	decision	6.73697	0.000136879	5.93489	0.273203	842	0.000136888	377	0.314167	NNS	854	decision	0	0	203	4.17	4	2.93	11795	4.77	87	3.89466	194	3.94942	573	4.1863	11	{(decide)}>ion>	(decide)	decide	1	decide
specially	1	-ly	suffix	577	3.9144	specially	6.35957	9.38013e-05	5.69036	0.219805	577	9.38057e-05	295	0.245833	RB	577	specially	11	1.04139	185	4.13	70	4.08	1895	3.97	138	4.0932	241	4.0432	198	3.72624	11	{(special)}>ly>	(special)	special	1	special
vegetable	1	-able	suffix	686	3.98943	vegetable	6.52062	0.00011022	5.73334	0.228463	678	0.000110226	308	0.256667	JJ.NN	6.680	vegetable.vegetable	38	1.57978	190	4.15	300	4.71	3076	4.18	231	4.31567	204	3.97114	251	3.82879	11	{(veget)>able>}	(veget)>able>	veget	0
passionate	1	-ate	suffix	452	3.80857	passionate	6.11147	7.31561e-05	5.44242	0.175353	450	7.31587e-05	230	0.191667	JJ	452	passionate	0	0	89	3.82	0	2.23	3624	4.26	58	3.72103	116	3.72757	278	3.87299	11	{(passion)}>ate>	(passion)	passion	1	passion
childish	1	-ish	suffix	545	3.88966	childish	6.29895	8.82743e-05	5.62762	0.207691	543	8.82782e-05	277	0.230833	JJ	545	childish	0	0	63	3.67	1	2.53	528	3.42	51	3.66618	145	3.82374	349	3.97145	11	{(child)}>ish>	(child)	child	1	child
teacher	1	-er	suffix	5217	4.86998	teacher	8.54636	0.000836423	6.6107	0.481397	5147	0.000836773	742	0.618333	NN	5217	teacher	249	2.3962	1352	5	351	4.78	9542	4.68	1328	5.07371	1993	4.95911	1896	4.70545	11	{(teach)}>er>	(teach)	teach	1	teach
angrier	1	-er	suffix	296	3.62523	angry	5.64545	4.58451e-05	5.37528	0.164808	282	4.58461e-05	215	0.179167	JJR	296	angry	11	1.04139	15	3.07	1	2.53	97	2.69	43	3.59363	117	3.73126	136	3.56411	11	{(angry)}>er>	(angry)	angry	1	angry
agilely	1	-ly	suffix	9	2.15247	agilely	2.30259	1.46317e-06	1.94591	0.00498754	9	1.46317e-06	6	0.005	RB	9	agilely	0	0	0	1.86	0	2.23	3	1.3	1	2.25121	2	2.1365	6	2.27248	11	{(agile)}>ly>	(agile)	agile	1	agile
handful	1	-ful	suffix	1790	4.40557	handful	7.48324	0.000288854	6.4892	0.436641	1777	0.000288896	657	0.5475	NN	1790	handful	5	0.69897	122	3.95	192	4.52	2437	4.08	311	4.44434	612	4.44684	867	4.36591	11	{(hand)}>ful>	(hand)	hand	1	hand
miraculously	2	-ly	suffix	258	3.56577	miraculously	5.55296	4.17809e-05	5.23644	0.144822	257	4.17818e-05	187	0.155833	RB	258	miraculously	0	0	11	2.94	0	2.23	305	3.18	36	3.51838	93	3.63251	129	3.54133	12	{(miracle)>ious>}>ly>	(miracle)>ious>	miracle	1	miraculous
reddish	1	-ish	suffix	321	3.66033	reddish	5.76832	5.18601e-05	5.32788	0.157716	319	5.18614e-05	205	0.170833	JJ	321	reddish	3	0.477121	7	2.77	2	2.71	116	2.76	48	3.64038	100	3.6637	173	3.66794	11	{(red)}>ish>	(red)	red	1	red
electric	1	-ic	suffix	1752	4.39625	electric	7.46164	0.000282678	6.3699	0.395976	1739	0.000282718	583	0.485833	JJ.NN	1722.30	electric.electric	43	1.63347	300	4.34	82	4.15	4734	4.37	411	4.56508	632	4.46079	709	4.27865	11	{(electr)>ic>}	(electr)>ic>	electr	0
appreciation	1	-ate	suffix	275	3.59338	appreciation	5.6058	4.40568e-05	5.27811	0.150573	271	4.40578e-05	195	0.1625	NN	275	appreciation	0	0	103	3.88	2	2.71	992	3.69	42	3.58365	78	3.55701	155	3.62051	112	{<a<(preci)>ate>}>ion>	<a<(preci)>ate>	preci	0
appreciation	2	-ion	suffix	275	3.59338	appreciation	5.6058	4.40568e-05	5.27811	0.150573	271	4.40578e-05	195	0.1625	NN	275	appreciation	0	0	103	3.88	2	2.71	992	3.69	42	3.58365	78	3.55701	155	3.62051	112	{<a<(preci)>ate>}>ion>	<a<(preci)>ate>	preci	1	appreciate
newsreader	1	-er	suffix	45	2.81523	newsreader	3.82864	7.31585e-06	3.3673	0.0230653	45	7.31587e-06	28	0.0233333	NN	45	newsreader	0	0	21	3.21	3	2.83	174	2.94	9	2.95018	27	3.10654	9	2.42739	21	{(new)}{(read)}>er>	(new)	new	0
gratefully	1	-ful	suffix	532	3.8792	gratefully	6.27288	8.59985e-05	5.70378	0.222477	529	8.60022e-05	299	0.249167	RB	532	gratefully	3	0.477121	3	2.47	0	2.23	77	2.59	113	4.00709	207	3.97745	212	3.75577	12	{(grat)>ful>}>ly>	(grat)>ful>	grat	1	grate
gratefully	2	-ly	suffix	532	3.8792	gratefully	6.27288	8.59985e-05	5.70378	0.222477	529	8.60022e-05	299	0.249167	RB	532	gratefully	3	0.477121	3	2.47	0	2.23	77	2.59	113	4.00709	207	3.97745	212	3.75577	12	{(grat)>ful>}>ly>	(grat)>ful>	grat	1	grateful
organic	1	-ic	suffix	288	3.61337	organic	5.65948	4.64954e-05	4.62497	0.0808116	286	4.64964e-05	101	0.0841667	JJ	288	organic	14	1.14613	94	3.84	4	2.93	2022	4	42	3.58365	83	3.58366	163	3.64223	11	{(organ)>ic>}	(organ)>ic>	organ	1	organ
apprehensive	1	-ive	suffix	171	3.388	apprehensive	5.14749	2.77999e-05	4.76217	0.0922753	171	2.78003e-05	116	0.0966667	JJ	171	apprehensive	0	0	30	3.36	0	2.23	651	3.51	11	3.02936	54	3.39975	106	3.45677	111	{<a<(prehend)}>ive>	<a<(prehend)	prehend	0
apologizing	1	-ize	suffix	257	3.56409	apologize	5.55296	4.17809e-05	5.14166	0.132489	257	4.17818e-05	170	0.141667	VBG	257	apologize	0	0	0	1.86	1	2.53	10	1.74	21	3.2926	41	3.28263	195	3.71964	11	{(apolog)>ize>}	(apolog)>ize>	apolog	0
teachers	1	-er	suffix	2821	4.60303	teacher	7.93093	0.000452019	6.34564	0.388093	2781	0.000452121	569	0.474167	NNS	2821	teacher	51	1.70757	420	4.49	39	3.83	6530	4.51	530	4.67528	1239	4.7528	1052	4.44982	11	{(teach)}>er>	(teach)	teach	1	teach
demonstrating	1	-ate	suffix	120	3.23526	demonstrate	4.79579	1.95088e-05	4.58497	0.0777323	120	1.9509e-05	97	0.0808333	VBG	120	demonstrate	0	0	50	3.57	2	2.71	696	3.54	19	3.25121	34	3.20345	67	3.2599	111	{<de<(monster)>ate>}	<de<(monster)>ate>	monster	0
subsequently	1	-ly	suffix	105	3.17778	subsequently	4.66344	1.70702e-05	4.04305	0.0456105	105	1.70704e-05	56	0.0466667	RB	105	subsequently	0	0	2	2.34	0	2.23	787	3.59	5	2.72833	25	3.07436	75	3.3082	11	{(subsequent)}>ly>	(subsequent)	subsequent	1	subsequent
cyclists	1	-ist	suffix	51	2.86847	cyclist	3.95124	8.29129e-06	3.43399	0.0246926	51	8.29132e-06	30	0.025	NNS	51	cyclist	19	1.27875	54	3.6	1	2.53	870	3.64	13	3.09631	18	2.93814	20	2.74961	11	{(cycle)}>ist>	(cycle)	cycle	1	cycle
station	1	-ion	suffix	5998	4.93055	station	8.68558	0.000961331	6.58203	0.470524	5916	0.000961793	721	0.600833	NN.VB.VBP	5972.22.4	station.station.station	133	2.12385	607	4.65	468	4.9	13170	4.82	1322	5.07174	2012	4.96323	2664	4.85308	11	{(stat)>ion>}	(stat)>ion>	stat	1	stat
seller	1	-er	suffix	161	3.36199	seller	5.0876	2.61742e-05	4.39445	0.0645385	161	2.61746e-05	80	0.0666667	NN	161	seller	0	0	43	3.51	7	3.13	953	3.68	42	3.58365	61	3.45177	58	3.19824	11	{(sell)}>er>	(sell)	sell	1	sel
donation	1	-ate	suffix	121	3.23883	donation	4.78749	1.93462e-05	4.15888	0.0511683	119	1.93464e-05	63	0.0525	NN	121	donation	0	0	15	3.07	0	2.23	1158	3.76	21	3.2926	27	3.10654	73	3.29662	12	{(don)>ate>}>ion>	(don)>ate>	don	1	don
donation	2	-ion	suffix	121	3.23883	donation	4.78749	1.93462e-05	4.15888	0.0511683	119	1.93464e-05	63	0.0525	NN	121	donation	0	0	15	3.07	0	2.23	1158	3.76	21	3.2926	27	3.10654	73	3.29662	12	{(don)>ate>}>ion>	(don)>ate>	don	1	donat
innkeeper	1	-er	suffix	174	3.39551	innkeeper	5.15329	2.79625e-05	3.8712	0.0384191	172	2.79629e-05	47	0.0391667	NN	174	innkeeper	0	0	5	2.64	7	3.13	65	2.52	13	3.09631	31	3.16453	130	3.54466	21	{(inn)}{(keep)}>er>	(inn)	inn	0
grocery	1	-y	suffix	438	3.79494	grocery	6.0845	7.12053e-05	5.33754	0.159138	438	7.12078e-05	207	0.1725	NN	438	grocery	0	0	14	3.04	2	2.71	247	3.09	82	3.86926	88	3.60877	268	3.85714	11	{(grocer)}>y>	(grocer)	grocer	1	grocer
actor	1	-or	suffix	641	3.96001	actor	6.45362	0.000103067	5.45532	0.177449	634	0.000103073	233	0.194167	NN	641	actor	3	0.477121	411	4.48	18	3.51	6924	4.54	97	3.94141	315	4.15907	229	3.78911	11	{(act)}>or>	(act)	act	1	act
singer	1	-er	suffix	752	4.02927	singer	6.60935	0.000120461	5.46383	0.178843	741	0.000120468	235	0.195833	NN	752	singer	3	0.477121	329	4.38	136	4.37	6117	4.48	96	3.93695	143	3.81775	513	4.13835	11	{(sing)}>er>	(sing)	sing	1	sing
jokingly	1	-ly	suffix	78	3.0501	jokingly	4.35671	1.25182e-05	4.17439	0.0519597	77	1.25183e-05	64	0.0533333	RB	78	jokingly	0	0	0	1.86	0	2.23	69	2.54	7	2.85327	16	2.88983	55	3.17557	11	{(joke)}>ly>	(joke)	joke	1	joking
stubbly	1	-y	suffix	61	2.94486	stubbly	4.12713	9.91702e-06	3.95124	0.0416217	61	9.91707e-06	51	0.0425	JJ.RB	54.7	stubbly.stubbly	0	0	0	1.86	0	2.23	5	1.47	10	2.99157	14	2.83547	37	3.00717	11	{(stubble)}>y>	(stubble)	stubble	1	stubble
strangers	1	-er	suffix	1669	4.37519	stranger	7.41457	0.000269675	6.3699	0.395976	1659	0.000269712	583	0.485833	NNS	1669	stranger	0	0	112	3.92	8	3.19	1477	3.87	214	4.28262	455	4.31835	1000	4.42782	11	{(strange)}>er>	(strange)	strange	1	strang
global	1	-al	suffix	535	3.88164	global	6.27476	8.6161e-05	4.89784	0.10511	530	8.61647e-05	133	0.110833	JJ	535	global	0	0	134	3.99	0	2.23	7771	4.59	117	4.02206	238	4.03778	180	3.68507	11	{(globe)}>al>	(globe)	globe	1	glob
pollution	1	-ion	suffix	177	3.40289	pollution	5.18178	2.87754e-05	4.48864	0.0707691	177	2.87758e-05	88	0.0733333	NN	177	pollution	81	1.90849	126	3.97	4	2.93	1142	3.75	64	3.76309	48	3.34958	65	3.24693	11	{(pollute)}>ion>	(pollute)	pollute	1	pollute
disappearance	1	-ance	suffix	558	3.89988	disappearance	6.32077	9.0225e-05	5.54126	0.191997	555	9.02291e-05	254	0.211667	NN	558	disappearance	5	0.69897	25	3.28	0	2.23	524	3.42	81	3.864	204	3.97114	273	3.86514	111	<dis<{(appear)}>ance>	(appear)	appear	1	disappear
environment	1	-ment	suffix	695	3.99508	environment	6.53669	0.000112008	5.42053	0.17185	689	0.000112014	225	0.1875	NN	695	environment	41	1.61278	485	4.55	7	3.13	10821	4.73	165	4.17029	211	3.98572	319	3.93254	11	{(environ)}>ment>	(environ)	environ	1	environ
cordial	1	-al	suffix	187	3.42663	cordial	5.23644	3.04011e-05	4.57471	0.076961	187	3.04015e-05	96	0.08	JJ	187	cordial	0	0	35	3.42	7	3.13	232	3.06	19	3.25121	64	3.4723	104	3.44858	11	{(cord)>al>}	(cord)>al>	cord	1	cordy
preservatives	1	-ive	suffix	9	2.15247	preservative	2.30259	1.46317e-06	2.07944	0.00581639	9	1.46317e-06	7	0.00583333	NNS	9	preservative	0	0	1	2.17	0	2.23	53	2.43	2	2.4273	2	2.1365	5	2.20554	111	{<pre<(serve)}>ive>	<pre<(serve)	serve	0
artificial	1	-al	suffix	594	3.92699	artificial	6.37843	9.55895e-05	5.48894	0.183016	588	9.55941e-05	241	0.200833	JJ.NN	593.1	artificial.artificial	3	0.477121	64	3.68	2	2.71	1424	3.85	81	3.864	227	4.01732	286	3.88527	11	{(artifice)>al>}	(artifice)>al>	artifice	0
proposition	1	-ion	suffix	219	3.49489	proposition	5.39363	3.56033e-05	4.75359	0.0915151	219	3.56039e-05	115	0.0958333	NN	219	proposition	0	0	15	3.07	0	2.23	1234	3.79	15	3.1543	60	3.44471	144	3.58875	111	{<pro<(pose)}>ion>	<pro<(pose)	pose	0
nothingness	1	-ness	suffix	245	3.54341	nothingness	5.49717	3.95049e-05	5.07517	0.124428	243	3.95057e-05	159	0.1325	NN	245	nothingness	3	0.477121	9	2.86	0	2.23	102	2.71	28	3.41258	67	3.49189	150	3.60636	21	{(no)(thing)}>ness>	(no)(thing)	no	1	nothing
wildly	1	-ly	suffix	1709	4.38547	wildly	7.44308	0.000277477	6.48158	0.433945	1707	0.000277515	652	0.543333	RB	1709	wildly	5	0.69897	23	3.24	5	3.01	437	3.34	400	4.55333	587	4.42876	722	4.28653	11	{(wild)}>ly>	(wild)	wild	1	wild
official	1	-al	suffix	1788	4.40508	official	7.48043	0.000288041	6.29895	0.373286	1772	0.000288083	543	0.4525	JJ.NN	1306.482	official.official	3	0.477121	319	4.37	34	3.78	7585	4.58	220	4.29457	581	4.42431	987	4.42214	11	{(office)>al>}	(office)>al>	office	0
manufacturer	2	-er	suffix	104	3.17366	manufacturer	4.60517	1.60948e-05	3.91202	0.0400217	99	1.60949e-05	49	0.0408333	NN	104	manufacturer	0	0	11	2.94	0	2.23	1123	3.75	10	2.99157	13	2.80551	81	3.3412	22	{(mani)(fact)>ure>}>er>	(mani)(fact)>ure>	mani	1	manufacture
national	1	-al	suffix	2344	4.52261	national	7.73193	0.00037044	6.06379	0.305645	2279	0.000370508	429	0.3575	JJ	2344	national	8	0.90309	478	4.54	11	3.31	32114	5.2	370	4.51956	742	4.53037	1232	4.51835	11	{(nation)}>al>	(nation)	nation	1	nation
icy	1	-y	suffix	1877	4.42617	icy	7.53583	0.000304457	6.3315	0.38356	1873	0.000304503	561	0.4675	FW.IN.JJ.NN.NNP.RB.VB.VBP	1.1.22.1847.1.1.1.3	icy.icy.icy.icy.icy.icy.icy.icy	22	1.34242	137	4	59	4.01	1273	3.8	327	4.46606	587	4.42876	963	4.41146	11	{(ice)}>y>	(ice)	ice	1	ice
onlookers	1	-er	suffix	199	3.4535	onlooker	5.2933	3.21893e-05	4.89035	0.10436	198	3.21898e-05	132	0.11	NNS	199	onlooker	0	0	3	2.47	0	2.23	87	2.64	43	3.59363	55	3.40757	101	3.43599	111	<on<{(look)}>er>	(look)	look	0
warriors	1	-or	suffix	1598	4.35632	warrior	7.36645	0.000256998	5.45104	0.176751	1581	0.000257031	232	0.193333	NNS	1598	warrior	3	0.477121	590	4.64	13	3.38	1540	3.88	642	4.75839	413	4.27638	543	4.16299	11	{(war)>or>}	(war)>or>	war	0
drily	1	-ly	suffix	191	3.43577	drily	5.2575	3.10513e-05	4.68213	0.0854129	191	3.10518e-05	107	0.0891667	RB.VB	190.1	drily.drily	0	0	0	1.86	0	2.23	5	1.47	32	3.4687	60	3.44471	99	3.42739	11	{(dry)}>ly>	(dry)	dry	1	dri
initials	1	-al	suffix	338	3.68267	initial	5.81711	5.44611e-05	5.23644	0.144822	335	5.44626e-05	187	0.155833	NNS	338	initial	0	0	38	3.46	0	2.23	1166	3.76	59	3.72833	111	3.7086	168	3.65527	11	{(initi)>al>}	(initi)>al>	initi	0
taller	1	-er	suffix	1825	4.41397	tall	7.48156	0.000288366	6.53524	0.453197	1774	0.000288408	688	0.573333	JJR	1825	tall	30	1.47712	163	4.08	161	4.44	1177	3.77	303	4.43305	646	4.47029	876	4.37039	11	{(tall)}>er>	(tall)	tall	1	tal
composition	2	-ion	suffix	195	3.44473	composition	5.27811	3.17016e-05	4.57471	0.076961	195	3.17021e-05	96	0.08	NN	195	composition	0	0	21	3.21	1	2.53	850	3.63	13	3.09631	53	3.39178	129	3.54133	112	{<co<(pose)}>it>>ion>	<co<(pose)	pose	1	composite
ninety	1	-ity	suffix	623	3.94766	ninety	6.39693	9.73777e-05	5.73334	0.228463	599	9.73824e-05	308	0.256667	CD	623	ninety	0	0	17	3.12	0	2.23	103	2.71	134	4.08051	207	3.97745	282	3.87917	11	{(nine)}>ity>	(nine)	nine	0
grabber	1	-er	suffix	18	2.43122	grabber	2.94444	2.92634e-06	2.56495	0.00995033	18	2.92635e-06	12	0.01	NN	18	grabber	0	0	32	3.38	96	4.22	179	2.95	4	2.64915	4	2.35835	10	2.46878	11	{(grab)}>er>	(grab)	grab	1	grab
allergic	1	-ic	suffix	192	3.43803	allergic	5.2575	3.10513e-05	4.77068	0.0930349	191	3.10518e-05	117	0.0975	JJ	192	allergic	0	0	186	4.14	28	3.69	815	3.61	72	3.8135	59	3.43753	61	3.21978	11	{(allerg)>ic>}	(allerg)>ic>	allerg	0
fluently	1	-ant	suffix	66	2.97855	fluently	4.20469	1.07299e-05	4.04305	0.0456105	66	1.07299e-05	56	0.0466667	RB	66	fluently	0	0	4	2.56	0	2.23	81	2.61	15	3.1543	17	2.91466	34	2.97145	12	{(flu)>ant>}>ly>	(flu)>ant>	flu	0
fluently	2	-ly	suffix	66	2.97855	fluently	4.20469	1.07299e-05	4.04305	0.0456105	66	1.07299e-05	56	0.0466667	RB	66	fluently	0	0	4	2.56	0	2.23	81	2.61	15	3.1543	17	2.91466	34	2.97145	12	{(flu)>ant>}>ly>	(flu)>ant>	flu	1	fluent
importantly	1	-ant	suffix	462	3.81805	importantly	6.13773	7.51068e-05	5.70378	0.222477	462	7.51096e-05	299	0.249167	RB	462	importantly	0	0	279	4.31	18	3.51	2986	4.17	122	4.04009	172	3.89743	168	3.65527	12	{(import)>ant>}>ly>	(import)>ant>	import	1	import
importantly	2	-ly	suffix	462	3.81805	importantly	6.13773	7.51068e-05	5.70378	0.222477	462	7.51096e-05	299	0.249167	RB	462	importantly	0	0	279	4.31	18	3.51	2986	4.17	122	4.04009	172	3.89743	168	3.65527	12	{(import)>ant>}>ly>	(import)>ant>	import	1	important
directory	1	-ory	suffix	99	3.15247	directory	4.60517	1.60948e-05	4.07754	0.0472016	99	1.60949e-05	58	0.0483333	NN	99	directory	0	0	8	2.82	0	2.23	208	3.02	12	3.06412	34	3.20345	53	3.15978	11	{(direct)}>ory>	(direct)	direct	1	direct
sunny	1	-y	suffix	1182	4.22546	sunny	7.0639	0.00018987	6.13773	0.3257	1168	0.000189888	462	0.385	JJ	1182	sunny	54	1.73239	174	4.11	481	4.91	5197	4.41	271	4.38475	523	4.37871	388	4.01734	11	{(sun)}>y>	(sun)	sun	1	sun
buzzer	1	-er	suffix	192	3.43803	buzzer	5.26269	3.12139e-05	4.65396	0.0831149	192	3.12144e-05	104	0.0866667	NN	192	buzzer	0	0	152	4.05	245	4.62	1069	3.73	40	3.56297	63	3.46556	89	3.38163	11	{(buzz)}>er>	(buzz)	buzz	1	buzz
granny	1	-y	suffix	2224	4.4998	granny	7.68754	0.000354351	4.90527	0.10586	2180	0.000354413	134	0.111667	NN	2224	granny	227	2.35603	321	4.37	1953	5.52	4381	4.34	448	4.60243	1326	4.78225	450	4.08156	11	{(gran)}>y>	(gran)	gran	1	gran
strangest	1	-est	suffix	512	3.86259	strange	6.23441	8.27472e-05	5.74939	0.231773	509	8.27507e-05	313	0.260833	JJS	512	strange	14	1.14613	97	3.86	16	3.46	553	3.44	79	3.85327	181	3.91945	252	3.83051	11	{(strange)}>est>	(strange)	strange	1	strang
warmer	1	-er	suffix	600	3.93135	warm	6.37502	9.52644e-05	5.86363	0.256578	586	9.52689e-05	351	0.2925	JJR	600	warm	14	1.14613	81	3.78	80	4.14	2112	4.02	104	3.97137	203	3.96901	293	3.89573	11	{(warm)}>er>	(warm)	warm	1	warm
sensation	1	-ate	suffix	1328	4.276	sensation	7.18841	0.000215064	6.16121	0.332297	1323	0.000215087	473	0.394167	NN	1328	sensation	0	0	155	4.06	37	3.81	1593	3.9	136	4.0869	370	4.22876	822	4.34279	12	{(sense)}>ate>>ion>	(sense)	sense	1	sens
sensation	2	-ion	suffix	1328	4.276	sensation	7.18841	0.000215064	6.16121	0.332297	1323	0.000215087	473	0.394167	NN	1328	sensation	0	0	155	4.06	37	3.81	1593	3.9	136	4.0869	370	4.22876	822	4.34279	12	{(sense)}>ate>>ion>	(sense)	sense	1	sensate
hidden	1	-en	suffix	6621	4.97346	hide	8.79301	0.00107031	6.8773	0.591945	6587	0.00107088	969	0.8075	JJ.VBD.VBN	1752.2.4867	hidden.hide.hide	41	1.61278	960	4.85	157	4.43	7410	4.57	1249	5.04709	2389	5.03778	2983	4.90219	11	{(hide)}>en>	(hide)	hide	0
positive	1	-ive	suffix	1190	4.22838	positive	7.07496	0.000191983	6.07764	0.309321	1181	0.000192001	435	0.3625	JJ	1190	positive	3	0.477121	512	4.57	11	3.31	12586	4.8	157	4.14884	299	4.1365	734	4.29367	11	{(posit)>ive>}	(posit)>ive>	posit	1	posit
rarely	1	-ly	suffix	1212	4.23633	rarely	7.09589	0.000196046	6.19848	0.342999	1206	0.000196065	491	0.409167	RB	1212	rarely	0	0	127	3.97	1	2.53	2698	4.13	142	4.10552	303	4.14226	767	4.31275	11	{(rare)}>ly>	(rare)	rare	1	rare
housekeeper	1	-er	suffix	522	3.87097	housekeeper	6.25383	8.43728e-05	4.95583	0.111094	519	8.43764e-05	141	0.1175	NN	522	housekeeper	0	0	15	3.07	1	2.53	361	3.25	102	3.96302	148	3.83257	272	3.86355	21	{(house)}{(keep)}>er>	(house)	house	1	housekeep
housekeepers	1	-er	suffix	50	2.86004	housekeeper	3.93183	8.12871e-06	3.29584	0.0214353	50	8.12875e-06	26	0.0216667	NNS	50	housekeeper	0	0	0	1.86	1	2.53	43	2.34	4	2.64915	11	2.73856	35	2.98369	21	{(house)}{(keep)}>er>	(house)	house	1	housekeep
eighty	1	-y	suffix	563	3.90375	eighty	6.30628	8.89245e-05	5.59842	0.20226	547	8.89285e-05	269	0.224167	CD	563	eighty	0	0	10	2.91	0	2.23	120	2.78	81	3.864	185	3.9289	297	3.9016	11	{(eight)>y>}	(eight)>y>	eight	1	eight
relatives	1	-ive	suffix	831	4.07259	relative	6.71659	0.000134115	5.8944	0.263645	825	0.000134124	362	0.301667	NNS	831	relative	0	0	106	3.89	11	3.31	3488	4.24	146	4.1175	325	4.1726	360	3.98489	11	{(relate)}>ive>	(relate)	relate	1	relate
solicitor	1	-or	suffix	116	3.22066	solicitor	4.75359	1.86959e-05	3.85015	0.0376169	115	1.86961e-05	46	0.0383333	NN	116	solicitor	0	0	11	2.94	0	2.23	1837	3.96	11	3.02936	49	3.35835	56	3.18326	11	{(solicit)}>or>	(solicit)	solicit	1	solicit
mourners	1	-er	suffix	133	3.27958	mourner	4.8828	2.12971e-05	4.31749	0.05984	131	2.12973e-05	74	0.0616667	NNS	133	mourner	0	0	5	2.64	0	2.23	201	3	4	2.64915	47	3.34062	82	3.34646	11	{(mourn)}>er>	(mourn)	mourn	1	mourn
nearest	1	-est	suffix	2377	4.52868	near	7.77065	0.000385066	6.59304	0.47468	2369	0.00038514	729	0.6075	IN.JJS	26.2351	nearest.near	38	1.57978	199	4.17	18	3.51	2299	4.06	372	4.52189	829	4.57846	1176	4.49816	11	{(near)}>est>	(near)	near	1	near
funeral	1	-al	suffix	1749	4.39551	funeral	7.45991	0.00028219	6.07304	0.308097	1736	0.00028223	433	0.360833	JJ.NN	50.1699	funeral.funeral	0	0	150	4.04	0	2.23	3717	4.27	197	4.24685	525	4.38037	1027	4.43938	11	{(funer)>al>}	(funer)>al>	funer	0
hastily	1	-y	suffix	1467	4.3192	hastily	7.28824	0.000237656	6.12905	0.32329	1462	0.000237685	458	0.381667	RB	1467	hastily	3	0.477121	2	2.34	0	2.23	135	2.83	286	4.40806	484	4.34512	697	4.27124	12	{(haste)}>y>>ly>	(haste)	haste	1	hast
hastily	2	-ly	suffix	1467	4.3192	hastily	7.28824	0.000237656	6.12905	0.32329	1462	0.000237685	458	0.381667	RB	1467	hastily	3	0.477121	2	2.34	0	2.23	135	2.83	286	4.40806	484	4.34512	697	4.27124	12	{(haste)}>y>>ly>	(haste)	haste	1	hasty
charity	1	-y	suffix	835	4.07468	charity	6.71538	0.000133953	5.62762	0.207691	824	0.000133962	277	0.230833	NN	835	charity	19	1.27875	510	4.57	23	3.61	12255	4.78	115	4.01464	306	4.14652	414	4.04543	11	{(charit)>y>}	(charit)>y>	charit	0
organization	1	-ize	suffix	823	4.0684	organization	6.69827	0.000131677	5.35186	0.161268	810	0.000131686	210	0.175	NN	823	organization	0	0	2	2.34	0	2.23	48	2.39	89	3.90442	240	4.0414	494	4.12199	12	{(organ)>ize>}>ion>	(organ)>ize>	organ	0
organization	2	-ion	suffix	823	4.0684	organization	6.69827	0.000131677	5.35186	0.161268	810	0.000131686	210	0.175	NN	823	organization	0	0	2	2.34	0	2.23	48	2.39	89	3.90442	240	4.0414	494	4.12199	12	{(organ)>ize>}>ion>	(organ)>ize>	organ	0
substantiated	1	-ate	suffix	9	2.15247	substantiate	2.30259	1.46317e-06	2.19722	0.00664454	9	1.46317e-06	8	0.00666667	VBD.VBN	2.7	substantiate.substantiate	0	0	0	1.86	0	2.23	44	2.35	2	2.4273	0	0	7	2.33048	11	{(substance)}>ate>	(substance)	substance	0
stocky	1	-y	suffix	221	3.49882	stocky	5.40268	3.59284e-05	4.99721	0.115558	221	3.59291e-05	147	0.1225	JJ	221	stocky	0	0	17	3.12	0	2.23	103	2.71	37	3.52996	82	3.57846	102	3.44022	11	{(stock)}>y>	(stock)	stock	1	stock
arrival	1	-al	suffix	1722	4.38876	arrival	7.44833	0.00027894	6.30992	0.376723	1716	0.000278979	549	0.4575	NN	1722	arrival	5	0.69897	122	3.95	8	3.19	2802	4.14	226	4.30621	488	4.34869	1008	4.43128	11	{(arrive)}>al>	(arrive)	arrive	1	arrive
cautioned	1	-ion	suffix	171	3.388	caution	5.14749	2.77999e-05	4.69135	0.0861777	171	2.78003e-05	108	0.09	VBD.VBN	158.13	caution.caution	0	0	1	2.17	0	2.23	123	2.79	25	3.36515	57	3.42281	89	3.38163	11	{(caut)>ion>}	(caut)>ion>	caut	0
indigestion	1	-ion	suffix	88	3.10186	indigestion	4.48864	1.43065e-05	4.17439	0.0519597	88	1.43066e-05	64	0.0533333	NN	88	indigestion	0	0	32	3.38	3	2.83	192	2.98	33	3.48166	26	3.09075	29	2.90451	111	<im<{(digest)}>ion>	(digest)	digest	0
hasty	1	-y	suffix	415	3.77156	hasty	6.03069	6.74663e-05	5.43808	0.174653	415	6.74686e-05	229	0.190833	JJ	415	hasty	0	0	69	3.71	1	2.53	348	3.24	54	3.69054	100	3.6637	261	3.84569	11	{(haste)}>y>	(haste)	haste	1	hast
temperaments	1	-ment	suffix	17	2.40774	temperament	2.89037	2.76377e-06	2.70805	0.0115991	17	2.76377e-06	14	0.0116667	NNS	17	temperament	0	0	4	2.56	0	2.23	24	2.09	1	2.25121	4	2.35835	12	2.54133	11	{(temper)>ment>}	(temper)>ment>	temper	1	tempera
appearance	1	-ance	suffix	2226	4.50019	appearance	7.7012	0.000359226	6.38519	0.401011	2210	0.000359291	592	0.493333	NN	2226	appearance	8	0.90309	180	4.12	7	3.13	4213	4.32	283	4.4035	487	4.3478	1456	4.59085	11	{(appear)}>ance>	(appear)	appear	1	appear
stranger	1	-er	suffix	2715	4.5864	stranger	7.88983	0.000433818	6.51471	0.445754	2669	0.000433913	674	0.561667	JJR.NN	49.2666	strange.stranger	14	1.14613	144	4.03	36	3.8	2385	4.07	316	4.45124	736	4.52685	1663	4.64854	11	{(strange)}>er>	(strange)	strange	1	strang
promptly	1	-ly	suffix	585	3.92037	promptly	6.37332	9.51018e-05	5.70044	0.221809	585	9.51063e-05	298	0.248333	RB	585	promptly	5	0.69897	14	3.04	5	3.01	316	3.2	89	3.90442	203	3.96901	293	3.89573	11	{(prompt)}>ly>	(prompt)	prompt	1	prompt
pedalled	1	-al	suffix	105	3.17778	pedal	4.62497	1.64199e-05	4.00733	0.0440169	101	1.64201e-05	54	0.045	VBD.VBN	61.44	pedal.pedal	0	0	0	1.86	7	3.13	42	2.33	28	3.41258	53	3.39178	24	2.82533	11	{(podo)>al>}	(podo)>al>	podo	1	ped
furiously	2	-ly	suffix	1520	4.3346	furiously	7.32449	0.000246433	6.30445	0.375006	1516	0.000246464	546	0.455	RB	1520	furiously	3	0.477121	24	3.26	6	3.08	193	2.98	377	4.52767	576	4.42056	567	4.18174	12	{(fury)}>ious>>ly>	(fury)	fury	1	furious
cautioning	1	-ion	suffix	19	2.4535	caution	2.99573	3.08892e-06	2.83321	0.0132452	19	3.08892e-06	16	0.0133333	VBG	19	caution	0	0	3	2.47	0	2.23	12	1.81	2	2.4273	1	1.96041	16	2.65784	11	{(caut)>ion>}	(caut)>ion>	caut	0
affectionately	1	-ion	suffix	265	3.57735	affectionately	5.5835	4.30814e-05	5.15329	0.133948	265	4.30824e-05	172	0.143333	RB	265	affectionately	0	0	9	2.86	0	2.23	194	2.99	66	3.77626	90	3.61842	109	3.46878	113	{<a<(fect)}>ion>>ate>>ly>	<a<(fect)	fect	0
affectionately	2	-ate	suffix	265	3.57735	affectionately	5.5835	4.30814e-05	5.15329	0.133948	265	4.30824e-05	172	0.143333	RB	265	affectionately	0	0	9	2.86	0	2.23	194	2.99	66	3.77626	90	3.61842	109	3.46878	113	{<a<(fect)}>ion>>ate>>ly>	<a<(fect)	fect	1	affection
affectionately	3	-ly	suffix	265	3.57735	affectionately	5.5835	4.30814e-05	5.15329	0.133948	265	4.30824e-05	172	0.143333	RB	265	affectionately	0	0	9	2.86	0	2.23	194	2.99	66	3.77626	90	3.61842	109	3.46878	113	{<a<(fect)}>ion>>ate>>ly>	<a<(fect)	fect	1	affectionate
importance	1	-ance	suffix	1091	4.19069	importance	6.98841	0.000176053	6.00635	0.290802	1083	0.000176069	405	0.3375	NN	1091	importance	0	0	63	3.67	6	3.08	4228	4.32	115	4.01464	247	4.05383	729	4.29071	11	{(import)>ance>}	(import)>ance>	import	1	import
lively	1	-ly	suffix	556	3.89833	lively	6.31536	8.97373e-05	5.63121	0.208368	552	8.97414e-05	278	0.231667	JJ	556	lively	8	0.90309	90	3.82	46	3.9	1683	3.92	94	3.9279	167	3.88469	295	3.89868	11	{(live)}>ly>	(live)	live	1	live
intelligent	1	-ant	suffix	920	4.11673	intelligent	6.81564	0.000148095	5.99894	0.288931	911	0.000148106	402	0.335	JJ	920	intelligent	3	0.477121	275	4.31	10	3.27	2506	4.09	168	4.17807	251	4.06078	501	4.12809	11	{(intellig)>ant>}	(intellig)>ant>	intellig	0
coppery	1	-y	suffix	87	3.09695	coppery	4.47734	1.41439e-05	4.11087	0.0487902	87	1.4144e-05	60	0.05	JJ.NN	50.37	coppery.coppery	0	0	0	1.86	0	2.23	16	1.93	8	2.90442	24	3.05732	55	3.17557	11	{(copper)}>y>	(copper)	copper	1	copper
abruptly	1	-ly	suffix	1690	4.38061	abruptly	7.42893	0.000273576	6.23832	0.354756	1683	0.000273614	511	0.425833	RB	1690	abruptly	0	0	1	2.17	0	2.23	135	2.83	204	4.26194	418	4.2816	1068	4.45636	11	{(abrupt)}>ly>	(abrupt)	abrupt	1	abrupt
distinctly	1	-ly	suffix	539	3.88486	distinctly	6.28972	8.74615e-05	5.61677	0.205658	538	8.74653e-05	274	0.228333	RB	539	distinctly	0	0	15	3.07	2	2.71	476	3.37	57	3.71361	153	3.8469	329	3.9459	11	{(distinct)}>ly>	(distinct)	distinct	1	distinct
gloomy	1	-y	suffix	931	4.12189	gloomy	6.83411	0.000150858	5.97381	0.28267	928	0.00015087	392	0.326667	JJ	931	gloomy	32	1.50515	21	3.21	13	3.38	851	3.63	141	4.10247	304	4.14368	486	4.11492	11	{(gloom)}>y>	(gloom)	gloom	1	gloom
gardener	1	-er	suffix	409	3.76525	gardener	6.01616	6.64909e-05	5.0876	0.125898	409	6.64932e-05	161	0.134167	NN	409	gardener	27	1.43136	45	3.53	53	3.96	1523	3.88	127	4.05739	144	3.82075	138	3.5704	11	{(garden)}>er>	(garden)	garden	1	garden
construction	1	-ion	suffix	632	3.95387	construction	6.44731	0.000102417	5.50126	0.185095	630	0.000102422	244	0.203333	NN	632	construction	8	0.90309	74	3.74	9	3.23	4190	4.32	113	4.00709	127	3.76659	392	4.02178	111	{<co<(struct)}>ion>	<co<(struct)	struct	1	construct
innocently	1	-ant	suffix	332	3.67492	innocently	5.80513	5.38109e-05	5.40717	0.169743	331	5.38123e-05	222	0.185	RB	332	innocently	0	0	6	2.71	0	2.23	92	2.66	72	3.8135	94	3.63711	166	3.6501	12	{(innoc)>ant>}>ly>	(innoc)>ant>	innoc	0
innocently	2	-ly	suffix	332	3.67492	innocently	5.80513	5.38109e-05	5.40717	0.169743	331	5.38123e-05	222	0.185	RB	332	innocently	0	0	6	2.71	0	2.23	92	2.66	72	3.8135	94	3.63711	166	3.6501	12	{(innoc)>ant>}>ly>	(innoc)>ant>	innoc	1	innocent
bushy	1	-y	suffix	381	3.73453	bushy	5.94542	6.19391e-05	5.47227	0.180236	381	6.19411e-05	237	0.1975	JJ	381	bushy	3	0.477121	40	3.48	67	4.06	296	3.17	78	3.84781	141	3.81167	162	3.63957	11	{(bush)}>y>	(bush)	bush	1	bush
reality	1	-ity	suffix	1986	4.45067	reality	7.58426	0.000319571	6.32436	0.381286	1966	0.000319622	557	0.464167	NN	1986	reality	8	0.90309	331	4.39	0	2.23	10051	4.7	151	4.13202	381	4.24145	1454	4.59025	11	{(real)}>ity>	(real)	real	1	real
entrance	1	-ance	suffix	5124	4.86216	entrance	8.53739	0.000828951	6.75577	0.539413	5101	0.000829295	858	0.715	NN	5124	entrance	16	1.20412	179	4.12	30	3.72	3422	4.23	884	4.89712	2003	4.96128	2237	4.77725	11	{(enter)>ance>}	(enter)>ance>	enter	1	entre
valuable	1	-able	suffix	1303	4.26775	valuable	7.16704	0.000210512	6.24222	0.355925	1295	0.000210535	513	0.4275	JJ	1303	valuable	5	0.69897	282	4.32	9	3.23	5146	4.41	230	4.31379	412	4.27533	661	4.24824	11	{(value)>able>}	(value)>able>	value	0
organized	1	-ize	suffix	743	4.02404	organize	6.60935	0.000120461	5.83773	0.250759	741	0.000120468	342	0.285	JJ.VBD.VBN	124.144.475	organized.organize.organize	0	0	1	2.17	0	2.23	48	2.39	66	3.77626	254	4.06592	423	4.05475	11	{(organ)>ize>}	(organ)>ize>	organ	1	organ
unlikely	1	-ly	suffix	1111	4.19858	unlikely	7.00941	0.000179792	6.19441	0.341815	1106	0.000179808	489	0.4075	JJ.RB	1108.3	unlikely.unlikely	0	0	159	4.07	5	3.01	4356	4.33	199	4.25121	346	4.19971	566	4.18097	111	<un<{(like)}>ly>	(like)	like	1	unlike
imaginations	1	-ion	suffix	172	3.39052	imagination	5.14749	2.77999e-05	4.45435	0.0684372	171	2.78003e-05	85	0.0708333	NNS	172	imagination	3	0.477121	17	3.12	4	2.93	231	3.06	34	3.49425	102	3.67222	36	2.99559	11	{(imagine)}>ion>	(imagine)	imagine	0
elaborate	1	-ate	suffix	775	4.04233	elaborate	6.65415	0.000125988	5.9162	0.268754	775	0.000125996	370	0.308333	JJ.VB.VBP	668.105.2	elaborate.elaborate.elaborate	0	0	36	3.43	0	2.23	1207	3.78	88	3.89957	243	4.04677	444	4.07575	111	{<e<(labor)>ate>}	<e<(labor)>ate>	labor	0
knowledgeable	1	-able	suffix	95	3.13474	knowledgeable	4.56435	1.54445e-05	4.39445	0.0645385	95	1.54446e-05	80	0.0666667	JJ	95	knowledgeable	0	0	5	2.64	1	2.53	370	3.27	19	3.25121	26	3.09075	50	3.13496	21	{(know)(ledge)}>able>	(know)(ledge)	know	1	knowledge
involuntarily	1	-ory	suffix	209	3.47469	involuntarily	5.34711	3.39776e-05	4.79579	0.0953102	209	3.39782e-05	120	0.1	RB	209	involuntarily	0	0	0	1.86	0	2.23	20	2.02	16	3.18063	44	3.3126	149	3.60348	112	<im<{(volunt)>ory>}>ly>	(volunt)>ory>	volunt	0
involuntarily	2	-ly	suffix	209	3.47469	involuntarily	5.34711	3.39776e-05	4.79579	0.0953102	209	3.39782e-05	120	0.1	RB	209	involuntarily	0	0	0	1.86	0	2.23	20	2.02	16	3.18063	44	3.3126	149	3.60348	112	<im<{(volunt)>ory>}>ly>	(volunt)>ory>	volunt	1	involuntary
apparition	1	-ion	suffix	185	3.42198	apparition	5.22575	3.00759e-05	4.61512	0.0800427	185	3.00764e-05	100	0.0833333	NN	185	apparition	0	0	5	2.64	0	2.23	54	2.44	9	2.95018	28	3.12178	148	3.60057	11	{(appar)>ion>}	(appar)>ion>	appar	0
shaken	1	-en	suffix	996	4.15117	shake	6.89871	0.000160936	6.21261	0.34713	990	0.000160949	498	0.415	VBD.VBN	10.986	shake.shake	8	0.90309	43	3.51	9	3.23	1031	3.71	140	4.0994	311	4.15354	545	4.16458	11	{(shake)}>en>	(shake)	shake	1	shake
habitually	1	-al	suffix	46	2.82457	habitually	3.85015	7.47842e-06	3.3673	0.0230653	46	7.47845e-06	28	0.0233333	RB	46	habitually	0	0	0	1.86	0	2.23	33	2.23	2	2.4273	8	2.61363	36	2.99559	12	{(habit)}>al>>y>	(habit)	habit	0
habitually	2	-y	suffix	46	2.82457	habitually	3.85015	7.47842e-06	3.3673	0.0230653	46	7.47845e-06	28	0.0233333	RB	46	habitually	0	0	0	1.86	0	2.23	33	2.23	2	2.4273	8	2.61363	36	2.99559	12	{(habit)}>al>>y>	(habit)	habit	0
explanation	1	-ion	suffix	2060	4.46655	explanation	7.62657	0.000333386	6.44572	0.421448	2051	0.000333441	629	0.524167	NN	2060	explanation	0	0	146	4.03	17	3.49	2299	4.06	224	4.30236	497	4.35661	1339	4.55449	11	{(explain)}>ion>	(explain)	explain	0
doubtfully	1	-ful	suffix	472	3.82733	doubtfully	6.1591	7.67324e-05	5.43808	0.174653	472	7.67354e-05	229	0.190833	RB	472	doubtfully	0	0	0	1.86	0	2.23	4	1.39	112	4.00326	169	3.88983	191	3.71069	12	{(doubt)}>ful>>ly>	(doubt)	doubt	1	doubt
doubtfully	2	-ly	suffix	472	3.82733	doubtfully	6.1591	7.67324e-05	5.43808	0.174653	472	7.67354e-05	229	0.190833	RB	472	doubtfully	0	0	0	1.86	0	2.23	4	1.39	112	4.00326	169	3.88983	191	3.71069	12	{(doubt)}>ful>>ly>	(doubt)	doubt	1	doubtful
possessions	1	-ion	suffix	477	3.8319	possession	6.16752	7.73827e-05	5.60947	0.2043	476	7.73857e-05	272	0.226667	NNS	477	possession	0	0	44	3.52	1	2.53	1005	3.7	62	3.74952	151	3.84123	264	3.85063	11	{(possess)}>ion>	(possess)	possess	1	possess
regularly	2	-ly	suffix	631	3.95319	regularly	6.44731	0.000102417	5.82305	0.247511	630	0.000102422	337	0.280833	RB	631	regularly	0	0	92	3.83	7	3.13	3280	4.21	68	3.78903	189	3.93814	374	4.00142	12	{(regul)>ar>}>ly>	(regul)>ar>	regul	1	regular
uncertainty	1	-ity	suffix	404	3.75993	uncertainty	5.99894	6.5353e-05	5.47227	0.180236	402	6.53551e-05	237	0.1975	NN	404	uncertainty	0	0	10	2.91	0	2.23	2301	4.06	29	3.4273	87	3.60387	288	3.88828	111	<un<{(certain)}>ity>	(certain)	certain	0
solicitors	1	-or	suffix	47	2.83371	solicitor	3.8712	7.64099e-06	3.3322	0.0222506	47	7.64102e-06	27	0.0225	NNS	47	solicitor	0	0	5	2.64	0	2.23	657	3.51	2	2.4273	19	2.96041	26	2.85875	11	{(solicit)}>or>	(solicit)	solicit	1	solicit
crestfallen	1	-en	suffix	157	3.35113	crestfallen	5.05625	2.53614e-05	4.89035	0.10436	156	2.53617e-05	132	0.11	JJ.NN.VBN	153.1.3	crestfallen.crestfallen.crestfallen	0	0	1	2.17	0	2.23	29	2.17	49	3.64915	58	3.43023	50	3.13496	21	{(crest)}{(fall)}>en>	(crest)	crest	0
specifically	1	-ic	suffix	498	3.85057	specifically	6.20051	7.99837e-05	5.6058	0.203621	492	7.99869e-05	271	0.225833	RB	498	specifically	0	0	79	3.77	0	2.23	3653	4.26	42	3.58365	128	3.76997	328	3.94458	12	{(spec)>ic>}>ly>	(spec)>ic>	spec	0
specifically	2	-ly	suffix	498	3.85057	specifically	6.20051	7.99837e-05	5.6058	0.203621	492	7.99869e-05	271	0.225833	RB	498	specifically	0	0	79	3.77	0	2.23	3653	4.26	42	3.58365	128	3.76997	328	3.94458	12	{(spec)>ic>}>ly>	(spec)>ic>	spec	1	specifical
simultaneously	2	-ly	suffix	499	3.85144	simultaneously	6.21461	8.11216e-05	5.52146	0.188552	499	8.11249e-05	249	0.2075	RB	499	simultaneously	0	0	14	3.04	0	2.23	472	3.37	65	3.76973	103	3.67642	331	3.94852	12	{(simultane)>ious>}>ly>	(simultane)>ious>	simultane	1	simultaneous
crafty	1	-y	suffix	136	3.28919	crafty	4.91998	2.21099e-05	4.58497	0.0777323	136	2.21102e-05	97	0.0808333	JJ	136	crafty	8	0.90309	122	3.95	28	3.69	467	3.37	25	3.36515	48	3.34958	63	3.23357	11	{(craft)}>y>	(craft)	craft	1	craft
fastening	1	-en	suffix	147	3.32273	fastening	4.98361	2.35731e-05	4.69135	0.0861777	145	2.35734e-05	108	0.09	NN.VBG	21.126	fastening.fasten	3	0.477121	1	2.17	3	2.83	54	2.44	34	3.49425	41	3.28263	72	3.29071	11	{(fast)}>en>	(fast)	fast	0
accentuated	1	-ate	suffix	37	2.73225	accentuate	3.63759	6.01526e-06	3.43399	0.0246926	37	6.01527e-06	30	0.025	VBD.VBN	18.19	accentuate.accentuate	0	0	0	1.86	0	2.23	44	2.35	2	2.4273	6	2.50448	29	2.90451	11	{(accent)}>ate>	(accent)	accent	0
scathingly	1	-ly	suffix	30	2.64383	scathingly	3.43399	4.87724e-06	3.04452	0.0165293	30	4.87725e-06	20	0.0166667	RB	30	scathingly	0	0	0	1.86	0	2.23	3	1.3	3	2.55224	8	2.61363	19	2.72842	11	{(scathe)}>ly>	(scathe)	scathe	1	scathing
hastening	1	-en	suffix	74	3.02753	hasten	4.31749	1.20305e-05	3.89182	0.0392207	74	1.20305e-05	48	0.04	JJ.NN.VBG	1.1.72	hastening.hastening.hasten	0	0	0	1.86	0	2.23	22	2.06	7	2.85327	24	3.05732	43	3.07084	11	{(haste)}>en>	(haste)	haste	1	hast
foolish	1	-ish	suffix	1771	4.40093	foolish	7.47022	0.000285116	6.32257	0.380717	1754	0.000285156	556	0.463333	JJ	1771	foolish	0	0	105	3.89	11	3.31	1204	3.78	290	4.41407	490	4.35046	991	4.4239	11	{(fool)}>ish>	(fool)	fool	1	fool
secretly	1	-ly	suffix	1175	4.22288	secretly	7.06476	0.000190032	6.30079	0.37386	1169	0.00019005	544	0.453333	RB	1175	secretly	5	0.69897	128	3.97	13	3.38	1236	3.79	184	4.21735	403	4.26576	588	4.1975	11	{(secret)}>ly>	(secret)	secret	1	secret
initial	1	-al	suffix	564	3.90452	initial	6.33328	9.13629e-05	5.54908	0.193371	562	9.13671e-05	256	0.213333	JJ.NN.VB	559.2.3	initial.initial.initial	0	0	46	3.54	0	2.23	3513	4.24	61	3.74257	136	3.7961	367	3.99323	11	{(initi)>al>}	(initi)>al>	initi	0
smoothly	1	-ly	suffix	772	4.04065	smoothly	6.64769	0.000125175	6.03309	0.297632	770	0.000125183	416	0.346667	RB	772	smoothly	8	0.90309	98	3.86	35	3.79	1142	3.75	160	4.15701	243	4.04677	369	3.99559	11	{(smooth)}>ly>	(smooth)	smooth	1	smooth
amongst	1	-est	suffix	1542	4.34084	amongst	7.33824	0.000249846	5.66296	0.214439	1537	0.000249878	287	0.239167	IN	1542	amongst	5	0.69897	316	4.37	40	3.84	7932	4.6	260	4.36682	635	4.46284	647	4.23896	11	{(among)>est>}	(among)>est>	among	0
superciliously	2	-ly	suffix	8	2.10671	superciliously	2.19722	1.3006e-06	1.94591	0.00498754	8	1.3006e-06	6	0.005	RB	8	superciliously	0	0	0	0	0	0	0	0	1	2.25121	1	1.96041	6	2.27248	112	{<super<(cili)>ious>}>ly>	<super<(cili)>ious>	cili	1	supercilious
incidentally	1	-ant	suffix	151	3.33431	incidentally	5.02388	2.45485e-05	4.43082	0.0668795	151	2.45488e-05	83	0.0691667	RB	151	incidentally	0	0	10	2.91	0	2.23	568	3.45	17	3.20545	34	3.20345	100	3.43171	13	{(incid)>ant>}>al>>ly>	(incid)>ant>	incid	0
incidentally	2	-al	suffix	151	3.33431	incidentally	5.02388	2.45485e-05	4.43082	0.0668795	151	2.45488e-05	83	0.0691667	RB	151	incidentally	0	0	10	2.91	0	2.23	568	3.45	17	3.20545	34	3.20345	100	3.43171	13	{(incid)>ant>}>al>>ly>	(incid)>ant>	incid	1	incident
incidentally	3	-ly	suffix	151	3.33431	incidentally	5.02388	2.45485e-05	4.43082	0.0668795	151	2.45488e-05	83	0.0691667	RB	151	incidentally	0	0	10	2.91	0	2.23	568	3.45	17	3.20545	34	3.20345	100	3.43171	13	{(incid)>ant>}>al>>ly>	(incid)>ant>	incid	1	incidental
extemporized	1	-ize	suffix	1	1.4535	extemporize	0.693147	1.62575e-07	0.693147	0.000832986	1	1.62575e-07	1	0.000833333	VBD	1	extemporize	0	0	0	0	0	0	0	0	1	2.25121	0	0	0	0	111	{<ex<(tempor)>ize>}	<ex<(tempor)>ize>	tempor	1	extempore
cheekily	1	-y	suffix	70	3.00373	cheekily	4.26268	1.13802e-05	4.02535	0.044814	70	1.13802e-05	55	0.0458333	RB	70	cheekily	0	0	2	2.34	2	2.71	44	2.35	20	3.2724	42	3.29285	8	2.38163	12	{(cheek)}>y>>ly>	(cheek)	cheek	1	cheek
cheekily	2	-ly	suffix	70	3.00373	cheekily	4.26268	1.13802e-05	4.02535	0.044814	70	1.13802e-05	55	0.0458333	RB	70	cheekily	0	0	2	2.34	2	2.71	44	2.35	20	3.2724	42	3.29285	8	2.38163	12	{(cheek)}>y>>ly>	(cheek)	cheek	1	cheeky
filthy	1	-y	suffix	1389	4.29549	filthy	7.23056	0.000224328	6.13773	0.3257	1380	0.000224353	462	0.385	JJ	1389	filthy	5	0.69897	169	4.09	31	3.74	1669	3.92	152	4.13487	414	4.27743	823	4.34331	11	{(filth)}>y>	(filth)	filth	1	filth
deliberately	1	-ly	suffix	1044	4.17159	deliberately	6.94986	0.000169389	6.11368	0.31906	1042	0.000169403	451	0.375833	RB	1044	deliberately	0	0	72	3.73	4	2.93	2166	4.03	85	3.88468	348	4.20221	611	4.21414	11	{(deliberate)}>ly>	(deliberate)	deliberate	1	deliberate
ironically	1	-ic	suffix	144	3.31384	ironically	4.97673	2.34105e-05	4.68213	0.0854129	144	2.34108e-05	107	0.0891667	RB	144	ironically	0	0	10	2.91	0	2.23	808	3.6	18	3.22893	30	3.15074	96	3.41416	12	{(iron)>ic>}>ly>	(iron)>ic>	iron	0
ironically	2	-ly	suffix	144	3.31384	ironically	4.97673	2.34105e-05	4.68213	0.0854129	144	2.34108e-05	107	0.0891667	RB	144	ironically	0	0	10	2.91	0	2.23	808	3.6	18	3.22893	30	3.15074	96	3.41416	12	{(iron)>ic>}>ly>	(iron)>ic>	iron	1	ironical
gritty	1	-y	suffix	184	3.41964	gritty	5.22036	2.99133e-05	4.86753	0.102105	184	2.99138e-05	129	0.1075	JJ	184	gritty	0	0	22	3.23	6	3.08	566	3.45	23	3.33039	66	3.48546	95	3.40966	11	{(grit)}>y>	(grit)	grit	1	grit
boozer	1	-er	suffix	11	2.23165	boozer	2.48491	1.78832e-06	2.30259	0.00747202	11	1.78832e-06	9	0.0075	NN.NNP	10.1	boozer.boozer	0	0	0	1.86	0	2.23	165	2.92	3	2.55224	5	2.43753	3	2.02945	11	{(booze)}>er>	(booze)	booze	1	booze
nearer	1	-er	suffix	2051	4.46465	near	7.51698	0.000298768	6.21661	0.348307	1838	0.000298813	500	0.416667	IN.JJ.JJR.RBR	267.255.8.1521	nearer.nearer.near.near	22	1.34242	90	3.82	36	3.8	1560	3.89	337	4.4791	853	4.59084	861	4.36289	11	{(near)}>er>	(near)	near	1	near
rapidly	1	-ly	suffix	1544	4.3414	rapidly	7.34019	0.000250334	6.2634	0.362326	1540	0.000250365	524	0.436667	RB	1544	rapidly	0	0	43	3.51	1	2.53	2059	4.01	234	4.32125	497	4.35661	813	4.33801	11	{(rapid)}>ly>	(rapid)	rapid	1	rapid
anxiety	1	-ity	suffix	1475	4.32156	anxiety	7.28551	0.000237006	6.06379	0.305645	1458	0.000237034	429	0.3575	NN	1475	anxiety	0	0	18	3.14	0	2.23	1598	3.9	165	4.17029	289	4.12178	1021	4.43684	11	{(anxi)>ity>}	(anxi)>ity>	anxi	0
sullenly	1	-ly	suffix	188	3.42893	sullenly	5.24175	3.05636e-05	4.74493	0.0907544	188	3.05641e-05	114	0.095	RB	188	sullenly	0	0	0	0	0	0	0	0	22	3.31191	42	3.29285	124	3.5243	11	{(sullen)}>ly>	(sullen)	sullen	1	sullen
lamely	1	-ly	suffix	114	3.21317	lamely	4.74493	1.85334e-05	4.38203	0.063757	114	1.85335e-05	79	0.0658333	RB	114	lamely	0	0	0	0	0	0	0	0	11	3.02936	25	3.07436	78	3.32501	11	{(lame)}>ly>	(lame)	lame	1	lame
hopelessly	1	-less	suffix	388	3.74242	hopelessly	5.96358	6.30771e-05	5.49717	0.184403	388	6.30791e-05	243	0.2025	RB	388	hopelessly	0	0	15	3.07	2	2.71	246	3.09	58	3.72103	125	3.75975	205	3.74125	12	{(hope)}>less>>ly>	(hope)	hope	1	hope
hopelessly	2	-ly	suffix	388	3.74242	hopelessly	5.96358	6.30771e-05	5.49717	0.184403	388	6.30791e-05	243	0.2025	RB	388	hopelessly	0	0	15	3.07	2	2.71	246	3.09	58	3.72103	125	3.75975	205	3.74125	12	{(hope)}>less>>ly>	(hope)	hope	1	hopeless
miserable	1	-able	suffix	2255	4.50581	miserable	7.71155	0.000362964	6.53233	0.452137	2233	0.00036303	686	0.571667	JJ	2255	miserable	38	1.57978	167	4.09	26	3.66	2707	4.13	309	4.44154	711	4.51186	1235	4.51941	11	{(miser)>able>}	(miser)>able>	miser	1	miser
pedal	1	-al	suffix	319	3.65762	pedal	5.7589	5.13724e-05	5.10595	0.1281	316	5.13737e-05	164	0.136667	NN.VB.VBP	253.45.21	pedal.pedal.pedal	0	0	109	3.91	66	4.06	868	3.63	70	3.80144	98	3.65502	151	3.60923	11	{(podo)>al>}	(podo)>al>	podo	1	ped
unfastened	1	-en	suffix	139	3.2986	unfastened	4.94164	2.25977e-05	4.65396	0.0831149	139	2.25979e-05	104	0.0866667	JJ.VBD.VBN	28.103.8	unfastened.unfasten.unfasten	0	0	0	1.86	2	2.71	6	1.54	24	3.34812	51	3.37539	64	3.2403	111	<un<{(fast)}>en>	(fast)	fast	0
fastened	1	-en	suffix	861	4.08798	fasten	6.75577	0.00013948	5.8944	0.263645	858	0.000139489	362	0.301667	VBD.VBN	526.335	fasten.fasten	5	0.69897	7	2.77	7	3.13	127	2.8	156	4.14608	290	4.12328	415	4.04648	11	{(fast)}>en>	(fast)	fast	1	fast
owner	1	-er	suffix	1759	4.39798	owner	7.46049	0.000282353	6.40357	0.40713	1737	0.000282393	603	0.5025	NN	1759	owner	11	1.04139	347	4.41	39	3.83	9009	4.65	397	4.55006	620	4.45247	742	4.29838	11	{(own)}>er>	(own)	own	1	own
hastened	1	-en	suffix	418	3.77469	hasten	6.03787	6.7954e-05	4.89035	0.10436	418	6.79563e-05	132	0.11	VBD.VBN	325.93	hasten.hasten	0	0	1	2.17	0	2.23	31	2.2	41	3.57343	116	3.72757	261	3.84569	11	{(haste)}>en>	(haste)	haste	1	hast
caution	1	-ion	suffix	511	3.86174	caution	6.23245	8.25847e-05	5.61677	0.205658	508	8.25881e-05	274	0.228333	NN.VB.VBP	468.22.21	caution.caution.caution	0	0	54	3.6	11	3.31	1296	3.81	57	3.71361	139	3.80551	315	3.92707	11	{(caut)>ion>}	(caut)>ion>	caut	0
possibility	1	-ity	suffix	1467	4.3192	possibility	7.28345	0.000236519	6.24222	0.355925	1455	0.000236547	513	0.4275	NN	1467	possibility	0	0	68	3.7	7	3.13	5663	4.45	154	4.14051	301	4.13939	1012	4.433	11	{(possible)}>ity>	(possible)	possible	0
instructions	1	-ion	suffix	1706	4.3847	instruction	7.43838	0.000276177	6.39693	0.404909	1699	0.000276215	599	0.499167	NNS	1706	instruction	11	1.04139	285	4.32	102	4.24	2206	4.04	295	4.42147	562	4.40989	849	4.35681	111	{<in<(struct)}>ion>	<in<(struct)	struct	1	instruct
admission	1	-ion	suffix	291	3.61785	admission	5.67332	4.71456e-05	5.15329	0.133948	290	4.71467e-05	172	0.143333	NN	291	admission	0	0	11	2.94	0	2.23	816	3.61	23	3.33039	74	3.53444	194	3.71742	11	{(admit)}>ion>	(admit)	admit	1	admit
carelessness	1	-less	suffix	111	3.20169	carelessness	4.70048	1.77205e-05	4.33073	0.0606246	109	1.77207e-05	75	0.0625	NN	111	carelessness	0	0	3	2.47	0	2.23	71	2.55	13	3.09631	20	2.9816	78	3.32501	12	{(care)}>less>>ness>	(care)	care	1	care
carelessness	2	-ness	suffix	111	3.20169	carelessness	4.70048	1.77205e-05	4.33073	0.0606246	109	1.77207e-05	75	0.0625	NN	111	carelessness	0	0	3	2.47	0	2.23	71	2.55	13	3.09631	20	2.9816	78	3.32501	12	{(care)}>less>>ness>	(care)	care	1	careless
misery	1	-y	suffix	1264	4.25456	misery	7.13807	0.000204498	6.1506	0.329304	1258	0.000204519	468	0.39	NN	1264	misery	0	0	184	4.13	2	2.71	2010	4	141	4.10247	370	4.22876	753	4.30476	11	{(miser)>y>}	(miser)>y>	miser	1	miser
grimy	1	-y	suffix	314	3.65078	grimy	5.74939	5.08847e-05	5.30827	0.154865	313	5.0886e-05	201	0.1675	JJ.NN	294.20	grimy.grimy	0	0	14	3.04	0	2.23	102	2.71	43	3.59363	106	3.68877	165	3.64749	11	{(grime)}>y>	(grime)	grime	1	grim
enormously	1	-ly	suffix	213	3.48288	enormously	5.36129	3.44653e-05	4.99721	0.115558	212	3.44659e-05	147	0.1225	RB	213	enormously	0	0	22	3.23	6	3.08	1132	3.75	35	3.50648	84	3.5888	94	3.40511	11	{(enorm)ous}>ly>	(enorm)ous	enorm	1	enormous
exultant	1	-ant	suffix	49	2.85144	exultant	3.91202	7.96614e-06	3.71357	0.0327898	49	7.96617e-06	40	0.0333333	JJ	49	exultant	0	0	0	1.86	0	2.23	15	1.9	5	2.72833	4	2.35835	40	3.04017	11	{(exult)}>ant>	(exult)	exult	1	exult
characteristic	1	-ic	suffix	175	3.39798	characteristic	5.17048	2.84502e-05	4.58497	0.0777323	175	2.84506e-05	97	0.0808333	JJ.NN	139.36	characteristic.characteristic	0	0	9	2.86	0	2.23	668	3.52	19	3.25121	24	3.05732	132	3.55124	11	{(character)}>ic>	(character)	character	0
irritate	1	-ate	suffix	80	3.06096	irritate	4.39445	1.30059e-05	4.18965	0.0527506	80	1.3006e-05	65	0.0541667	JJ.VB.VBP	5.69.6	irritate.irritate.irritate	0	0	10	2.91	0	2.23	168	2.92	13	3.09631	17	2.91466	50	3.13496	11	{(irrit)>ate>}	(irrit)>ate>	irrit	0
provokingly	1	-ly	suffix	6	1.99757	provokingly	1.94591	9.75449e-07	1.79176	0.00415801	6	9.7545e-07	5	0.00416667	RB	6	provokingly	0	0	0	0	0	0	0	0	2	2.4273	1	1.96041	3	2.02945	11	{(provoke)}>ly>	(provoke)	provoke	1	provoking
exhilaration	1	-ion	suffix	119	3.23165	exhilaration	4.78749	1.93462e-05	4.5326	0.0738698	119	1.93464e-05	92	0.0766667	NN	119	exhilaration	0	0	2	2.34	0	2.23	66	2.52	11	3.02936	22	3.02111	86	3.36691	11	{(exhilarate)}>ion>	(exhilarate)	exhilarate	0
emphatically	1	-ly	suffix	216	3.48893	emphatically	5.3799	3.51156e-05	4.89784	0.10511	216	3.51162e-05	133	0.110833	RB	216	emphatically	0	0	1	2.17	0	2.23	134	2.83	21	3.2926	67	3.49189	128	3.53798	11	{(emphatic)}>ly>	(emphatic)	emphatic	0
subtly	1	-y	suffix	157	3.35113	subtly	5.05625	2.53614e-05	4.78749	0.0945523	156	2.53617e-05	119	0.0991667	RB	157	subtly	0	0	9	2.86	0	2.23	188	2.97	14	3.12627	35	3.21569	108	3.46481	11	{(subtle)}>y>	(subtle)	subtle	1	subtle
hotly	1	-ly	suffix	183	3.41729	hotly	5.21494	2.97508e-05	4.89035	0.10436	183	2.97512e-05	132	0.11	RB	183	hotly	0	0	3	2.47	0	2.23	188	2.97	27	3.39734	66	3.48546	90	3.38643	11	{(hot)}>ly>	(hot)	hot	1	hot
spitefully	1	-ful	suffix	36	2.72067	spitefully	3.61092	5.85268e-06	3.4012	0.0238793	36	5.8527e-06	29	0.0241667	RB	36	spitefully	0	0	0	1.86	0	2.23	5	1.47	7	2.85327	9	2.65938	20	2.74961	12	{(spite)}>ful>>ly>	(spite)	spite	1	spite
spitefully	2	-ly	suffix	36	2.72067	spitefully	3.61092	5.85268e-06	3.4012	0.0238793	36	5.8527e-06	29	0.0241667	RB	36	spitefully	0	0	0	1.86	0	2.23	5	1.47	7	2.85327	9	2.65938	20	2.74961	12	{(spite)}>ful>>ly>	(spite)	spite	1	spiteful
beaten	1	-en	suffix	1573	4.34948	beat	7.34987	0.000252772	6.38351	0.400453	1555	0.000252804	591	0.4925	VBD.VBN	1.1572	beat.beat	0	0	293	4.33	25	3.65	6715	4.52	214	4.28262	505	4.36353	854	4.35935	11	{(beat)}>en>	(beat)	beat	1	beat
vainly	1	-ly	suffix	118	3.22802	vainly	4.77912	1.91837e-05	4.2485	0.0559076	118	1.91838e-05	69	0.0575	RB	118	vainly	0	0	0	1.86	0	2.23	9	1.7	11	3.02936	31	3.16453	76	3.31388	11	{(vain)}>ly>	(vain)	vain	1	vain
imitation	1	-ate	suffix	291	3.61785	imitation	5.67332	4.71456e-05	5.22036	0.142656	290	4.71467e-05	184	0.153333	NN	291	imitation	0	0	8	2.82	0	2.23	279	3.14	41	3.57343	91	3.62317	159	3.63151	12	{(imit)>ate>}>ion>	(imit)>ate>	imit	0
imitation	2	-ion	suffix	291	3.61785	imitation	5.67332	4.71456e-05	5.22036	0.142656	290	4.71467e-05	184	0.153333	NN	291	imitation	0	0	8	2.82	0	2.23	279	3.14	41	3.57343	91	3.62317	159	3.63151	12	{(imit)>ate>}>ion>	(imit)>ate>	imit	1	imitate
careless	1	-less	suffix	603	3.93351	careless	6.39859	9.75402e-05	5.73657	0.229126	600	9.7545e-05	309	0.2575	JJ	603	careless	3	0.477121	48	3.55	5	3.01	769	3.58	101	3.95878	169	3.88983	333	3.95113	11	{(care)}>less>	(care)	care	1	care
sufficient	1	-ant	suffix	718	4.0092	sufficient	6.56386	0.000115096	5.39363	0.167631	708	0.000115103	219	0.1825	JJ	718	sufficient	0	0	20	3.19	1	2.53	1981	3.99	55	3.69837	177	3.9098	486	4.11492	11	{(suffici)>ant>}	(suffici)>ant>	suffici	0
urgently	1	-ant	suffix	783	4.04679	urgently	6.66441	0.000127288	5.93489	0.273203	783	0.000127296	377	0.314167	RB	783	urgently	0	0	37	3.44	25	3.65	726	3.56	169	4.18063	319	4.16453	295	3.89868	12	{(urge)>ant>}>ly>	(urge)>ant>	urge	0
urgently	2	-ly	suffix	783	4.04679	urgently	6.66441	0.000127288	5.93489	0.273203	783	0.000127296	377	0.314167	RB	783	urgently	0	0	37	3.44	25	3.65	726	3.56	169	4.18063	319	4.16453	295	3.89868	12	{(urge)>ant>}>ly>	(urge)>ant>	urge	1	urgent
spooky	1	-y	suffix	310	3.64523	spooky	5.72685	4.97467e-05	5.18739	0.138312	306	4.97479e-05	178	0.148333	JJ	310	spooky	46	1.66276	292	4.33	237	4.61	1122	3.75	112	4.00326	117	3.73126	81	3.3412	11	{(spook)}>y>	(spook)	spook	1	spook
sternly	1	-ly	suffix	724	4.01281	sternly	6.58617	0.000117697	5.95842	0.278894	724	0.000117704	386	0.321667	RB	724	sternly	8	0.90309	0	1.86	3	2.83	25	2.11	182	4.21263	277	4.10343	265	3.85227	11	{(sterno)}>ly>	(sterno)	sterno	1	stern
illuminated	1	-ate	suffix	710	4.00434	illuminate	6.56667	0.000115422	5.73334	0.228463	710	0.000115428	308	0.256667	VBD.VBN	242.468	illuminate.illuminate	3	0.477121	4	2.56	3	2.83	224	3.05	89	3.90442	199	3.96041	422	4.05373	111	{<in<(lumin)>ate>}	<in<(lumin)>ate>	lumin	1	illumine
youngish	1	-ish	suffix	26	2.58383	youngish	3.29584	4.22694e-06	3.21888	0.0198026	26	4.22695e-06	24	0.02	JJ	26	youngish	0	0	0	1.86	0	2.23	33	2.23	4	2.64915	6	2.50448	16	2.65784	11	{(young)}>ish>	(young)	young	1	young
unshaven	1	-en	suffix	86	3.09199	unshaven	4.46591	1.39813e-05	4.20469	0.0535408	86	1.39814e-05	66	0.055	JJ	86	unshaven	0	0	0	1.86	0	2.23	25	2.11	8	2.90442	20	2.9816	58	3.19824	111	<un<{(shave)}>en>	(shave)	shave	0
tenseness	1	-ness	suffix	15	2.35659	tenseness	2.77259	2.43862e-06	2.63906	0.0107751	15	2.43862e-06	13	0.0108333	NN	15	tenseness	0	0	2	2.34	0	2.23	7	1.6	1	2.25121	2	2.1365	12	2.54133	11	{(tense)}>ness>	(tense)	tense	1	tense
menacingly	1	-ly	suffix	227	3.51041	menacingly	5.42935	3.69038e-05	4.96284	0.111839	227	3.69045e-05	142	0.118333	JJ.RB	1.226	menacingly.menacingly	0	0	10	2.91	0	2.23	31	2.2	87	3.89466	68	3.49823	72	3.29071	11	{(menace)}>ly>	(menace)	menace	1	menacing
perversely	1	-ly	suffix	26	2.58383	perversely	3.29584	4.22694e-06	3.17805	0.0189853	26	4.22695e-06	23	0.0191667	RB	26	perversely	0	0	0	1.86	0	2.23	52	2.42	3	2.55224	4	2.35835	19	2.72842	11	{(perverse)}>ly>	(perverse)	perverse	1	perverse
valuables	1	-able	suffix	131	3.27305	valuable	4.8828	2.12971e-05	4.41884	0.0660998	131	2.12973e-05	82	0.0683333	NNS	131	valuable	0	0	17	3.12	2	2.71	313	3.19	32	3.4687	38	3.25045	61	3.21978	11	{(value)>able>}	(value)>able>	value	0
incident	1	-ant	suffix	1132	4.2067	incident	7.02731	0.000183043	6.18621	0.339444	1126	0.000183059	485	0.404167	NN	1132	incident	0	0	105	3.89	1	2.53	4906	4.39	187	4.22434	334	4.18443	611	4.21414	11	{(incid)>ant>}	(incid)>ant>	incid	0
stony	1	-y	suffix	767	4.03783	stony	6.63726	0.000123874	5.65599	0.213093	762	0.000123882	285	0.2375	JJ	767	stony	11	1.04139	6	2.71	4	2.93	168	2.92	98	3.94582	219	4.00181	450	4.08156	11	{(stone)}>y>	(stone)	stone	1	stone
calculating	1	-ate	suffix	270	3.58544	calculate	5.60212	4.38943e-05	5.26786	0.149138	270	4.38952e-05	193	0.160833	VBG	270	calculate	0	0	8	2.82	3	2.83	270	3.13	31	3.45533	69	3.50448	170	3.66038	11	{(calcul)>ate>}	(calcul)>ate>	calcul	0
squatter	1	-er	suffix	20	2.47469	squatter	2.99573	3.08892e-06	2.3979	0.0082988	19	3.08892e-06	10	0.00833333	JJR.NN.RB	1.18.1	squat.squatter.squatter	0	0	2	2.34	0	2.23	66	2.52	4	2.64915	5	2.43753	11	2.50657	11	{(squat)}>er>	(squat)	squat	1	squat
systematically	1	-ic	suffix	104	3.17366	systematically	4.65396	1.69077e-05	4.2485	0.0559076	104	1.69078e-05	69	0.0575	RB	104	systematically	0	0	5	2.64	0	2.23	239	3.08	11	3.02936	28	3.12178	65	3.24693	12	{(system)}>ic>>ly>	(system)	system	0
systematically	2	-ly	suffix	104	3.17366	systematically	4.65396	1.69077e-05	4.2485	0.0559076	104	1.69078e-05	69	0.0575	RB	104	systematically	0	0	5	2.64	0	2.23	239	3.08	11	3.02936	28	3.12178	65	3.24693	12	{(system)}>ic>>ly>	(system)	system	1	systematical
communicated	1	-ate	suffix	197	3.44914	communicate	5.2832	3.18642e-05	4.70048	0.0869419	196	3.18647e-05	109	0.0908333	VBD.VBN	77.120	communicate.communicate	0	0	17	3.12	0	2.23	308	3.19	18	3.22893	33	3.19086	146	3.5947	11	{(communic)>ate>}	(communic)>ate>	communic	0
mindful	1	-ful	suffix	118	3.22802	mindful	4.76217	1.88585e-05	4.43082	0.0668795	116	1.88587e-05	83	0.0691667	JJ	118	mindful	0	0	1	2.17	0	2.23	387	3.28	15	3.1543	32	3.1779	71	3.28472	11	{(mind)}>ful>	(mind)	mind	1	mind
illegally	1	-ly	suffix	117	3.22435	illegally	4.75359	1.86959e-05	4.41884	0.0660998	115	1.86961e-05	82	0.0683333	RB	117	illegally	0	0	39	3.47	0	2.23	1134	3.75	14	3.12627	40	3.27217	63	3.23357	111	<im<{(legal)}>ly>	(legal)	legal	1	illegal
meaningfully	1	-ful	suffix	116	3.22066	meaningfully	4.76217	1.88585e-05	4.47734	0.0699924	116	1.88587e-05	87	0.0725	RB	116	meaningfully	0	0	0	1.86	0	2.23	18	1.97	18	3.22893	44	3.3126	54	3.16775	12	{(mean)}>ful>>ly>	(mean)	mean	1	meaning
meaningfully	2	-ly	suffix	116	3.22066	meaningfully	4.76217	1.88585e-05	4.47734	0.0699924	116	1.88587e-05	87	0.0725	RB	116	meaningfully	0	0	0	1.86	0	2.23	18	1.97	18	3.22893	44	3.3126	54	3.16775	12	{(mean)}>ful>>ly>	(mean)	mean	1	meaningful
exaggeratedly	1	-ly	suffix	29	2.62959	exaggeratedly	3.4012	4.71466e-06	3.21888	0.0198026	29	4.71467e-06	24	0.02	RB	29	exaggeratedly	0	0	0	0	0	0	0	0	4	2.64915	9	2.65938	16	2.65784	11	{(exaggerate)}>ly>	(exaggerate)	exaggerate	1	exaggerated
methodically	1	-al	suffix	153	3.33999	methodically	5.03695	2.48737e-05	4.78749	0.0945523	153	2.4874e-05	119	0.0991667	RB	153	methodically	0	0	3	2.47	0	2.23	76	2.58	20	3.2724	36	3.22758	97	3.41861	12	{(method)}>al>>ly>	(method)	method	1	methodic
methodically	2	-ly	suffix	153	3.33999	methodically	5.03695	2.48737e-05	4.78749	0.0945523	153	2.4874e-05	119	0.0991667	RB	153	methodically	0	0	3	2.47	0	2.23	76	2.58	20	3.2724	36	3.22758	97	3.41861	12	{(method)}>al>>ly>	(method)	method	1	methodical
visions	1	-ion	suffix	673	3.98113	vision	6.50578	0.000108594	5.42935	0.173253	668	0.0001086	227	0.189167	NNS	673	vision	0	0	60	3.65	11	3.31	537	3.43	61	3.74257	144	3.82075	468	4.09856	11	{(vis)>ion>}	(vis)>ion>	vis	1	vid
inaccessible	1	-able	suffix	84	3.08189	inaccessible	4.43082	1.34936e-05	4.07754	0.0472016	83	1.34937e-05	58	0.0483333	JJ	84	inaccessible	0	0	3	2.47	0	2.23	216	3.03	9	2.95018	21	3.00181	54	3.16775	111	<im<{(access)}>able>	(access)	access	0
intruder	1	-er	suffix	293	3.62082	intruder	5.68358	4.76333e-05	5.1299	0.131028	293	4.76345e-05	168	0.14	NN	293	intruder	0	0	102	3.88	5	3.01	396	3.29	61	3.74257	92	3.62787	140	3.57661	111	{<in<(trude)}>er>	<in<(trude)	trude	1	intrude
periodically	1	-ic	suffix	84	3.08189	periodically	4.43082	1.34936e-05	4.12713	0.0495835	83	1.34937e-05	61	0.0508333	RB	84	periodically	0	0	0	1.86	0	2.23	106	2.73	8	2.90442	8	2.61363	68	3.26624	13	{(period)}>ic>>al>>ly>	(period)	period	0
periodically	2	-al	suffix	84	3.08189	periodically	4.43082	1.34936e-05	4.12713	0.0495835	83	1.34937e-05	61	0.0508333	RB	84	periodically	0	0	0	1.86	0	2.23	106	2.73	8	2.90442	8	2.61363	68	3.26624	13	{(period)}>ic>>al>>ly>	(period)	period	1	periodic
periodically	3	-ly	suffix	84	3.08189	periodically	4.43082	1.34936e-05	4.12713	0.0495835	83	1.34937e-05	61	0.0508333	RB	84	periodically	0	0	0	1.86	0	2.23	106	2.73	8	2.90442	8	2.61363	68	3.26624	13	{(period)}>ic>>al>>ly>	(period)	period	1	periodical
objections	1	-ion	suffix	214	3.48491	objection	5.36598	3.46279e-05	4.90527	0.10586	213	3.46285e-05	134	0.111667	NNS	214	objection	0	0	10	2.91	0	2.23	491	3.39	27	3.39734	52	3.38366	135	3.56093	111	{<ob<(ject)}>ion>	<ob<(ject)	ject	1	object
terrific	1	-ic	suffix	560	3.90143	terrific	6.32077	9.0225e-05	5.45959	0.178146	555	9.02291e-05	234	0.195	JJ	560	terrific	19	1.27875	226	4.22	179	4.49	5429	4.43	165	4.17029	221	4.00574	174	3.67042	11	{(terr)>ic>}	(terr)>ic>	terr	0
personality	1	-al	suffix	523	3.8718	personality	6.25958	8.48605e-05	5.61677	0.205658	522	8.48641e-05	274	0.228333	NN	523	personality	0	0	258	4.28	2	2.71	4094	4.31	65	3.76973	104	3.68057	354	3.97762	12	{(person)}>al>>ity>	(person)	person	1	person
personality	2	-ity	suffix	523	3.8718	personality	6.25958	8.48605e-05	5.61677	0.205658	522	8.48641e-05	274	0.228333	NN	523	personality	0	0	258	4.28	2	2.71	4094	4.31	65	3.76973	104	3.68057	354	3.97762	12	{(person)}>al>>ity>	(person)	person	1	personal
hopeless	1	-less	suffix	1065	4.18023	hopeless	6.96508	0.00017199	6.2186	0.348895	1058	0.000172004	501	0.4175	JJ	1065	hopeless	5	0.69897	136	4	49	3.93	1234	3.79	185	4.21969	329	4.1779	551	4.16933	11	{(hope)}>less>	(hope)	hope	1	hope
awfully	1	-ful	suffix	926	4.11955	awfully	6.82437	0.000149395	5.84354	0.252055	919	0.000149406	344	0.286667	RB	926	awfully	3	0.477121	63	3.67	32	3.75	919	3.66	177	4.2006	515	4.37203	234	3.79845	12	{(awe)}>ful>>ly>	(awe)	awe	0
awfully	2	-ly	suffix	926	4.11955	awfully	6.82437	0.000149395	5.84354	0.252055	919	0.000149406	344	0.286667	RB	926	awfully	3	0.477121	63	3.67	32	3.75	919	3.66	177	4.2006	515	4.37203	234	3.79845	12	{(awe)}>ful>>ly>	(awe)	awe	1	awful
continually	1	-al	suffix	438	3.79494	continually	6.07535	7.0555e-05	5.18178	0.137586	434	7.05575e-05	177	0.1475	RB	438	continually	0	0	24	3.26	0	2.23	679	3.53	31	3.45533	110	3.70471	297	3.9016	12	{(continue)}>al>>ly>	(continue)	continue	0
continually	2	-ly	suffix	438	3.79494	continually	6.07535	7.0555e-05	5.18178	0.137586	434	7.05575e-05	177	0.1475	RB	438	continually	0	0	24	3.26	0	2.23	679	3.53	31	3.45533	110	3.70471	297	3.9016	12	{(continue)}>al>>ly>	(continue)	continue	1	continual
accentuating	1	-ate	suffix	19	2.4535	accentuate	2.99573	3.08892e-06	2.94444	0.0148886	19	3.08892e-06	18	0.015	VBG	19	accentuate	0	0	0	1.86	0	2.23	18	1.97	2	2.4273	3	2.26144	14	2.60348	11	{(accent)}>ate>	(accent)	accent	0
squatters	1	-er	suffix	45	2.81523	squatter	3.80666	7.15327e-06	3.17805	0.0189853	44	7.1533e-06	23	0.0191667	NNS	45	squatter	0	0	2	2.34	0	2.23	277	3.14	3	2.55224	16	2.88983	26	2.85875	11	{(squat)}>er>	(squat)	squat	1	squat
criminal	1	-al	suffix	1138	4.20899	criminal	7.02287	0.00018223	5.95324	0.277632	1121	0.000182247	384	0.32	JJ.NN	771.367	criminal.criminal	5	0.69897	349	4.41	8	3.19	7168	4.55	211	4.27652	348	4.20221	579	4.19081	11	{(crimin)>al>}	(crimin)>al>	crimin	0
cursory	1	-ory	suffix	75	3.03328	cursory	4.33073	1.2193e-05	4.04305	0.0456105	75	1.21931e-05	56	0.0466667	JJ.NN	72.3	cursory.cursory	0	0	0	1.86	0	2.23	52	2.42	2	2.4273	15	2.8635	58	3.19824	11	{(curse)>ory>}	(curse)>ory>	curse	1	curs
greater	1	-er	suffix	2219	4.49882	great	7.68064	0.000351913	6.32257	0.380717	2165	0.000351975	556	0.463333	JJR	2219	great	3	0.477121	219	4.21	12	3.34	8613	4.63	189	4.22893	566	4.41297	1464	4.59322	11	{(great)}>er>	(great)	great	1	great
highly	1	-ly	suffix	1594	4.35523	highly	7.37086	0.000258136	6.24417	0.356508	1588	0.000258169	514	0.428333	RB	1594	highly	3	0.477121	510	4.57	14	3.41	7596	4.58	243	4.33757	530	4.38448	821	4.34226	11	{(high)}>ly>	(high)	high	1	high
identical	1	-ic	suffix	928	4.12049	identical	6.81344	0.00014777	6.01616	0.293291	909	0.000147781	409	0.340833	JJ	928	identical	0	0	102	3.88	5	3.01	1453	3.86	124	4.04709	279	4.10654	525	4.14837	12	{(ident)>ic>>al>}	(ident)>ic>>al>	ident	0
identical	2	-al	suffix	928	4.12049	identical	6.81344	0.00014777	6.01616	0.293291	909	0.000147781	409	0.340833	JJ	928	identical	0	0	102	3.88	5	3.01	1453	3.86	124	4.04709	279	4.10654	525	4.14837	12	{(ident)>ic>>al>}	(ident)>ic>>al>	ident	0
scarcely	1	-ly	suffix	1765	4.39946	scarcely	7.47477	0.000286416	5.66296	0.214439	1762	0.000286457	287	0.239167	RB	1765	scarcely	0	0	4	2.56	0	2.23	313	3.19	197	4.24685	521	4.37705	1047	4.44775	11	{(scarce)}>ly>	(scarce)	scarce	1	scarce
worthless	1	-less	suffix	379	3.73225	worthless	5.92959	6.09637e-05	5.34711	0.160559	375	6.09656e-05	209	0.174167	JJ	379	worthless	0	0	52	3.59	4	2.93	648	3.51	39	3.55224	95	3.64165	245	3.81832	11	{(worth)}>less>	(worth)	worth	1	worth
circulation	1	-ate	suffix	147	3.32273	circulation	4.98361	2.35731e-05	4.64439	0.0823477	145	2.35734e-05	103	0.0858333	NN	147	circulation	0	0	17	3.12	0	2.23	703	3.54	14	3.12627	43	3.30284	90	3.38643	12	{(circle)>ate>}>ion>	(circle)>ate>	circle	0
circulation	2	-ion	suffix	147	3.32273	circulation	4.98361	2.35731e-05	4.64439	0.0823477	145	2.35734e-05	103	0.0858333	NN	147	circulation	0	0	17	3.12	0	2.23	703	3.54	14	3.12627	43	3.30284	90	3.38643	12	{(circle)>ate>}>ion>	(circle)>ate>	circle	1	circulate
separately	1	-ate	suffix	233	3.52169	separately	5.45104	3.77167e-05	5.15906	0.134677	232	3.77174e-05	173	0.144167	RB	233	separately	0	0	53	3.6	3	2.83	976	3.69	35	3.50648	59	3.43753	139	3.57351	12	{(separ)>ate>}>ly>	(separ)>ate>	separ	0
separately	2	-ly	suffix	233	3.52169	separately	5.45104	3.77167e-05	5.15906	0.134677	232	3.77174e-05	173	0.144167	RB	233	separately	0	0	53	3.6	3	2.83	976	3.69	35	3.50648	59	3.43753	139	3.57351	12	{(separ)>ate>}>ly>	(separ)>ate>	separ	1	separate
improvement	1	-ment	suffix	374	3.7265	improvement	5.9135	5.99884e-05	5.36129	0.162686	369	5.99902e-05	212	0.176667	NN	374	improvement	0	0	152	4.05	4	2.93	3317	4.22	60	3.73551	124	3.75629	190	3.70842	11	{(improve)}>ment>	(improve)	improve	1	improve
security	1	-ity	suffix	3422	4.68688	security	8.12474	0.000548702	6.31536	0.378436	3376	0.000548853	552	0.46	NN	3422	security	0	0	800	4.77	25	3.65	16272	4.91	767	4.83554	1003	4.66112	1652	4.64566	11	{(secure)}>ity>	(secure)	secure	1	secure
harshly	1	-ly	suffix	310	3.64523	harshly	5.73657	5.02344e-05	5.26786	0.149138	309	5.02357e-05	193	0.160833	RB	310	harshly	0	0	2	2.34	0	2.23	159	2.9	29	3.4273	78	3.55701	203	3.73702	11	{(harsh)}>ly>	(harsh)	harsh	1	harsh
evaporated	1	-ate	suffix	240	3.53449	evaporate	5.4848	3.90172e-05	5.11799	0.129565	240	3.9018e-05	166	0.138333	VBD.VBN	159.81	evaporate.evaporate	3	0.477121	6	2.71	0	2.23	218	3.04	30	3.44154	62	3.45872	148	3.60057	111	{<e<(vapor)>ate>}	<e<(vapor)>ate>	vapor	0
indignation	1	-ion	suffix	404	3.75993	indignation	6.00389	6.56781e-05	5.46806	0.17954	404	6.56803e-05	236	0.196667	NN	404	indignation	0	0	1	2.17	0	2.23	97	2.69	40	3.56297	129	3.77333	235	3.8003	111	{<im<(dign)>ion>}	<im<(dign)>ion>	dign	0
coolly	1	-ly	suffix	427	3.78391	coolly	6.05912	6.94171e-05	5.41165	0.170446	427	6.94195e-05	223	0.185833	RB	427	coolly	3	0.477121	2	2.34	0	2.23	37	2.28	50	3.65775	148	3.83257	229	3.78911	11	{(cool)}>ly>	(cool)	cool	1	cool
imperiously	2	-ly	suffix	83	3.07675	imperiously	4.43082	1.34936e-05	4.17439	0.0519597	83	1.34937e-05	64	0.0533333	RB	83	imperiously	0	0	0	0	0	0	0	0	13	3.09631	23	3.03959	47	3.10863	12	{(empire)>ious>}>ly>	(empire)>ious>	empire	1	imperious
possibilities	1	-ity	suffix	608	3.93709	possibility	6.41017	9.86781e-05	5.81114	0.244905	607	9.8683e-05	333	0.2775	NNS	608	possibility	0	0	28	3.33	5	3.01	1393	3.84	84	3.8796	142	3.81472	382	4.01059	11	{(possible)}>ity>	(possible)	possible	0
knowingly	1	-ly	suffix	167	3.37778	knowingly	5.12396	2.71496e-05	4.91998	0.107359	167	2.715e-05	136	0.113333	RB	167	knowingly	0	0	3	2.47	0	2.23	200	3	25	3.36515	55	3.40757	87	3.37187	11	{(know)}>ly>	(know)	know	1	knowing
marketable	1	-able	suffix	12	2.26641	marketable	2.56495	1.9509e-06	2.30259	0.00747202	12	1.9509e-06	9	0.0075	JJ	12	marketable	0	0	2	2.34	0	2.23	59	2.47	2	2.4273	0	0	10	2.46878	11	{(market)}>able>	(market)	market	1	market
collectors	1	-or	suffix	147	3.32273	collector	4.99043	2.37357e-05	4.52179	0.0730956	146	2.37359e-05	91	0.0758333	NNS	147	collector	0	0	27	3.31	5	3.01	3090	4.19	41	3.57343	53	3.39178	53	3.15978	11	{(collect)}>or>	(collect)	collect	1	collect
dealers	1	-er	suffix	140	3.30169	dealer	4.92725	2.22725e-05	4.38203	0.063757	137	2.22728e-05	79	0.0658333	NNS	140	dealer	0	0	9	2.86	0	2.23	2074	4.01	13	3.09631	23	3.03959	104	3.44858	11	{(deal)}>er>	(deal)	deal	1	deal
placidly	1	-ly	suffix	95	3.13474	placidly	4.56435	1.54445e-05	4.34381	0.0614086	95	1.54446e-05	76	0.0633333	RB	95	placidly	0	0	0	1.86	0	2.23	6	1.54	12	3.06412	35	3.21569	48	3.11758	11	{(placid)}>ly>	(placid)	placid	1	placid
unaccountably	1	-able	suffix	49	2.85144	unaccountably	3.89182	7.80357e-06	3.61092	0.0295588	48	7.8036e-06	36	0.03	RB	49	unaccountably	0	0	0	1.86	0	2.23	14	1.87	7	2.85327	7	2.56247	35	2.98369	112	<un<{(account)}>able>>y>	(account)	account	0
unaccountably	2	-y	suffix	49	2.85144	unaccountably	3.89182	7.80357e-06	3.61092	0.0295588	48	7.8036e-06	36	0.03	RB	49	unaccountably	0	0	0	1.86	0	2.23	14	1.87	7	2.85327	7	2.56247	35	2.98369	112	<un<{(account)}>able>>y>	(account)	account	1	unaccountable
ruefully	1	-ful	suffix	227	3.51041	ruefully	5.42935	3.69038e-05	4.91998	0.107359	227	3.69045e-05	136	0.113333	RB	227	ruefully	0	0	0	1.86	0	2.23	9	1.7	12	3.06412	75	3.5402	140	3.57661	12	{(rue)}>ful>>ly>	(rue)	rue	0
ruefully	2	-ly	suffix	227	3.51041	ruefully	5.42935	3.69038e-05	4.91998	0.107359	227	3.69045e-05	136	0.113333	RB	227	ruefully	0	0	0	1.86	0	2.23	9	1.7	12	3.06412	75	3.5402	140	3.57661	12	{(rue)}>ful>>ly>	(rue)	rue	1	rueful
attractive	1	-ive	suffix	596	3.92845	attractive	6.37843	9.55895e-05	5.68698	0.219136	588	9.55941e-05	294	0.245	JJ	596	attractive	0	0	103	3.88	0	2.23	5507	4.44	46	3.62228	105	3.68469	445	4.07672	11	{(attract)}>ive>	(attract)	attract	1	attract
influenced	1	-ance	suffix	203	3.4621	influence	5.31321	3.28396e-05	4.67283	0.0846475	202	3.28401e-05	106	0.0883333	VBD.VBN	32.171	influence.influence	0	0	24	3.26	0	2.23	1470	3.86	10	2.99157	42	3.29285	151	3.60923	111	{<in<(flu)>ance>}	<in<(flu)>ance>	flu	0
jewellers	1	-er	suffix	50	2.86004	jeweller	3.91202	7.96614e-06	3.46574	0.0255053	49	7.96617e-06	31	0.0258333	NNP.NNS	1.49	jewellers.jeweller	0	0	2	2.34	0	2.23	245	3.09	4	2.64915	26	3.09075	20	2.74961	11	{(jewel)}>er>	(jewel)	jewel	1	jewel
nonchalantly	1	-ant	suffix	94	3.13019	nonchalantly	4.55388	1.52819e-05	4.40672	0.0653195	94	1.5282e-05	81	0.0675	JJ.RB	1.93	nonchalantly.nonchalantly	0	0	1	2.17	0	2.23	33	2.23	16	3.18063	37	3.23917	41	3.05064	12	{(nonchal)>ant>}>ly>	(nonchal)>ant>	nonchal	0
nonchalantly	2	-ly	suffix	94	3.13019	nonchalantly	4.55388	1.52819e-05	4.40672	0.0653195	94	1.5282e-05	81	0.0675	JJ.RB	1.93	nonchalantly.nonchalantly	0	0	1	2.17	0	2.23	33	2.23	16	3.18063	37	3.23917	41	3.05064	12	{(nonchal)>ant>}>ly>	(nonchal)>ant>	nonchal	1	nonchalant
healthier	1	-y	suffix	117	3.22435	healthy	4.76217	1.88585e-05	4.47734	0.0699924	116	1.88587e-05	87	0.0725	JJ.JJR	13.104	healthier.healthy	0	0	36	3.43	5	3.01	723	3.56	14	3.12627	26	3.09075	77	3.31948	12	{(health)}>y>>er>	(health)	health	1	health
healthier	2	-er	suffix	117	3.22435	healthy	4.76217	1.88585e-05	4.47734	0.0699924	116	1.88587e-05	87	0.0725	JJ.JJR	13.104	healthier.healthy	0	0	36	3.43	5	3.01	723	3.56	14	3.12627	26	3.09075	77	3.31948	12	{(health)}>y>>er>	(health)	health	1	healthy
silvery	1	-y	suffix	771	4.04009	silvery	6.64769	0.000125175	5.72685	0.227136	770	0.000125183	306	0.255	JJ	771	silvery	8	0.90309	15	3.07	29	3.71	264	3.12	119	4.02936	302	4.14083	350	3.97269	11	{(silver)}>y>	(silver)	silver	1	silver
risky	1	-y	suffix	578	3.91515	risky	6.35784	9.36388e-05	5.81711	0.246209	576	9.36432e-05	335	0.279167	JJ	578	risky	0	0	156	4.06	10	3.27	2489	4.09	98	3.94582	224	4.01157	256	3.83732	11	{(risk)}>y>	(risk)	risk	1	risk
dubiously	2	-ly	suffix	120	3.23526	dubiously	4.79579	1.95088e-05	4.48864	0.0707691	120	1.9509e-05	88	0.0733333	RB	120	dubiously	0	0	0	1.86	0	2.23	9	1.7	21	3.2926	35	3.21569	64	3.2403	12	{(doubt)>ious>}>ly>	(doubt)>ious>	doubt	1	dubious
heedless	1	-less	suffix	106	3.18185	heedless	4.67283	1.72328e-05	4.20469	0.0535408	106	1.72329e-05	66	0.055	JJ	106	heedless	0	0	0	1.86	0	2.23	8	1.65	9	2.95018	25	3.07436	72	3.29071	11	{(heed)}>less>	(heed)	heed	1	heed
pragmatically	1	-ic	suffix	7	2.05556	pragmatically	2.07944	1.13802e-06	2.07944	0.00581639	7	1.13802e-06	7	0.00583333	RB	7	pragmatically	0	0	0	1.86	0	2.23	16	1.93	1	2.25121	3	2.26144	3	2.02945	12	{(pragma)>ic>}>ly>	(pragma)>ic>	pragma	0
pragmatically	2	-ly	suffix	7	2.05556	pragmatically	2.07944	1.13802e-06	2.07944	0.00581639	7	1.13802e-06	7	0.00583333	RB	7	pragmatically	0	0	0	1.86	0	2.23	16	1.93	1	2.25121	3	2.26144	3	2.02945	12	{(pragma)>ic>}>ly>	(pragma)>ic>	pragma	0
grimly	1	-ly	suffix	893	4.10381	grimly	6.79571	0.000145169	5.86079	0.255933	893	0.000145179	350	0.291667	RB	893	grimly	11	1.04139	1	2.17	0	2.23	33	2.23	154	4.14051	341	4.19341	398	4.02836	11	{(grim)}>ly>	(grim)	grim	1	grim
persuasively	1	-ive	suffix	33	2.68395	persuasively	3.52636	5.36496e-06	3.43399	0.0246926	33	5.36497e-06	30	0.025	RB	33	persuasively	0	0	0	1.86	0	2.23	13	1.84	8	2.90442	11	2.73856	14	2.60348	12	{(persuade)}>ive>>ly>	(persuade)	persuade	0
persuasively	2	-ly	suffix	33	2.68395	persuasively	3.52636	5.36496e-06	3.43399	0.0246926	33	5.36497e-06	30	0.025	RB	33	persuasively	0	0	0	1.86	0	2.23	13	1.84	8	2.90442	11	2.73856	14	2.60348	12	{(persuade)}>ive>>ly>	(persuade)	persuade	1	persuasive
particularly	2	-ly	suffix	3554	4.70331	particularly	8.17301	0.000575837	6.62936	0.48858	3543	0.000576003	756	0.63	RB	3554	particularly	14	1.14613	463	4.53	42	3.86	24386	5.08	531	4.67609	1074	4.69079	1949	4.71742	12	{(particle)>ar>}>ly>	(particle)>ar>	particle	1	particular
dummy	1	-y	suffix	253	3.5573	dummy	5.52146	4.04803e-05	4.90527	0.10586	249	4.04812e-05	134	0.111667	JJ.NN	43.210	dummy.dummy	0	0	191	4.15	7	3.13	1196	3.77	59	3.72833	58	3.43023	136	3.56411	11	{(dumb)}>y>	(dumb)	dumb	1	dum
eagerness	1	-ness	suffix	322	3.66167	eagerness	5.77765	5.23478e-05	5.22575	0.143379	322	5.23491e-05	185	0.154167	NN	322	eagerness	0	0	3	2.47	0	2.23	74	2.57	26	3.38154	90	3.61842	206	3.74336	11	{(eager)}>ness>	(eager)	eager	1	eager
collection	1	-ion	suffix	1565	4.34726	collection	7.34859	0.000252447	6.36475	0.394292	1553	0.000252479	580	0.483333	NN	1565	collection	5	0.69897	373	4.44	202	4.54	10984	4.74	300	4.42875	527	4.38202	738	4.29603	11	{(collect)}>ion>	(collect)	collect	1	collect
discoveries	1	-y	suffix	306	3.63961	discovery	5.72359	4.95841e-05	4.8828	0.103609	305	4.95854e-05	131	0.109167	NNS	306	discovery	3	0.477121	29	3.34	24	3.63	761	3.58	37	3.52996	120	3.74217	149	3.60348	11	{(discover)}>y>	(discover)	discover	1	discover
tidier	1	-er	suffix	27	2.59963	tidy	3.3322	4.38951e-06	3.29584	0.0214353	27	4.38952e-06	26	0.0216667	JJR	27	tidy	0	0	6	2.71	12	3.34	97	2.69	9	2.95018	8	2.61363	10	2.46878	11	{(tidy)}>er>	(tidy)	tidy	1	tidy
coincidence	1	-ance	suffix	721	4.01101	coincidence	6.57508	0.000116397	5.8944	0.263645	716	0.000116404	362	0.301667	NN	721	coincidence	3	0.477121	128	3.97	2	2.71	1440	3.85	115	4.01464	230	4.02299	376	4.00373	111	{<co<(incide)}>ance>	<co<(incide)	incide	1
remainder	1	-er	suffix	307	3.64102	remainder	5.7301	4.99093e-05	5.11799	0.129565	307	4.99105e-05	166	0.138333	NN	307	remainder	0	0	14	3.04	0	2.23	383	3.28	34	3.49425	88	3.60877	185	3.6969	11	{(remain)>er>}	(remain)>er>	remain	0
influence	1	-ance	suffix	1305	4.26841	influence	7.16162	0.000209375	5.8999	0.264925	1288	0.000209397	364	0.303333	NN.VB.VBP	1111.163.31	influence.influence.influence	0	0	104	3.89	4	2.93	6146	4.48	77	3.84228	235	4.03229	993	4.42477	111	{<in<(flu)>ance>}	<in<(flu)>ance>	flu	0
seclusion	1	-ion	suffix	101	3.16107	seclusion	4.62497	1.64199e-05	3.91202	0.0400217	101	1.64201e-05	49	0.0408333	NN	101	seclusion	0	0	0	1.86	0	2.23	100	2.7	7	2.85327	21	3.00181	73	3.29662	11	{(seclude)}>ion>	(seclude)	seclude	0
generation	1	-ate	suffix	737	4.02053	generation	6.51767	0.000109895	5.69036	0.219805	676	0.000109901	295	0.245833	NN	737	generation	0	0	140	4.01	8	3.19	10116	4.7	87	3.89466	193	3.94718	457	4.08825	12	{(gener)>ate>}>ion>	(gener)>ate>	gener	0
generation	2	-ion	suffix	737	4.02053	generation	6.51767	0.000109895	5.69036	0.219805	676	0.000109901	295	0.245833	NN	737	generation	0	0	140	4.01	8	3.19	10116	4.7	87	3.89466	193	3.94718	457	4.08825	12	{(gener)>ate>}>ion>	(gener)>ate>	gener	1	generate
original	1	-al	suffix	1572	4.3492	original	7.35564	0.000254235	6.41182	0.4099	1564	0.000254267	608	0.506667	JJ.NN	1549.23	original.original	3	0.477121	660	4.68	19	3.53	17185	4.93	224	4.30236	443	4.30677	905	4.38452	11	{(origin)}>al>	(origin)	origin	1	origin
generations	1	-ate	suffix	694	3.99446	generation	6.53233	0.00011152	5.78996	0.240328	686	0.000111526	326	0.271667	NNS	694	generation	0	0	78	3.76	0	2.23	4404	4.34	81	3.864	286	4.11726	327	3.94326	12	{(gener)>ate>}>ion>	(gener)>ate>	gener	0
generations	2	-ion	suffix	694	3.99446	generation	6.53233	0.00011152	5.78996	0.240328	686	0.000111526	326	0.271667	NNS	694	generation	0	0	78	3.76	0	2.23	4404	4.34	81	3.864	286	4.11726	327	3.94326	12	{(gener)>ate>}>ion>	(gener)>ate>	gener	1	generate
adversely	1	-ly	suffix	9	2.15247	adversely	2.30259	1.46317e-06	2.07944	0.00581639	9	1.46317e-06	7	0.00583333	RB	9	adversely	0	0	2	2.34	0	2.23	114	2.76	4	2.64915	3	2.26144	2	1.90451	11	{(adverse)}>ly>	(adverse)	adverse	1	adverse
wrongful	1	-ful	suffix	7	2.05556	wrongful	2.07944	1.13802e-06	2.07944	0.00581639	7	1.13802e-06	7	0.00583333	JJ	7	wrongful	0	0	2	2.34	0	2.23	74	2.57	1	2.25121	3	2.26144	3	2.02945	11	{(wrong)}>ful>	(wrong)	wrong	1	wrong
descendents	1	-ant	suffix	5	1.93062	descendent	1.79176	8.12874e-07	1.79176	0.00415801	5	8.12875e-07	5	0.00416667	NNS	5	descendent	0	0	2	2.34	0	2.23	80	2.6	1	2.25121	0	0	4	2.12636	11	{(descend)}>ant>	(descend)	descend	0
immensely	1	-ly	suffix	262	3.57243	immensely	5.56452	4.22686e-05	5.12396	0.130297	260	4.22695e-05	167	0.139167	RB	262	immensely	0	0	29	3.34	1	2.53	902	3.65	46	3.62228	83	3.58366	133	3.55449	11	{(immense)}>ly>	(immense)	immense	1	immense
enthusiastic	2	-ic	suffix	485	3.83911	enthusiastic	6.18208	7.85206e-05	5.66296	0.214439	483	7.85237e-05	287	0.239167	JJ	485	enthusiastic	0	0	99	3.86	11	3.31	1958	3.99	114	4.01088	138	3.8024	233	3.7966	12	{(enthuse)>iast>}>ic>	(enthuse)>iast>	enthuse	1	enthusiast
dealer	1	-er	suffix	326	3.66702	dealer	5.78996	5.2998e-05	4.85981	0.101352	326	5.29994e-05	128	0.106667	NN	326	dealer	0	0	15	3.07	0	2.23	2971	4.17	26	3.38154	45	3.32214	255	3.83563	11	{(deal)}>er>	(deal)	deal	1	deal
apprehension	1	-ion	suffix	310	3.64523	apprehension	5.73979	5.0397e-05	5.10595	0.1281	310	5.03982e-05	164	0.136667	NN	310	apprehension	0	0	8	2.82	0	2.23	164	2.91	13	3.09631	64	3.4723	233	3.7966	111	{<a<(prehend)}>ion>	<a<(prehend)	prehend	1	apprehend
incredulous	1	-ous	suffix	428	3.78493	incredulous	6.05912	6.94171e-05	5.45104	0.176751	427	6.94195e-05	232	0.193333	JJ	428	incredulous	0	0	0	1.86	0	2.23	52	2.42	49	3.64915	89	3.61363	290	3.89128	111	<im<{(cred)>ous>}	(cred)>ous>	cred	0
brighter	1	-er	suffix	957	4.13384	bright	6.79906	0.000145657	6.13988	0.326302	896	0.000145667	463	0.385833	JJR.RBR	672.285	bright.bright	8	0.90309	62	3.66	46	3.9	2627	4.12	161	4.1597	355	4.21083	441	4.07281	11	{(bright)}>er>	(bright)	bright	1	bright
stolen	1	-en	suffix	2816	4.60226	steal	7.93487	0.000453806	6.55251	0.459532	2792	0.000453909	700	0.583333	VBD.VBN	2.2814	steal.steal	51	1.70757	425	4.49	41	3.85	5153	4.41	595	4.72543	1044	4.6785	1177	4.49853	11	{(stole)}>en>	(stole)	stole	1	stole
significance	1	-ify	suffix	281	3.60272	significance	5.64191	4.56825e-05	4.96284	0.111839	281	4.56836e-05	142	0.118333	NN	281	significance	0	0	29	3.34	0	2.23	1889	3.97	14	3.12627	81	3.5732	186	3.69923	12	{(sign)}>ify>>ance>	(sign)	sign	0
significance	2	-ance	suffix	281	3.60272	significance	5.64191	4.56825e-05	4.96284	0.111839	281	4.56836e-05	142	0.118333	NN	281	significance	0	0	29	3.34	0	2.23	1889	3.97	14	3.12627	81	3.5732	186	3.69923	12	{(sign)}>ify>>ance>	(sign)	sign	0
shrewdly	1	-ly	suffix	94	3.13019	shrewdly	4.55388	1.52819e-05	4.21951	0.0543303	94	1.5282e-05	67	0.0558333	RB	94	shrewdly	0	0	0	1.86	0	2.23	23	2.08	7	2.85327	26	3.09075	61	3.21978	11	{(shrewd)}>ly>	(shrewd)	shrewd	1	shrewd
conclusions	1	-ion	suffix	290	3.61636	conclusion	5.67332	4.71456e-05	5.05625	0.122218	290	4.71467e-05	156	0.13	NNS	290	conclusion	0	0	21	3.21	6	3.08	1052	3.72	31	3.45533	48	3.34958	211	3.75372	111	{<co<(clude)}>ion>	<co<(clude)	clude	1	conclude
unmistakable	1	-able	suffix	520	3.86931	unmistakable	6.25383	8.43728e-05	5.63121	0.208368	519	8.43764e-05	278	0.231667	JJ	520	unmistakable	0	0	8	2.82	2	2.71	154	2.89	67	3.78269	164	3.87687	289	3.88978	211	<un<{<mis<(take)}>able>	<mis<(take)	take	0
description	1	-ion	suffix	932	4.12235	description	6.83411	0.000150858	6.07074	0.307485	928	0.00015087	432	0.36	NN	932	description	0	0	55	3.61	2	2.71	1950	3.99	131	4.07076	287	4.11878	514	4.13919	111	{<de<(script)>ion>}	<de<(script)>ion>	script	0
sympathy	1	-y	suffix	1056	4.17655	sympathy	6.95655	0.000170527	6.1203	0.320875	1049	0.000170541	454	0.378333	NN	1056	sympathy	0	0	32	3.38	0	2.23	2271	4.05	86	3.8897	279	4.10654	691	4.26749	111	{<sym<(patho)>y>}	<sym<(patho)>y>	patho	0
vision	1	-ion	suffix	3040	4.63549	vision	8.01301	0.000490693	6.48311	0.434484	3019	0.000490814	653	0.544167	NN	3040	vision	0	0	647	4.68	30	3.72	7323	4.56	313	4.44711	701	4.50572	2026	4.73424	11	{(vis)>ion>}	(vis)>ion>	vis	1	vid
deductions	1	-ion	suffix	26	2.58383	deduction	3.29584	4.22694e-06	3.04452	0.0165293	26	4.22695e-06	20	0.0166667	NNS	26	deduction	0	0	5	2.64	0	2.23	146	2.86	5	2.72833	11	2.73856	10	2.46878	111	{<de<(duct)}>ion>	<de<(duct)	duct	1	deduct
simpler	1	-er	suffix	254	3.55901	simple	5.53733	4.11306e-05	5.23644	0.144822	253	4.11315e-05	187	0.155833	JJR	254	simple	0	0	43	3.51	12	3.34	994	3.69	30	3.44154	70	3.51064	154	3.61772	11	{(simple)}>er>	(simple)	simple	1	simple
objection	1	-ion	suffix	322	3.66167	objection	5.77144	5.20226e-05	5.04986	0.12148	320	5.2024e-05	155	0.129167	NN	322	objection	0	0	12	2.98	1	2.53	492	3.39	37	3.52996	61	3.45177	224	3.77957	111	{<ob<(ject)}>ion>	<ob<(ject)	ject	1	object
instruction	1	-ion	suffix	407	3.76313	instruction	6.00389	6.56781e-05	5.45532	0.177449	404	6.56803e-05	233	0.194167	NN	407	instruction	8	0.90309	58	3.64	3	2.83	706	3.55	60	3.73551	123	3.7528	224	3.77957	111	{<in<(struct)}>ion>	<in<(struct)	struct	1	instruct
explanations	1	-ion	suffix	423	3.77984	explanation	6.03069	6.74663e-05	5.43372	0.173953	415	6.74686e-05	228	0.19	NNS	423	explanation	0	0	12	2.98	1	2.53	251	3.1	41	3.57343	96	3.64615	286	3.88527	11	{(explain)}>ion>	(explain)	explain	0
admiringly	1	-ly	suffix	229	3.5142	admiringly	5.43808	3.7229e-05	5.01064	0.117042	229	3.72297e-05	149	0.124167	JJ.RB	1.228	admiringly.admiringly	3	0.477121	0	1.86	1	2.53	8	1.65	78	3.84781	97	3.65061	54	3.16775	11	{(admire)}>ly>	(admire)	admire	1	admiring
pompously	2	-ly	suffix	35	2.70877	pompously	3.58352	5.69011e-06	3.49651	0.0263173	35	5.69012e-06	32	0.0266667	RB	35	pompously	0	0	0	1.86	0	2.23	4	1.39	9	2.95018	10	2.70078	16	2.65784	12	{(pomp)}>ious>>ly>	(pomp)	pomp	1	pompous
horrified	1	-ify	suffix	1461	4.31742	horrified	7.28482	0.000236844	6.32615	0.381855	1457	0.000236872	558	0.465	JJ.VBD.VBN	1289.45.127	horrified.horrify.horrify	0	0	17	3.12	1	2.53	947	3.67	233	4.3194	528	4.38284	700	4.2731	11	{(horr)>ify>}	(horr)>ify>	horr	0
honestly	1	-ly	suffix	2172	4.48953	honestly	7.68294	0.000352725	6.43133	0.416515	2170	0.000352788	620	0.516667	RB	2172	honestly	0	0	586	4.63	68	4.07	7350	4.56	270	4.38315	651	4.47363	1251	4.52499	11	{(honest)}>ly>	(honest)	honest	1	honest
conviction	1	-ion	suffix	585	3.92037	conviction	6.37332	9.51018e-05	5.53733	0.191309	585	9.51063e-05	253	0.210833	NN	585	conviction	0	0	12	2.98	0	2.23	1601	3.9	31	3.45533	101	3.66798	453	4.08444	11	{(convict)}>ion>	(convict)	convict	1	convict
nonchalant	1	-ant	suffix	114	3.21317	nonchalant	4.74493	1.85334e-05	4.59512	0.0785031	114	1.85335e-05	98	0.0816667	JJ	114	nonchalant	0	0	4	2.56	0	2.23	43	2.34	16	3.18063	21	3.00181	77	3.31948	11	{(nonchal)>ant>}	(nonchal)>ant>	nonchal	0
customer	1	-er	suffix	517	3.8668	customer	6.23637	8.29098e-05	5.44242	0.175353	510	8.29132e-05	230	0.191667	NN	517	customer	27	1.43136	217	4.2	159	4.44	4825	4.38	119	4.02936	201	3.96473	197	3.72405	11	{(custom)}>er>	(custom)	custom	1	custom
collector	1	-or	suffix	232	3.51983	collector	5.44242	3.73915e-05	4.83628	0.0990909	230	3.73922e-05	125	0.104167	NN	232	collector	0	0	42	3.5	3	2.83	2368	4.07	36	3.51838	93	3.63251	103	3.44442	11	{(collect)}>or>	(collect)	collect	1	collect
materialized	1	-ize	suffix	144	3.31384	materialize	4.97673	2.34105e-05	4.56435	0.0761891	144	2.34108e-05	95	0.0791667	VBD.VBN	102.42	materialize.materialize	0	0	0	0	0	0	0	0	4	2.64915	37	3.23917	103	3.44442	11	{(material)}>ize>	(material)	material	1	material
genially	1	-y	suffix	30	2.64383	genially	3.43399	4.87724e-06	3.29584	0.0214353	30	4.87725e-06	26	0.0216667	RB	30	genially	0	0	0	1.86	0	2.23	6	1.54	2	2.4273	7	2.56247	21	2.76981	11	{(genial)}>y>	(genial)	genial	0
truthfully	1	-ful	suffix	254	3.55901	truthfully	5.54126	4.12932e-05	5.09987	0.127367	254	4.1294e-05	163	0.135833	RB	254	truthfully	5	0.69897	8	2.82	1	2.53	178	2.95	34	3.49425	76	3.54587	144	3.58875	12	{(truth)}>ful>>ly>	(truth)	truth	1	truth
truthfully	2	-ly	suffix	254	3.55901	truthfully	5.54126	4.12932e-05	5.09987	0.127367	254	4.1294e-05	163	0.135833	RB	254	truthfully	5	0.69897	8	2.82	1	2.53	178	2.95	34	3.49425	76	3.54587	144	3.58875	12	{(truth)}>ful>>ly>	(truth)	truth	1	truthful
extraordinary	1	-ory	suffix	1855	4.42105	extraordinary	7.51969	0.000299581	6.23832	0.354756	1843	0.000299626	511	0.425833	JJ	1855	extraordinary	0	0	628	4.66	39	3.83	15231	4.88	424	4.57857	600	4.43826	831	4.34751	111	{<extra<(ordin)>ory>}	<extra<(ordin)>ory>	ordin	0
summarized	1	-ize	suffix	39	2.75453	summarize	3.68888	6.3404e-06	3.46574	0.0255053	39	6.34042e-06	31	0.0258333	VBD.VBN	21.18	summarize.summarize	0	0	0	0	0	0	0	0	2	2.4273	12	2.77333	25	2.84236	11	{(summar)>ize>}	(summar)>ize>	summar	0
information	1	-ion	suffix	4931	4.84549	information	8.49454	0.000794188	6.66185	0.50128	4887	0.000794504	781	0.650833	NN	4931	information	32	1.50515	712	4.72	141	4.38	21811	5.03	526	4.67199	1327	4.78258	3078	4.9158	11	{(inform)}>ion>	(inform)	inform	0
british	1	-ish	suffix	3158	4.65202	British	8.02584	0.000497031	5.98394	0.285179	3058	0.000497154	396	0.33	JJ.NN.NNS.VB.VBP	3124.27.1.1.5	British.British.British.british.british	8	0.90309	1143	4.92	6	3.08	61786	5.49	335	4.47652	1391	4.80302	1432	4.58363	11	{(britain)>ish>}	(britain)>ish>	britain	1	brit
astonishment	1	-ment	suffix	1302	4.26742	astonishment	7.17089	0.000211325	6.01127	0.292048	1300	0.000211347	407	0.339167	NN	1302	astonishment	5	0.69897	0	1.86	1	2.53	108	2.73	269	4.38154	394	4.25598	639	4.23357	11	{(astonish)}>ment>	(astonish)	astonish	1	astonish
abruptness	1	-ness	suffix	18	2.43122	abruptness	2.94444	2.92634e-06	2.89037	0.0140673	18	2.92635e-06	17	0.0141667	NN	18	abruptness	0	0	0	1.86	0	2.23	3	1.3	5	2.72833	0	0	13	2.57351	11	{(abrupt)}>ness>	(abrupt)	abrupt	1	abrupt
separate	1	-ate	suffix	1936	4.4396	separate	7.55747	0.00031112	6.49224	0.437717	1914	0.000311168	659	0.549167	JJ.VB.VBP	1435.428.73	separate.separate.separate	8	0.90309	302	4.35	27	3.68	8499	4.63	209	4.2724	557	4.40602	1170	4.49594	11	{(separ)>ate>}	(separ)>ate>	separ	0
supernatural	1	-al	suffix	530	3.87757	supernatural	6.24611	8.37226e-05	4.96981	0.112584	515	8.37261e-05	143	0.119167	JJ	530	supernatural	0	0	28	3.33	0	2.23	378	3.27	235	4.32309	67	3.49189	228	3.78722	111	<super<{(nature)>al>}	(nature)>al>	nature	0
frightening	1	-en	suffix	1097	4.19307	frightening	6.99485	0.000177191	6.19441	0.341815	1090	0.000177207	489	0.4075	JJ	1097	frightening	19	1.27875	202	4.17	32	3.75	2291	4.06	196	4.24465	412	4.27533	489	4.11758	11	{(fright)}>en>	(fright)	fright	0
uncannily	1	-ly	suffix	33	2.68395	uncannily	3.52636	5.36496e-06	3.49651	0.0263173	33	5.36497e-06	32	0.0266667	RB	33	uncannily	0	0	2	2.34	0	2.23	36	2.26	8	2.90442	7	2.56247	18	2.70614	111	<un<{(canny)}>ly>	(canny)	canny	1	uncanny
identified	1	-ify	suffix	448	3.80472	identify	6.10256	7.25058e-05	5.46806	0.17954	446	7.25084e-05	236	0.196667	VBD.VBN	176.272	identify.identify	0	0	61	3.66	3	2.83	3645	4.26	40	3.56297	133	3.78649	275	3.8683	11	{(ident)>ify>}	(ident)>ify>	ident	1	ident
harmless	1	-less	suffix	615	3.94205	harmless	6.41999	9.96535e-05	5.84354	0.252055	613	9.96584e-05	344	0.286667	JJ	615	harmless	8	0.90309	160	4.07	10	3.27	832	3.62	94	3.9279	169	3.88983	352	3.97516	11	{(harm)}>less>	(harm)	harm	1	harm
ancestral	1	-al	suffix	108	3.1899	ancestral	4.69135	1.75579e-05	4.20469	0.0535408	108	1.75581e-05	66	0.055	JJ	108	ancestral	0	0	3	2.47	0	2.23	255	3.1	15	3.1543	43	3.30284	50	3.13496	11	{(ancestor)>al>}	(ancestor)>al>	ancestor	0
visibly	1	-able	suffix	367	3.71832	visibly	5.90808	5.96632e-05	5.43808	0.174653	367	5.9665e-05	229	0.190833	RB	367	visibly	0	0	3	2.47	0	2.23	205	3.01	47	3.63142	86	3.5989	234	3.79845	12	{(vis)>able>}>y>	(vis)>able>	vis	0
visibly	2	-y	suffix	367	3.71832	visibly	5.90808	5.96632e-05	5.43808	0.174653	367	5.9665e-05	229	0.190833	RB	367	visibly	0	0	3	2.47	0	2.23	205	3.01	47	3.63142	86	3.5989	234	3.79845	12	{(vis)>able>}>y>	(vis)>able>	vis	1	visible
possession	1	-ion	suffix	1007	4.15593	possession	6.90575	0.000162074	5.88888	0.262364	997	0.000162087	360	0.3	NN	1007	possession	0	0	68	3.7	0	2.23	3648	4.26	93	3.92331	242	4.04499	672	4.2554	11	{(possess)}>ion>	(possess)	possess	1	possess
unbidden	1	-en	suffix	111	3.20169	unbidden	4.7185	1.80457e-05	4.29046	0.0582689	111	1.80458e-05	72	0.06	JJ	111	unbidden	0	0	1	2.17	0	2.23	8	1.65	11	3.02936	17	2.91466	83	3.35167	111	<un<{(bid)}>en>	(bid)	bid	0
scrutinized	1	-ize	suffix	133	3.27958	scrutinize	4.89784	2.16222e-05	4.39445	0.0645385	133	2.16225e-05	80	0.0666667	VBD.VBN	103.30	scrutinize.scrutinize	0	0	0	0	0	0	0	0	15	3.1543	23	3.03959	95	3.40966	11	{(scrutin)>ize>}	(scrutin)>ize>	scrutin	0
burial	1	-al	suffix	352	3.70025	burial	5.86647	5.72247e-05	5.12396	0.130297	352	5.72264e-05	167	0.139167	JJ.NN	5.347	burial.burial	0	0	30	3.36	0	2.23	995	3.69	23	3.33039	92	3.62787	237	3.80396	11	{(bury)}>al>	(bury)	bury	1	buri
bewilderment	1	-ment	suffix	307	3.64102	bewilderment	5.72685	4.97467e-05	5.23111	0.1441	306	4.97479e-05	186	0.155	NN	307	bewilderment	0	0	0	1.86	0	2.23	56	2.45	38	3.54125	93	3.63251	176	3.67536	111	{<be<(wilder)}>ment>	<be<(wilder)	wilder	1	bewilder
conclusion	1	-ion	suffix	835	4.07468	conclusion	6.72503	0.000135253	5.87774	0.259797	832	0.000135262	356	0.296667	NN	835	conclusion	0	0	72	3.73	6	3.08	2558	4.1	93	3.92331	173	3.89993	569	4.18326	111	{<co<(clude)}>ion>	<co<(clude)	clude	1	conclude
fervently	1	-ant	suffix	207	3.47053	fervently	5.33754	3.36524e-05	4.92725	0.108107	207	3.3653e-05	137	0.114167	RB	207	fervently	0	0	0	1.86	0	2.23	44	2.35	22	3.31191	58	3.43023	127	3.5346	12	{(ferv)>ant>}>ly>	(ferv)>ant>	ferv	0
fervently	2	-ly	suffix	207	3.47053	fervently	5.33754	3.36524e-05	4.92725	0.108107	207	3.3653e-05	137	0.114167	RB	207	fervently	0	0	0	1.86	0	2.23	44	2.35	22	3.31191	58	3.43023	127	3.5346	12	{(ferv)>ant>}>ly>	(ferv)>ant>	ferv	1	fervent
oaken	1	-en	suffix	96	3.13924	oaken	4.56435	1.54445e-05	3.80666	0.0360104	95	1.54446e-05	44	0.0366667	JJ.NN.VBN	63.23.10	oaken.oaken.oaken	0	0	0	1.86	0	2.23	7	1.6	5	2.72833	28	3.12178	63	3.23357	11	{(oak)}>en>	(oak)	oak	1	oak
miserably	1	-able	suffix	692	3.9932	miserably	6.53814	0.00011217	5.83481	0.25011	690	0.000112177	341	0.284167	RB	692	miserably	5	0.69897	175	4.11	5	3.01	357	3.25	142	4.10552	290	4.12328	260	3.84403	12	{(miser)>able>}>y>	(miser)>able>	miser	1	miser
miserably	2	-y	suffix	692	3.9932	miserably	6.53814	0.00011217	5.83481	0.25011	690	0.000112177	341	0.284167	RB	692	miserably	5	0.69897	175	4.11	5	3.01	357	3.25	142	4.10552	290	4.12328	260	3.84403	12	{(miser)>able>}>y>	(miser)>able>	miser	1	miserable
inspiration	1	-ion	suffix	476	3.83099	inspiration	6.16542	7.72201e-05	5.59842	0.20226	475	7.72231e-05	269	0.224167	NN	476	inspiration	0	0	279	4.31	28	3.69	4519	4.35	86	3.8897	176	3.90736	214	3.75983	111	{<in<(spir)}>ion>	<in<(spir)	spir	0
relative	1	-ive	suffix	654	3.96871	relative	6.47389	0.00010518	5.78383	0.239017	647	0.000105186	324	0.27	JJ.NN	603.51	relative.relative	0	0	66	3.69	4	2.93	2357	4.07	85	3.88468	179	3.91466	390	4.01956	11	{(relate)}>ive>	(relate)	relate	1	relate
rectory	1	-y	suffix	45	2.81523	rectory	3.82864	7.31585e-06	2.56495	0.00995033	45	7.31587e-06	12	0.01	JJ.NN	4.41	rectory.rectory	0	0	2	2.34	0	2.23	144	2.86	3	2.55224	30	3.15074	12	2.54133	11	{(rector)}>y>	(rector)	rector	0
presently	1	-ly	suffix	1499	4.32856	presently	7.30988	0.000242857	5.33754	0.159138	1494	0.000242887	207	0.1725	RB	1499	presently	3	0.477121	5	2.64	0	2.23	230	3.06	215	4.28463	672	4.4874	612	4.21485	11	{(present)}>ly>	(present)	present	1	present
briskly	1	-ly	suffix	729	4.01579	briskly	6.59304	0.00011851	5.84932	0.253349	729	0.000118517	346	0.288333	RB	729	briskly	0	0	0	1.86	0	2.23	47	2.38	120	4.03297	352	4.20716	257	3.83901	11	{(brisk)}>ly>	(brisk)	brisk	1	brisk
resignation	1	-ion	suffix	257	3.56409	resignation	5.54908	4.16183e-05	5.05625	0.122218	256	4.16192e-05	156	0.13	NN	257	resignation	0	0	20	3.19	0	2.23	1193	3.77	18	3.22893	62	3.45872	177	3.67781	11	{(resign)}>ion>	(resign)	resign	0
naively	1	-ly	suffix	29	2.62959	naively	3.4012	4.71466e-06	3.3322	0.0222506	29	4.71467e-06	27	0.0225	RB	29	naively	0	0	0	1.86	0	2.23	77	2.59	3	2.55224	4	2.35835	22	2.78911	11	{(naive)}>ly>	(naive)	naive	1	naive
clearer	1	-er	suffix	489	3.84267	clear	6.15698	7.65699e-05	5.71373	0.224476	471	7.65728e-05	302	0.251667	JJR	489	clear	5	0.69897	42	3.5	8	3.19	1437	3.85	64	3.76309	137	3.79926	288	3.88828	11	{(clear)}>er>	(clear)	clear	1	clear
remembrance	1	-ance	suffix	263	3.57408	remembrance	5.55683	4.19435e-05	4.47734	0.0699924	258	4.19443e-05	87	0.0725	NN	263	remembrance	0	0	20	3.19	0	2.23	992	3.69	9	2.95018	40	3.27217	214	3.75983	11	{(remember)>ance>}	(remember)>ance>	remember	0
audible	1	-able	suffix	441	3.79789	audible	6.08677	7.13679e-05	5.51343	0.187171	439	7.13704e-05	247	0.205833	JJ	441	audible	0	0	7	2.77	0	2.23	107	2.73	34	3.49425	87	3.60387	320	3.93389	11	{(audio)>able>}	(audio)>able>	audio	1
customary	1	-ory	suffix	252	3.55559	customary	5.52943	4.08055e-05	4.97673	0.113329	251	4.08063e-05	144	0.12	JJ	252	customary	0	0	5	2.64	0	2.23	207	3.01	22	3.31191	56	3.41526	174	3.67042	11	{(custom)}>ory>	(custom)	custom	1
politeness	1	-ness	suffix	283	3.60579	politeness	5.64897	4.60077e-05	5.04986	0.12148	283	4.60087e-05	155	0.129167	NN	283	politeness	0	0	4	2.56	2	2.71	114	2.76	24	3.34812	68	3.49823	191	3.71069	11	{(polite)}>ness>	(polite)	polite	1	polite
gloomily	1	-y	suffix	328	3.66967	gloomily	5.79606	5.33232e-05	5.15329	0.133948	328	5.33246e-05	172	0.143333	RB	328	gloomily	3	0.477121	0	1.86	0	2.23	10	1.74	104	3.97137	117	3.73126	107	3.46081	12	{(gloom)}>y>>ly>	(gloom)	gloom	1	gloom
gloomily	2	-ly	suffix	328	3.66967	gloomily	5.79606	5.33232e-05	5.15329	0.133948	328	5.33246e-05	172	0.143333	RB	328	gloomily	3	0.477121	0	1.86	0	2.23	10	1.74	104	3.97137	117	3.73126	107	3.46081	12	{(gloom)}>y>>ly>	(gloom)	gloom	1	gloomy
gravely	1	-ly	suffix	622	3.94696	gravely	6.43294	0.000100954	5.68358	0.218466	621	0.000100959	293	0.244167	RB	622	gravely	0	0	2	2.34	0	2.23	87	2.64	93	3.92331	207	3.97745	322	3.93659	11	{(grave)}>ly>	(grave)	grave	1	grave
hereditary	1	-ory	suffix	67	2.98498	hereditary	4.21951	1.08925e-05	3.63759	0.0303675	67	1.08925e-05	37	0.0308333	JJ	67	hereditary	0	0	0	1.86	0	2.23	355	3.25	2	2.4273	11	2.73856	54	3.16775	11	{(herit)>ory>}	(herit)>ory>	herit	0
grubby	1	-y	suffix	407	3.76313	grubby	6.00635	6.58407e-05	5.45532	0.177449	405	6.58429e-05	233	0.194167	JJ	407	grubby	3	0.477121	38	3.46	231	4.6	614	3.48	70	3.80144	197	3.95605	140	3.57661	11	{(grub)}>y>	(grub)	grub	1	grub
shaven	1	-en	suffix	176	3.40044	shaven	5.17048	2.84502e-05	4.85981	0.101352	175	2.84506e-05	128	0.106667	JJ	176	shaven	0	0	2	2.34	0	2.23	102	2.71	13	3.09631	53	3.39178	110	3.47271	11	{(shave)}>en>	(shave)	shave	1	shave
yellowish	1	-ish	suffix	163	3.36731	yellowish	5.0876	2.61742e-05	4.70953	0.0877056	161	2.61746e-05	110	0.0916667	JJ.NN.NNP	157.5.1	yellowish.yellowish.yellowish	0	0	2	2.34	1	2.53	57	2.46	23	3.33039	69	3.50448	71	3.28472	11	{(yellow)}>ish>	(yellow)	yellow	1	yellow
individuals	1	-al	suffix	479	3.83371	individual	6.16331	7.70576e-05	5.19296	0.139037	474	7.70605e-05	179	0.149167	NNS	479	individual	0	0	60	3.65	0	2.23	4600	4.36	24	3.34812	178	3.91224	277	3.87143	111	{<im<(divide)>al>}	<im<(divide)>al>	divide	0
automatically	1	-ly	suffix	872	4.09349	automatically	6.76964	0.00014143	5.93225	0.272568	870	0.00014144	376	0.313333	RB	872	automatically	0	0	178	4.12	0	2.23	1724	3.93	117	4.02206	275	4.10029	480	4.10953	11	{(automatic)}>ly>	(automatic)	automatic	1	automatical
permanently	1	-ant	suffix	469	3.82457	permanently	6.14847	7.59196e-05	5.71043	0.22381	467	7.59225e-05	301	0.250833	RB	469	permanently	3	0.477121	50	3.57	0	2.23	1003	3.7	59	3.72833	127	3.76659	283	3.88071	12	{(perman)>ant>}>ly>	(perman)>ant>	perman	0
permanently	2	-ly	suffix	469	3.82457	permanently	6.14847	7.59196e-05	5.71043	0.22381	467	7.59225e-05	301	0.250833	RB	469	permanently	3	0.477121	50	3.57	0	2.23	1003	3.7	59	3.72833	127	3.76659	283	3.88071	12	{(perman)>ant>}>ly>	(perman)>ant>	perman	1	permanent
distastefully	1	-ful	suffix	22	2.5142	distastefully	3.13549	3.57664e-06	3.04452	0.0165293	22	3.57665e-06	20	0.0166667	RB	22	distastefully	0	0	0	0	0	0	0	0	2	2.4273	10	2.70078	10	2.46878	112	<dis<{(taste)}>ful>>ly>	(taste)	taste	1	distaste
distastefully	2	-ly	suffix	22	2.5142	distastefully	3.13549	3.57664e-06	3.04452	0.0165293	22	3.57665e-06	20	0.0166667	RB	22	distastefully	0	0	0	0	0	0	0	0	2	2.4273	10	2.70078	10	2.46878	112	<dis<{(taste)}>ful>>ly>	(taste)	taste	1	distasteful
riddance	1	-ance	suffix	99	3.15247	riddance	4.59512	1.59322e-05	4.49981	0.0715452	98	1.59323e-05	89	0.0741667	NN	99	riddance	0	0	31	3.37	1	2.53	130	2.81	22	3.31191	21	3.00181	56	3.18326	11	{(rid)}>ance>	(rid)	rid	0
carelessly	1	-less	suffix	300	3.63104	carelessly	5.70711	4.87713e-05	5.23644	0.144822	300	4.87725e-05	187	0.155833	RB	300	carelessly	0	0	3	2.47	0	2.23	67	2.53	62	3.74952	86	3.5989	152	3.61208	12	{(care)}>less>>ly>	(care)	care	1	care
carelessly	2	-ly	suffix	300	3.63104	carelessly	5.70711	4.87713e-05	5.23644	0.144822	300	4.87725e-05	187	0.155833	RB	300	carelessly	0	0	3	2.47	0	2.23	67	2.53	62	3.74952	86	3.5989	152	3.61208	12	{(care)}>less>>ly>	(care)	care	1	careless
foolishness	1	-ish	suffix	187	3.42663	foolishness	5.23111	3.02385e-05	4.86753	0.102105	186	3.02389e-05	129	0.1075	NN	187	foolishness	0	0	10	2.91	0	2.23	71	2.55	25	3.36515	63	3.46556	99	3.42739	12	{(fool)}>ish>>ness>	(fool)	fool	1	fool
foolishness	2	-ness	suffix	187	3.42663	foolishness	5.23111	3.02385e-05	4.86753	0.102105	186	3.02389e-05	129	0.1075	NN	187	foolishness	0	0	10	2.91	0	2.23	71	2.55	25	3.36515	63	3.46556	99	3.42739	12	{(fool)}>ish>>ness>	(fool)	fool	1	foolish
mentally	1	-ly	suffix	488	3.84178	mentally	6.18826	7.90083e-05	5.59099	0.200898	486	7.90114e-05	267	0.2225	RB	488	mentally	0	0	56	3.62	0	2.23	1378	3.84	40	3.56297	105	3.68469	343	3.96395	11	{(mental)}>ly>	(mental)	mental	1	mental
listlessly	1	-less	suffix	103	3.1695	listlessly	4.64439	1.67451e-05	4.40672	0.0653195	103	1.67452e-05	81	0.0675	RB	103	listlessly	0	0	0	1.86	0	2.23	8	1.65	15	3.1543	28	3.12178	60	3.21272	12	{(list)}>less>>ly>	(list)	list	1	list
listlessly	2	-ly	suffix	103	3.1695	listlessly	4.64439	1.67451e-05	4.40672	0.0653195	103	1.67452e-05	81	0.0675	RB	103	listlessly	0	0	0	1.86	0	2.23	8	1.65	15	3.1543	28	3.12178	60	3.21272	12	{(list)}>less>>ly>	(list)	list	1	listless
gloominess	1	-y	suffix	6	1.99757	gloominess	1.94591	9.75449e-07	1.79176	0.00415801	6	9.7545e-07	5	0.00416667	NN	6	gloominess	0	0	0	1.86	0	2.23	6	1.54	3	2.55224	3	2.26144	0	0	12	{(gloom)}>y>>ness>	(gloom)	gloom	1	gloom
gloominess	2	-ness	suffix	6	1.99757	gloominess	1.94591	9.75449e-07	1.79176	0.00415801	6	9.7545e-07	5	0.00416667	NN	6	gloominess	0	0	0	1.86	0	2.23	6	1.54	3	2.55224	3	2.26144	0	0	12	{(gloom)}>y>>ness>	(gloom)	gloom	1	gloomy
remarkable	1	-able	suffix	1000	4.15291	remarkable	6.90073	0.000161261	5.99396	0.287682	992	0.000161274	400	0.333333	JJ	1000	remarkable	0	0	280	4.31	22	3.59	6644	4.52	152	4.13487	324	4.17127	524	4.14755	11	{(remark)}>able>	(remark)	remark	1	remark
denial	1	-al	suffix	255	3.56071	denial	5.53733	4.11306e-05	5.01728	0.117783	253	4.11315e-05	150	0.125	NN	255	denial	0	0	16	3.09	1	2.53	802	3.6	22	3.31191	40	3.27217	193	3.71519	11	{(deny)}>al>	(deny)	deny	1	deni
sharper	1	-er	suffix	370	3.72184	sharp	5.90536	5.95007e-05	5.48894	0.183016	366	5.95024e-05	241	0.200833	JJR	370	sharp	5	0.69897	21	3.21	5	3.01	360	3.25	51	3.66618	98	3.65502	221	3.77374	11	{(sharp)}>er>	(sharp)	sharp	1	sharp
unpleasant	1	-ant	suffix	1199	4.23165	unpleasant	7.08339	0.000193608	6.1591	0.331699	1191	0.000193627	472	0.393333	JJ	1199	unpleasant	3	0.477121	67	3.7	3	2.83	1226	3.78	207	4.26824	388	4.24933	604	4.20914	111	<un<{(please)>ant>}	(please)>ant>	please	0
thankfully	1	-ful	suffix	764	4.03613	thankfully	6.63726	0.000123874	5.83188	0.249461	762	0.000123882	340	0.283333	RB	764	thankfully	0	0	131	3.98	1	2.53	2244	4.05	112	4.00326	288	4.12028	364	3.98968	12	{(thank)}>ful>>ly>	(thank)	thank	1	thank
thankfully	2	-ly	suffix	764	4.03613	thankfully	6.63726	0.000123874	5.83188	0.249461	762	0.000123882	340	0.283333	RB	764	thankfully	0	0	131	3.98	1	2.53	2244	4.05	112	4.00326	288	4.12028	364	3.98968	12	{(thank)}>ful>>ly>	(thank)	thank	1	thankful
solicitously	2	-ly	suffix	21	2.49489	solicitously	3.09104	3.41407e-06	3.04452	0.0165293	21	3.41407e-06	20	0.0166667	RB	21	solicitously	0	0	0	0	0	0	0	0	3	2.55224	5	2.43753	13	2.57351	12	{(solicit)}>ious>>ly>	(solicit)	solicit	1	solicitous
thirty	1	-ity	suffix	2948	4.62215	thirty	7.95683	0.000463881	6.51619	0.446287	2854	0.000463989	675	0.5625	CD.NN	2945.3	thirty.thirty	8	0.90309	40	3.48	2	2.71	510	3.4	325	4.4634	822	4.57478	1801	4.68314	11	{(three)>ity>}	(three)>ity>	three	0
daddy	1	-y	suffix	3076	4.6406	daddy	8.02027	0.000494268	5.81114	0.244905	3041	0.00049439	333	0.2775	NN	3076	daddy	100	2	647	4.68	889	5.18	7792	4.59	710	4.80205	860	4.59439	1506	4.6055	11	{(dad)}>y>	(dad)	dad	1	dad
incidence	1	-ance	suffix	16	2.38292	incidence	2.83321	2.6012e-06	2.48491	0.00912491	16	2.6012e-06	11	0.00916667	NN	16	incidence	0	0	5	2.64	0	2.23	145	2.86	2	2.4273	0	0	14	2.60348	11	{(incid)>ance>}	(incid)>ance>	incid	0
trepidation	1	-ion	suffix	133	3.27958	trepidation	4.89784	2.16222e-05	4.55388	0.0754166	133	2.16225e-05	94	0.0783333	NN	133	trepidation	0	0	8	2.82	0	2.23	255	3.1	10	2.99157	31	3.16453	92	3.39587	11	{(trepid)}>ion>	(trepid)	trepid	0
malevolently	1	-ant	suffix	30	2.64383	malevolently	3.43399	4.87724e-06	3.09104	0.0173486	30	4.87725e-06	21	0.0175	RB	30	malevolently	0	0	0	1.86	0	2.23	2	1.17	3	2.55224	7	2.56247	20	2.74961	22	{(male)(vol)>ant>}>ly>	(male)(vol)>ant>	male	0
malevolently	2	-ly	suffix	30	2.64383	malevolently	3.43399	4.87724e-06	3.09104	0.0173486	30	4.87725e-06	21	0.0175	RB	30	malevolently	0	0	0	1.86	0	2.23	2	1.17	3	2.55224	7	2.56247	20	2.74961	22	{(male)(vol)>ant>}>ly>	(male)(vol)>ant>	male	1	malevolent
relentlessly	1	-less	suffix	203	3.4621	relentlessly	5.31812	3.30022e-05	4.96981	0.112584	203	3.30027e-05	143	0.119167	RB	203	relentlessly	0	0	3	2.47	0	2.23	245	3.09	20	3.2724	70	3.51064	113	3.48429	12	{(relent)}>less>>ly>	(relent)	relent	1	relent
relentlessly	2	-ly	suffix	203	3.4621	relentlessly	5.31812	3.30022e-05	4.96981	0.112584	203	3.30027e-05	143	0.119167	RB	203	relentlessly	0	0	3	2.47	0	2.23	245	3.09	20	3.2724	70	3.51064	113	3.48429	12	{(relent)}>less>>ly>	(relent)	relent	1	relentless
awakened	1	-en	suffix	531	3.87838	awaken	6.27476	8.6161e-05	5.33754	0.159138	530	8.61647e-05	207	0.1725	VBD.VBN	179.352	awaken.awaken	3	0.477121	0	1.86	0	2.23	66	2.52	31	3.45533	192	3.94494	308	3.91735	111	<a<{(wake)}>en>	(wake)	wake	1	awake
persistent	1	-ant	suffix	259	3.56744	persistent	5.56068	4.2106e-05	5.24702	0.146263	259	4.21069e-05	189	0.1575	JJ	259	persistent	0	0	35	3.42	0	2.23	1033	3.71	30	3.44154	78	3.55701	151	3.60923	111	{<per<(sist)}>ant>	<per<(sist)	sist	0
rightful	1	-ful	suffix	304	3.63677	rightful	5.72031	4.94216e-05	5.09375	0.126633	304	4.94228e-05	162	0.135	JJ.NNP	303.1	rightful.rightful	0	0	41	3.49	1	2.53	545	3.43	51	3.66618	100	3.6637	153	3.61491	11	{(right)}>ful>	(right)	right	1	right
cryptically	1	-ic	suffix	16	2.38292	cryptically	2.83321	2.6012e-06	2.83321	0.0132452	16	2.6012e-06	16	0.0133333	RB	16	cryptically	0	0	0	1.86	0	2.23	6	1.54	4	2.64915	4	2.35835	8	2.38163	12	{(crypt)}>ic>>ly>	(crypt)	crypt	0
cryptically	2	-ly	suffix	16	2.38292	cryptically	2.83321	2.6012e-06	2.83321	0.0132452	16	2.6012e-06	16	0.0133333	RB	16	cryptically	0	0	0	1.86	0	2.23	6	1.54	4	2.64915	4	2.35835	8	2.38163	12	{(crypt)}>ic>>ly>	(crypt)	crypt	0
preparations	1	-ion	suffix	514	3.86428	preparation	6.24222	8.33975e-05	5.56834	0.1968	513	8.3401e-05	261	0.2175	NNS	514	preparation	0	0	61	3.66	13	3.38	1407	3.84	77	3.84228	140	3.8086	297	3.9016	11	{(prepare)}>ion>	(prepare)	prepare	0
locating	1	-ate	suffix	86	3.09199	locate	4.46591	1.39813e-05	4.26268	0.0566953	86	1.39814e-05	70	0.0583333	VBG	86	locate	0	0	14	3.04	1	2.53	149	2.87	13	3.09631	32	3.1779	41	3.05064	11	{(loc)>ate>}	(loc)>ate>	loc	1	loc
cleverly	1	-ly	suffix	181	3.41254	cleverly	5.1985	2.92631e-05	4.86753	0.102105	180	2.92635e-05	129	0.1075	RB	181	cleverly	0	0	34	3.41	7	3.13	670	3.52	45	3.61294	64	3.4723	72	3.29071	11	{(clever)}>ly>	(clever)	clever	1	clever
merriment	1	-ment	suffix	129	3.26641	merriment	4.85981	2.08094e-05	4.47734	0.0699924	128	2.08096e-05	87	0.0725	NN	129	merriment	0	0	27	3.31	0	2.23	73	2.56	18	3.22893	26	3.09075	85	3.36189	11	{(merry)}>ment>	(merry)	merry	1	merry
solemnly	1	-ly	suffix	836	4.0752	solemnly	6.72743	0.000135578	5.98394	0.285179	834	0.000135588	396	0.33	RB	836	solemnly	0	0	8	2.82	2	2.71	133	2.82	187	4.22434	247	4.05383	402	4.03269	11	{(solemn)}>ly>	(solemn)	solemn	1	solemn
succinctly	1	-ly	suffix	22	2.5142	succinctly	3.13549	3.57664e-06	3.13549	0.0181673	22	3.57665e-06	22	0.0183333	RB	22	succinctly	0	0	0	1.86	0	2.23	42	2.33	1	2.25121	4	2.35835	17	2.68266	11	{(succinct)}>ly>	(succinct)	succinct	1	succinct
secretive	1	-ive	suffix	233	3.52169	secretive	5.45104	3.77167e-05	5.15329	0.133948	232	3.77174e-05	172	0.143333	JJ	233	secretive	0	0	66	3.69	5	3.01	545	3.43	43	3.59363	79	3.56247	111	3.4766	11	{(secrete)}>ive>	(secrete)	secrete	1	secret
dumbly	1	-ly	suffix	133	3.27958	dumbly	4.89035	2.14597e-05	4.48864	0.0707691	132	2.14599e-05	88	0.0733333	RB	133	dumbly	0	0	0	1.86	0	2.23	2	1.17	7	2.85327	38	3.25045	88	3.37678	11	{(dumb)}>ly>	(dumb)	dumb	1	dumb
vehemently	1	-ant	suffix	128	3.26306	vehemently	4.85981	2.08094e-05	4.44265	0.0676586	128	2.08096e-05	84	0.07	RB	128	vehemently	0	0	0	1.86	0	2.23	95	2.68	20	3.2724	28	3.12178	80	3.33587	12	{(vehem)>ant>}>ly>	(vehem)>ant>	vehem	0
vehemently	2	-ly	suffix	128	3.26306	vehemently	4.85981	2.08094e-05	4.44265	0.0676586	128	2.08096e-05	84	0.07	RB	128	vehemently	0	0	0	1.86	0	2.23	95	2.68	20	3.2724	28	3.12178	80	3.33587	12	{(vehem)>ant>}>ly>	(vehem)>ant>	vehem	1	vehement
temporarily	1	-ory	suffix	374	3.7265	temporarily	5.92693	6.08012e-05	5.3845	0.16622	374	6.0803e-05	217	0.180833	RB	374	temporarily	0	0	21	3.21	0	2.23	631	3.5	49	3.64915	104	3.68057	221	3.77374	12	{(tempor)>ory>}>ly>	(tempor)>ory>	tempor	0
temporarily	2	-ly	suffix	374	3.7265	temporarily	5.92693	6.08012e-05	5.3845	0.16622	374	6.0803e-05	217	0.180833	RB	374	temporarily	0	0	21	3.21	0	2.23	631	3.5	49	3.64915	104	3.68057	221	3.77374	12	{(tempor)>ory>}>ly>	(tempor)>ory>	tempor	1	temporary
inaudibly	1	-able	suffix	31	2.65762	inaudibly	3.46574	5.03981e-06	3.3673	0.0230653	31	5.03982e-06	28	0.0233333	RB	31	inaudibly	0	0	0	1.86	1	2.53	7	1.6	5	2.72833	4	2.35835	22	2.78911	112	<im<{(audio)>able>}>y>	(audio)>able>	audio	0
inaudibly	2	-y	suffix	31	2.65762	inaudibly	3.46574	5.03981e-06	3.3673	0.0230653	31	5.03982e-06	28	0.0233333	RB	31	inaudibly	0	0	0	1.86	1	2.53	7	1.6	5	2.72833	4	2.35835	22	2.78911	112	<im<{(audio)>able>}>y>	(audio)>able>	audio	1	inaudible
precociously	2	-ly	suffix	4	1.85144	precociously	1.60944	6.503e-07	1.60944	0.00332779	4	6.503e-07	4	0.00333333	RB	4	precociously	0	0	0	1.86	0	2.23	8	1.65	1	2.25121	0	0	3	2.02945	12	{(precoc)>ious>}>ly>	(precoc)>ious>	precoc	1	precocious
exertions	1	-ion	suffix	81	3.06628	exertion	4.40672	1.31685e-05	3.80666	0.0360104	81	1.31686e-05	44	0.0366667	NNS	81	exertion	0	0	1	2.17	0	2.23	32	2.21	14	3.12627	27	3.10654	40	3.04017	11	{(exert)}>ion>	(exert)	exert	1	exert
valuation	1	-ate	suffix	11	2.23165	valuation	2.48491	1.78832e-06	2.19722	0.00664454	11	1.78832e-06	8	0.00666667	NN	11	valuation	0	0	0	1.86	0	2.23	3983	4.3	1	2.25121	1	1.96041	9	2.42739	12	{(value)}>ate>>ion>	(value)	value	0
valuation	2	-ion	suffix	11	2.23165	valuation	2.48491	1.78832e-06	2.19722	0.00664454	11	1.78832e-06	8	0.00666667	NN	11	valuation	0	0	0	1.86	0	2.23	3983	4.3	1	2.25121	1	1.96041	9	2.42739	12	{(value)}>ate>>ion>	(value)	value	0
individual	1	-al	suffix	1132	4.2067	individual	7.00851	0.000179629	5.94017	0.27447	1105	0.000179645	379	0.315833	JJ.NN	829.303	individual.individual	0	0	256	4.27	3	2.83	10377	4.71	102	3.96302	310	4.15214	720	4.28532	111	{<im<(divide)>al>}	<im<(divide)>al>	divide	0
extemporize	1	-ize	suffix	2	1.62959	extemporize	1.09861	3.2515e-07	1.09861	0.00166528	2	3.2515e-07	2	0.00166667	VB	2	extemporize	0	0	0	0	0	0	0	0	1	2.25121	0	0	1	1.72842	111	{<ex<(tempor)>ize>}	<ex<(tempor)>ize>	tempor	1	extempore
fifty	1	-ity	suffix	1198	4.23129	fifty	7.03527	0.000184506	6.13773	0.3257	1135	0.000184523	462	0.385	CD.JJ.NN	1194.1.3	fifty.fifty.fifty	16	1.20412	49	3.56	2	2.71	651	3.51	207	4.26824	365	4.22286	626	4.22465	11	{(five)>ity>}	(five)>ity>	five	0
theoretical	1	-ic	suffix	111	3.20169	theoretical	4.7185	1.80457e-05	4.02535	0.044814	111	1.80458e-05	55	0.0458333	JJ	111	theoretical	0	0	3	2.47	0	2.23	288	3.16	8	2.90442	22	3.02111	81	3.3412	12	{(theor)>ic>}>al>	(theor)>ic>	theor	0
theoretical	2	-al	suffix	111	3.20169	theoretical	4.7185	1.80457e-05	4.02535	0.044814	111	1.80458e-05	55	0.0458333	JJ	111	theoretical	0	0	3	2.47	0	2.23	288	3.16	8	2.90442	22	3.02111	81	3.3412	12	{(theor)>ic>}>al>	(theor)>ic>	theor	1	theoretic
geography	1	-y	suffix	435	3.79196	geography	6.07074	7.02299e-05	5.44242	0.175353	432	7.02324e-05	230	0.191667	NN	435	geography	3	0.477121	164	4.08	4	2.93	3852	4.28	94	3.9279	185	3.9289	156	3.62329	21	{(geo)(graph)>y>}	(geo)(graph)>y>	geo	0
generously	1	-ly	suffix	160	3.3593	generously	5.0814	2.60117e-05	4.85203	0.100599	160	2.6012e-05	127	0.105833	RB	160	generously	3	0.477121	13	3.01	2	2.71	311	3.19	24	3.34812	45	3.32214	91	3.39117	11	{(generous)}>ly>	(generous)	generous	1	generous
irritably	1	-able	suffix	332	3.67492	irritably	5.80814	5.39734e-05	5.09375	0.126633	332	5.39749e-05	162	0.135	JJ.RB	1.331	irritably.irritably	0	0	0	1.86	0	2.23	3	1.3	46	3.62228	128	3.76997	158	3.62878	12	{(irrit)>able>}>y>	(irrit)>able>	irrit	0
irritably	2	-y	suffix	332	3.67492	irritably	5.80814	5.39734e-05	5.09375	0.126633	332	5.39749e-05	162	0.135	JJ.RB	1.331	irritably.irritably	0	0	0	1.86	0	2.23	3	1.3	46	3.62228	128	3.76997	158	3.62878	12	{(irrit)>able>}>y>	(irrit)>able>	irrit	1	irritable
beautifying	1	-ify	suffix	9	2.15247	beautify	2.30259	1.46317e-06	2.19722	0.00664454	9	1.46317e-06	8	0.00666667	VBG	9	beautify	0	0	3	2.47	0	2.23	17	1.95	1	2.25121	3	2.26144	5	2.20554	11	{(beauty)}>ify>	(beauty)	beauty	1	beaut
relevant	1	-ant	suffix	239	3.53268	relevant	5.47646	3.86921e-05	4.95583	0.111094	238	3.86928e-05	141	0.1175	JJ	239	relevant	0	0	36	3.43	0	2.23	2438	4.08	21	3.2926	57	3.42281	161	3.6369	11	{(relev)>ant>}	(relev)>ant>	relev	0
toneless	1	-less	suffix	28	2.61487	toneless	3.3673	4.55209e-06	3.13549	0.0181673	28	4.5521e-06	22	0.0183333	JJ	28	toneless	0	0	0	1.86	0	2.23	2	1.17	1	2.25121	2	2.1365	25	2.84236	11	{(tone)}>less>	(tone)	tone	1	tone
duly	1	-ly	suffix	147	3.32273	duly	4.98361	2.35731e-05	4.5326	0.0738698	145	2.35734e-05	92	0.0766667	RB	147	duly	0	0	7	2.77	2	2.71	324	3.21	11	3.02936	29	3.1365	107	3.46081	11	{(due)}>ly>	(due)	due	0
visitation	1	-ion	suffix	68	2.99132	visitation	4.23411	1.1055e-05	3.49651	0.0263173	68	1.10551e-05	32	0.0266667	NN	68	visitation	0	0	1	2.17	1	2.53	56	2.45	2	2.4273	6	2.50448	60	3.21272	11	{(visit)}>ion>	(visit)	visit	0
dreamless	1	-less	suffix	82	3.07155	dreamless	4.41884	1.33311e-05	4.26268	0.0566953	82	1.33311e-05	70	0.0583333	JJ	82	dreamless	0	0	0	1.86	0	2.23	8	1.65	7	2.85327	23	3.03959	52	3.15166	11	{(dream)}>less>	(dream)	dream	1	dream
professional	1	-ion	suffix	1070	4.18226	professional	6.96697	0.000172315	6.02828	0.296394	1060	0.000172329	414	0.345	JJ.NN	1064.6	professional.professional	3	0.477121	604	4.65	23	3.61	9862	4.69	176	4.19815	313	4.15631	581	4.19231	12	{(profess)>ion>}>al>	(profess)>ion>	profess	1	profess
professional	2	-al	suffix	1070	4.18226	professional	6.96697	0.000172315	6.02828	0.296394	1060	0.000172329	414	0.345	JJ.NN	1064.6	professional.professional	3	0.477121	604	4.65	23	3.61	9862	4.69	176	4.19815	313	4.15631	581	4.19231	12	{(profess)>ion>}>al>	(profess)>ion>	profess	1	profession
cryptic	1	-ic	suffix	119	3.23165	cryptic	4.77068	1.90211e-05	4.38203	0.063757	117	1.90213e-05	79	0.0658333	JJ	119	cryptic	0	0	15	3.07	0	2.23	154	2.89	8	2.90442	36	3.22758	75	3.3082	11	{(crypt)}>ic>	(crypt)	crypt	1	crypt
allowances	1	-ance	suffix	50	2.86004	allowance	3.93183	8.12871e-06	3.7612	0.0344014	50	8.12875e-06	42	0.035	NNS	50	allowance	0	0	13	3.01	0	2.23	812	3.61	9	2.95018	15	2.8635	26	2.85875	11	{(allow)}>ance>	(allow)	allow	1	allow
opener	1	-er	suffix	177	3.40289	opener	5.17615	2.86128e-05	4.62497	0.0808116	176	2.86132e-05	101	0.0841667	NN	177	opener	0	0	75	3.75	6	3.08	977	3.69	34	3.49425	58	3.43023	85	3.36189	11	{(open)}>er>	(open)	open	1	open
provisions	1	-ion	suffix	436	3.79295	provision	6.07764	7.07176e-05	5.09375	0.126633	435	7.07201e-05	162	0.135	NNS	436	provision	0	0	5	2.64	8	3.19	610	3.48	87	3.89466	163	3.87423	186	3.69923	111	{<pro<(vide)}>ion>	<pro<(vide)	vide	1	provide
tearful	1	-ful	suffix	196	3.44694	tearful	5.2832	3.18642e-05	4.96284	0.111839	196	3.18647e-05	142	0.118333	JJ	196	tearful	3	0.477121	20	3.19	1	2.53	255	3.1	32	3.4687	89	3.61363	75	3.3082	11	{(tear)}>ful>	(tear)	tear	1	tear
brighten	1	-en	suffix	124	3.24938	brighten	4.82028	1.99965e-05	4.70048	0.0869419	123	1.99967e-05	109	0.0908333	JJ.NN.VB.VBN.VBP	3.13.97.2.9	brighten.brighten.brighten.brighten.brighten	14	1.14613	22	3.23	36	3.8	763	3.58	14	3.12627	35	3.21569	75	3.3082	11	{(bright)}>en>	(bright)	bright	1	bright
formally	1	-ly	suffix	246	3.54517	formally	5.50939	3.99926e-05	4.99721	0.115558	246	3.99934e-05	147	0.1225	RB	246	formally	0	0	13	3.01	2	2.71	881	3.64	18	3.22893	60	3.44471	168	3.65527	11	{(formal)}>ly>	(formal)	formal	1	formal
dentist	1	-ist	suffix	372	3.72418	dentist	5.90536	5.95007e-05	4.89784	0.10511	366	5.95024e-05	133	0.110833	NN	372	dentist	46	1.66276	165	4.08	42	3.86	1156	3.76	148	4.12337	115	3.72384	109	3.46878	11	{(dent)>ist>}	(dent)>ist>	dent	1	dent
unnecessary	1	-ory	suffix	523	3.8718	unnecessary	6.25958	8.48605e-05	5.68358	0.218466	522	8.48641e-05	293	0.244167	JJ	523	unnecessary	0	0	48	3.55	1	2.53	1243	3.79	64	3.76309	117	3.73126	342	3.96268	111	<un<{(necess)>ory>}	(necess)>ory>	necess	0
methodical	1	-ic	suffix	105	3.17778	methodical	4.66344	1.70702e-05	4.38203	0.063757	105	1.70704e-05	79	0.0658333	JJ	105	methodical	0	0	12	2.98	0	2.23	141	2.85	8	2.90442	29	3.1365	68	3.26624	12	{(method)}>ic>>al>	(method)	method	1	method
methodical	2	-al	suffix	105	3.17778	methodical	4.66344	1.70702e-05	4.38203	0.063757	105	1.70704e-05	79	0.0658333	JJ	105	methodical	0	0	12	2.98	0	2.23	141	2.85	8	2.90442	29	3.1365	68	3.26624	12	{(method)}>ic>>al>	(method)	method	1	methodic
hurriedly	1	-ly	suffix	921	4.1172	hurriedly	6.82655	0.00014972	5.90263	0.265564	921	0.000149732	365	0.304167	RB	921	hurriedly	0	0	0	1.86	1	2.53	53	2.43	207	4.26824	410	4.27322	304	3.91169	11	{(hurry)}>ly>	(hurry)	hurry	1	hurried
incredulously	1	-ous	suffix	365	3.71595	incredulously	5.8999	5.91755e-05	5.17048	0.136132	364	5.91773e-05	175	0.145833	RB	365	incredulously	0	0	0	1.86	0	2.23	8	1.65	53	3.68257	104	3.68057	208	3.74753	112	<im<{(cred)>ous>}>ly>	(cred)>ous>	cred	0
incredulously	2	-ly	suffix	365	3.71595	incredulously	5.8999	5.91755e-05	5.17048	0.136132	364	5.91773e-05	175	0.145833	RB	365	incredulously	0	0	0	1.86	0	2.23	8	1.65	53	3.68257	104	3.68057	208	3.74753	112	<im<{(cred)>ous>}>ly>	(cred)>ous>	cred	1	incredulous
winner	1	-er	suffix	646	3.96338	winner	6.45362	0.000103067	5.64897	0.211746	634	0.000103073	283	0.235833	NN	646	winner	19	1.27875	1982	5.16	377	4.81	15548	4.89	218	4.29063	251	4.06078	177	3.67781	11	{(win)}>er>	(win)	win	1	win
loser	1	-er	suffix	382	3.73567	loser	5.94017	6.1614e-05	5.36129	0.162686	379	6.16159e-05	212	0.176667	JJ.NN	13.369	loser.loser	0	0	430	4.5	15	3.44	1934	3.98	85	3.88468	96	3.64615	201	3.73274	11	{(lose)}>er>	(lose)	lose	1	lose
considerably	1	-able	suffix	423	3.77984	considerably	6.04737	6.86043e-05	5.37528	0.164808	422	6.86066e-05	215	0.179167	RB	423	considerably	0	0	12	2.98	1	2.53	1106	3.74	69	3.79528	142	3.81472	212	3.75577	12	{(consider)}>able>>y>	(consider)	consider	1	consider
considerably	2	-y	suffix	423	3.77984	considerably	6.04737	6.86043e-05	5.37528	0.164808	422	6.86066e-05	215	0.179167	RB	423	considerably	0	0	12	2.98	1	2.53	1106	3.74	69	3.79528	142	3.81472	212	3.75577	12	{(consider)}>able>>y>	(consider)	consider	1	considerable
located	1	-ate	suffix	705	4.00128	locate	6.55251	0.000113796	5.69709	0.221142	700	0.000113802	297	0.2475	JJ.VBD.VBN	2.43.660	located.locate.locate	0	0	82	3.78	7	3.13	1828	3.96	103	3.96721	268	4.08913	334	3.95243	11	{(loc)>ate>}	(loc)>ate>	loc	1	loc
chosen	1	-en	suffix	2535	4.55662	choose	7.82844	0.00040798	6.59304	0.47468	2510	0.000408063	729	0.6075	JJ.VB.VBD.VBN	6.83.5.2441	chosen.choose.choose.choose	14	1.14613	1072	4.89	87	4.18	8416	4.62	307	4.43873	692	4.50012	1536	4.61406	11	{(chose)}>en>	(chose)	chose	1	chose
boldly	1	-ly	suffix	347	3.69405	boldly	5.8522	5.64119e-05	5.41165	0.170446	347	5.64135e-05	223	0.185833	RB	347	boldly	3	0.477121	14	3.04	4	2.93	261	3.11	55	3.69837	146	3.8267	146	3.5947	11	{(bold)}>ly>	(bold)	bold	1	bold
hamburger	1	-er	suffix	208	3.47262	hamburger	5.31812	3.30022e-05	4.30407	0.0590548	203	3.30027e-05	73	0.0608333	NN	208	hamburger	0	0	37	3.44	1	2.53	235	3.07	27	3.39734	23	3.03959	158	3.62878	11	{(hamburg)}>er>	(hamburg)	hamburg	1	hamburg
distrustfully	1	-ful	suffix	22	2.5142	distrustfully	3.13549	3.57664e-06	2.89037	0.0140673	22	3.57665e-06	17	0.0141667	JJ.NN.NNP.RB	1.1.1.19	distrustfully.distrustfully.distrustfully.distrustfully	0	0	0	0	0	0	0	0	6	2.79528	3	2.26144	13	2.57351	112	<dis<{(trust)}>ful>>ly>	(trust)	trust	1	distrust
distrustfully	2	-ly	suffix	22	2.5142	distrustfully	3.13549	3.57664e-06	2.89037	0.0140673	22	3.57665e-06	17	0.0141667	JJ.NN.NNP.RB	1.1.1.19	distrustfully.distrustfully.distrustfully.distrustfully	0	0	0	0	0	0	0	0	6	2.79528	3	2.26144	13	2.57351	112	<dis<{(trust)}>ful>>ly>	(trust)	trust	1	distrustful
slyly	1	-ly	suffix	164	3.36996	slyly	5.09987	2.64994e-05	4.89035	0.10436	163	2.64997e-05	132	0.11	RB	164	slyly	3	0.477121	1	2.17	0	2.23	33	2.23	28	3.41258	59	3.43753	77	3.31948	11	{(sly)}>ly>	(sly)	sly	1	sly
unaccompanied	1	-y	suffix	60	2.9378	unaccompanied	4.09434	9.59188e-06	3.78419	0.0352063	59	9.59192e-06	43	0.0358333	JJ	60	unaccompanied	0	0	0	1.86	0	2.23	85	2.63	7	2.85327	26	3.09075	27	2.87454	211	<un<{<a<(compan)>y>}	<a<(compan)>y>	compan	0
navigator	1	-ate	suffix	141	3.30476	navigator	4.94164	2.25977e-05	3.93183	0.040822	139	2.25979e-05	50	0.0416667	NN	141	navigator	0	0	8	2.82	7	3.13	262	3.12	13	3.09631	43	3.30284	85	3.36189	12	{(navy)>ate>}>or>	(navy)>ate>	navy	0
navigator	2	-or	suffix	141	3.30476	navigator	4.94164	2.25977e-05	3.93183	0.040822	139	2.25979e-05	50	0.0416667	NN	141	navigator	0	0	8	2.82	7	3.13	262	3.12	13	3.09631	43	3.30284	85	3.36189	12	{(navy)>ate>}>or>	(navy)>ate>	navy	1	navigate
frighten	1	-en	suffix	648	3.96472	frighten	6.46925	0.000104693	5.78074	0.238361	644	0.000104698	323	0.269167	VB.VBP	597.51	frighten.frighten	22	1.34242	70	3.72	51	3.95	645	3.51	117	4.02206	211	3.98572	320	3.93389	11	{(fright)}>en>	(fright)	fright	1	fright
drivers	1	-er	suffix	1085	4.1883	driver	6.98379	0.00017524	6.02102	0.294534	1078	0.000175256	411	0.3425	NNS	1085	driver	43	1.63347	138	4.01	34	3.78	4134	4.31	235	4.32309	368	4.22641	482	4.11133	11	{(drive)}>er>	(drive)	drive	1	drive
fiercely	1	-ly	suffix	1204	4.23346	fiercely	7.09257	0.000195396	6.15273	0.329903	1202	0.000195415	469	0.390833	RB	1204	fiercely	0	0	41	3.49	1	2.53	580	3.46	196	4.24465	484	4.34512	524	4.14755	11	{(fierce)}>ly>	(fierce)	fierce	1	fierce
skinny	1	-y	suffix	1401	4.29922	skinny	7.2385	0.000226116	6.24998	0.358257	1391	0.000226142	517	0.430833	JJ	1401	skinny	8	0.90309	110	3.91	18	3.51	1159	3.76	241	4.334	411	4.27428	749	4.30245	11	{(skin)}>y>	(skin)	skin	1	skin
unfortunate	1	-ate	suffix	942	4.12698	unfortunate	6.84482	0.000152484	6.01859	0.293913	938	0.000152495	410	0.341667	JJ	942	unfortunate	3	0.477121	546	4.6	7	3.13	3014	4.18	159	4.1543	257	4.071	526	4.1492	111	<un<{(fortune)}>ate>	(fortune)	fortune	0
pavements	1	-ment	suffix	173	3.39302	pavement	5.15329	2.79625e-05	4.78749	0.0945523	172	2.79629e-05	119	0.0991667	NNS	173	pavement	14	1.14613	8	2.82	3	2.83	340	3.23	39	3.55224	82	3.57846	52	3.15166	11	{(pave)}>ment>	(pave)	pave	1	pave
regent	1	-ant	suffix	378	3.73111	regent	5.91889	6.03135e-05	3.91202	0.0400217	371	6.03153e-05	49	0.0408333	JJ.NN	65.313	regent.regent	0	0	29	3.34	1	2.53	535	3.42	27	3.39734	33	3.19086	318	3.93118	11	{(regi)>ant>}	(regi)>ant>	regi	0
destination	1	-ion	suffix	700	3.99819	destination	6.55108	0.000113633	5.8522	0.253996	699	0.00011364	347	0.289167	NN	700	destination	3	0.477121	126	3.97	39	3.83	2517	4.1	96	3.93695	227	4.01732	377	4.00488	11	{(destine)}>ion>	(destine)	destine	0
shady	1	-y	suffix	313	3.6494	shady	5.74939	5.08847e-05	5.18739	0.138312	313	5.0886e-05	178	0.148333	JJ	313	shady	0	0	36	3.43	48	3.92	409	3.31	61	3.74257	102	3.67222	150	3.60636	11	{(shade)}>y>	(shade)	shade	1	shad
perpetrator	1	-or	suffix	52	2.87675	perpetrator	3.95124	8.29129e-06	3.3673	0.0230653	51	8.29132e-06	28	0.0233333	NN	52	perpetrator	0	0	8	2.82	0	2.23	199	3	5	2.72833	8	2.61363	39	3.02945	11	{(perpetrate)}>or>	(perpetrate)	perpetrate	1	perpetrate
stupidity	1	-ity	suffix	296	3.62523	stupidity	5.69036	4.79585e-05	5.2575	0.147701	295	4.79596e-05	191	0.159167	NN	296	stupidity	0	0	22	3.23	0	2.23	313	3.19	22	3.31191	51	3.37539	223	3.77763	11	{(stupid)}>ity>	(stupid)	stupid	1	stupid
shortly	1	-ly	suffix	1418	4.30445	shortly	7.257	0.000230342	6.18621	0.339444	1417	0.000230369	485	0.404167	RB	1418	shortly	3	0.477121	157	4.06	17	3.49	4557	4.35	185	4.21969	498	4.35748	735	4.29426	11	{(short)}>ly>	(short)	short	1	short
desperately	1	-ly	suffix	2949	4.62229	desperately	7.98718	0.000478181	6.64509	0.494696	2942	0.000478296	768	0.64	RB	2949	desperately	0	0	166	4.09	5	3.01	3132	4.19	649	4.76309	1084	4.69481	1216	4.51268	11	{(desperate)}>ly>	(desperate)	desperate	1	desperate
moodiness	1	-y	suffix	16	2.38292	moodiness	2.83321	2.6012e-06	2.83321	0.0132452	16	2.6012e-06	16	0.0133333	NN	16	moodiness	0	0	1	2.17	0	2.23	6	1.54	1	2.25121	3	2.26144	12	2.54133	12	{(mood)}>y>>ness>	(mood)	mood	1	mood
moodiness	2	-ness	suffix	16	2.38292	moodiness	2.83321	2.6012e-06	2.83321	0.0132452	16	2.6012e-06	16	0.0133333	NN	16	moodiness	0	0	1	2.17	0	2.23	6	1.54	1	2.25121	3	2.26144	12	2.54133	12	{(mood)}>y>>ness>	(mood)	mood	1	moody
difficulties	1	-y	suffix	487	3.84089	difficulty	6.17794	7.81955e-05	5.35659	0.161977	481	7.81986e-05	211	0.175833	NNS	487	difficulty	5	0.69897	50	3.57	3	2.83	3500	4.24	52	3.67446	111	3.7086	324	3.93927	11	{(difficult)}>y>	(difficult)	difficult	1	difficult
judgement	1	-ment	suffix	305	3.63819	judgement	5.71373	4.90964e-05	5.07517	0.124428	302	4.90976e-05	159	0.1325	NN	305	judgement	0	0	51	3.58	6	3.08	1449	3.86	40	3.56297	94	3.63711	171	3.66292	11	{(judge)}>ment>	(judge)	judge	1	judge
confusion	1	-ion	suffix	2192	4.49351	confusion	7.69029	0.000355326	6.49224	0.437717	2186	0.000355389	659	0.549167	NN	2192	confusion	3	0.477121	80	3.77	3	2.83	2159	4.03	276	4.39266	574	4.41905	1342	4.55546	11	{(confuse)}>ion>	(confuse)	confuse	1	confuse
saver	1	-er	suffix	17	2.40774	saver	2.89037	2.76377e-06	2.83321	0.0132452	17	2.76377e-06	16	0.0133333	NN	17	saver	0	0	31	3.37	0	2.23	367	3.26	4	2.64915	4	2.35835	9	2.42739	11	{(save)}>er>	(save)	save	1	sav
competent	1	-ant	suffix	151	3.33431	competent	5.01728	2.43859e-05	4.63473	0.08158	150	2.43862e-05	102	0.085	JJ	151	competent	0	0	9	2.86	0	2.23	643	3.5	21	3.2926	33	3.19086	97	3.41861	11	{(compete)>ant>}	(compete)>ant>	compete	0
accommodation	1	-ion	suffix	146	3.31979	accommodation	4.99043	2.37357e-05	4.48864	0.0707691	146	2.37359e-05	88	0.0733333	NN	146	accommodation	0	0	39	3.47	1	2.53	3234	4.21	22	3.31191	39	3.26144	85	3.36189	11	{(accommodate)}>ion>	(accommodate)	accommodate	1	accommodate
supervision	1	-ion	suffix	159	3.35659	supervision	5.07517	2.58491e-05	4.66344	0.0838815	159	2.58494e-05	105	0.0875	NN	159	supervision	0	0	49	3.56	0	2.23	537	3.43	28	3.41258	30	3.15074	101	3.43599	111	{<super<(vis)>ion>}	<super<(vis)>ion>	vis	1	supervise
inquiries	1	-y	suffix	236	3.52722	inquiry	5.45532	3.78792e-05	4.68213	0.0854129	233	3.788e-05	107	0.0891667	NNS	236	inquiry	0	0	0	1.86	0	2.23	1403	3.84	7	2.85327	51	3.37539	178	3.68024	111	{<in<(quire)}>y>	<in<(quire)	quire	1	inquire
heartened	1	-en	suffix	34	2.69654	hearten	3.55535	5.52753e-06	3.3322	0.0222506	34	5.52755e-06	27	0.0225	VBD.VBN	5.29	hearten.hearten	0	0	1	2.17	0	2.23	96	2.68	5	2.72833	13	2.80551	16	2.65784	11	{(heart)}>en>	(heart)	heart	1	heart
connection	1	-ion	suffix	1460	4.31712	connection	7.27932	0.000235543	6.2186	0.348895	1449	0.000235571	501	0.4175	NN	1460	connection	3	0.477121	273	4.3	8	3.19	6546	4.51	171	4.18571	352	4.20716	937	4.39959	11	{(connect)}>ion>	(connect)	connect	1	connect
materialize	1	-ize	suffix	66	2.97855	materialize	4.20469	1.07299e-05	4.09434	0.0479962	66	1.07299e-05	59	0.0491667	VB.VBP	64.2	materialize.materialize	0	0	0	1.86	0	2.23	2	1.17	6	2.79528	17	2.91466	43	3.07084	11	{(material)}>ize>	(material)	material	1	material
scenery	1	-ory	suffix	252	3.55559	scenery	5.52943	4.08055e-05	5.1299	0.131028	251	4.08063e-05	168	0.14	NN	252	scenery	8	0.90309	34	3.41	10	3.27	1510	3.88	39	3.55224	102	3.67222	111	3.4766	11	{(scene)}>ory>	(scene)	scene	0
solidly	1	-ly	suffix	110	3.19779	solidly	4.70953	1.78831e-05	4.49981	0.0715452	110	1.78832e-05	89	0.0741667	RB	110	solidly	0	0	4	2.56	0	2.23	195	2.99	13	3.09631	36	3.22758	61	3.21978	11	{(solid)}>ly>	(solid)	solid	1	solid
inwardly	2	-ly	suffix	195	3.44473	inwardly	5.27811	3.17016e-05	4.89784	0.10511	195	3.17021e-05	133	0.110833	RB	195	inwardly	0	0	0	1.86	0	2.23	39	2.3	31	3.45533	58	3.43023	106	3.45677	12	{(in)}>ward>>ly>	(in)	in	1	inward
expressions	1	-ion	suffix	830	4.07207	expression	6.71659	0.000134115	5.94803	0.276368	825	0.000134124	382	0.318333	NNS	830	expression	0	0	42	3.5	4	2.93	828	3.61	87	3.89466	256	4.06932	487	4.11581	111	{<ex<(press)}>ion>	<ex<(press)	press	1	express
remonstrated	1	-ate	suffix	44	2.80568	remonstrate	3.80666	7.15327e-06	3.17805	0.0189853	44	7.1533e-06	23	0.0191667	VBD.VBN	42.2	remonstrate.remonstrate	0	0	0	1.86	0	2.23	4	1.39	5	2.72833	7	2.56247	32	2.9459	111	{<re<(monster)>ate>}	<re<(monster)>ate>	monster	0
infinitely	2	-ly	suffix	289	3.61487	infinitely	5.63835	4.552e-05	5.16479	0.135405	280	4.5521e-05	174	0.145	RB	289	infinitely	0	0	4	2.56	0	2.23	258	3.11	36	3.51838	69	3.50448	184	3.69456	112	{<im<(fin)>ite>}>ly>	<im<(fin)>ite>	fin	1	infinite
accompanying	1	-y	suffix	233	3.52169	accompanying	5.45532	3.78792e-05	5.01728	0.117783	233	3.788e-05	150	0.125	JJ.VBG	27.206	accompanying.accompany	0	0	6	2.71	0	2.23	274	3.14	19	3.25121	58	3.43023	156	3.62329	111	{<a<(compan)>y>}	<a<(compan)>y>	compan	0
pedalling	1	-al	suffix	95	3.13474	pedal	4.54329	1.51194e-05	3.95124	0.0416217	93	1.51195e-05	51	0.0425	NN.VBG	10.85	pedalling.pedal	0	0	39	3.47	30	3.72	263	3.12	39	3.55224	31	3.16453	25	2.84236	11	{(podo)>al>}	(podo)>al>	podo	1	ped
auntie	1	-y	suffix	1578	4.35085	auntie	7.34987	0.000252772	4.96981	0.112584	1555	0.000252804	143	0.119167	NN	1578	auntie	165	2.21748	259	4.28	239	4.61	2230	4.04	350	4.49549	839	4.58366	389	4.01845	11	{(aunt)}>y>	(aunt)	aunt	0
lonely	1	-ly	suffix	2284	4.51136	lonely	7.72489	0.000367839	6.59578	0.475716	2263	0.000367907	731	0.609167	JJ	2284	lonely	62	1.79239	308	4.35	187	4.51	4544	4.35	408	4.5619	740	4.5292	1136	4.48315	11	{(lone)}>ly>	(lone)	lone	1	lone
platefuls	1	-ful	suffix	11	2.23165	plateful	2.48491	1.78832e-06	2.3979	0.0082988	11	1.78832e-06	10	0.00833333	NNS	11	plateful	0	0	0	1.86	0	2.23	11	1.77	3	2.55224	6	2.50448	2	1.90451	11	{(plate)}>ful>	(plate)	plate	1	plate
baptist	1	-ist	suffix	83	3.07675	baptist	4.43082	1.34936e-05	3.66356	0.0311756	83	1.34937e-05	38	0.0316667	JJ.NN.NNP	55.26.2	baptist.baptist.baptist	0	0	3	2.47	0	2.23	318	3.2	7	2.85327	48	3.34958	28	2.88978	11	{(bapt)>ist>}	(bapt)>ist>	bapt	0
enthusiastically	2	-ic	suffix	452	3.80857	enthusiastically	6.11589	7.34812e-05	5.54518	0.192684	452	7.34839e-05	255	0.2125	RB	452	enthusiastically	0	0	3	2.47	0	2.23	141	2.85	135	4.08372	173	3.89993	144	3.58875	13	{(enthuse)>iast>}>ic>>ly>	(enthuse)>iast>	enthuse	0
enthusiastically	3	-ly	suffix	452	3.80857	enthusiastically	6.11589	7.34812e-05	5.54518	0.192684	452	7.34839e-05	255	0.2125	RB	452	enthusiastically	0	0	3	2.47	0	2.23	141	2.85	135	4.08372	173	3.89993	144	3.58875	13	{(enthuse)>iast>}>ic>>ly>	(enthuse)>iast>	enthuse	0
miscalculated	1	-ate	suffix	39	2.75453	miscalculate	3.68888	6.3404e-06	3.58352	0.0287494	39	6.34042e-06	35	0.0291667	VBD.VBN	5.34	miscalculate.miscalculate	0	0	6	2.71	0	2.23	53	2.43	8	2.90442	7	2.56247	24	2.82533	111	<mis<{(calcul)>ate>}	(calcul)>ate>	calcul	0
establishment	1	-ment	suffix	293	3.62082	establishment	5.67675	4.73082e-05	4.79579	0.0953102	291	4.73093e-05	120	0.1	NN	293	establishment	3	0.477121	33	3.4	1	2.53	1979	3.99	20	3.2724	66	3.48546	207	3.74545	11	{(establish)}>ment>	(establish)	establish	1	establish
moodily	1	-y	suffix	90	3.11151	moodily	4.51086	1.46316e-05	4.29046	0.0582689	90	1.46317e-05	72	0.06	RB	90	moodily	0	0	0	1.86	0	2.23	4	1.39	20	3.2724	34	3.20345	36	2.99559	12	{(mood)}>y>>ly>	(mood)	mood	1	mood
moodily	2	-ly	suffix	90	3.11151	moodily	4.51086	1.46316e-05	4.29046	0.0582689	90	1.46317e-05	72	0.06	RB	90	moodily	0	0	0	1.86	0	2.23	4	1.39	20	3.2724	34	3.20345	36	2.99559	12	{(mood)}>y>>ly>	(mood)	mood	1	moody
excessively	1	-ive	suffix	105	3.17778	excessively	4.66344	1.70702e-05	4.04305	0.0456105	105	1.70704e-05	56	0.0466667	RB	105	excessively	0	0	4	2.56	0	2.23	170	2.93	9	2.95018	24	3.05732	72	3.29071	112	{<ex<(cess)}>ive>>ly>	<ex<(cess)	cess	1	excess
excessively	2	-ly	suffix	105	3.17778	excessively	4.66344	1.70702e-05	4.04305	0.0456105	105	1.70704e-05	56	0.0466667	RB	105	excessively	0	0	4	2.56	0	2.23	170	2.93	9	2.95018	24	3.05732	72	3.29071	112	{<ex<(cess)}>ive>>ly>	<ex<(cess)	cess	1	excessive
totally	1	-ly	suffix	3897	4.74331	totally	8.26049	0.00062848	6.44572	0.421448	3867	0.000628677	629	0.524167	RB	3897	totally	8	0.90309	1666	5.09	150	4.41	14605	4.86	697	4.79404	918	4.6227	2282	4.78589	11	{(total)}>ly>	(total)	total	1	total
heartless	1	-less	suffix	267	3.58061	heartless	5.58725	4.3244e-05	5.01064	0.117042	266	4.32449e-05	149	0.124167	JJ	267	heartless	0	0	28	3.33	1	2.53	247	3.09	83	3.87446	53	3.39178	131	3.54796	11	{(heart)}>less>	(heart)	heart	1	heart
greedily	1	-y	suffix	250	3.55214	greedily	5.52545	4.06429e-05	5.15906	0.134677	250	4.06437e-05	173	0.144167	RB.VBD	249.1	greedily.greedily	3	0.477121	0	1.86	1	2.53	23	2.08	63	3.75636	82	3.57846	105	3.45269	12	{(greed)}>y>>ly>	(greed)	greed	1	greed
greedily	2	-ly	suffix	250	3.55214	greedily	5.52545	4.06429e-05	5.15906	0.134677	250	4.06437e-05	173	0.144167	RB.VBD	249.1	greedily.greedily	3	0.477121	0	1.86	1	2.53	23	2.08	63	3.75636	82	3.57846	105	3.45269	12	{(greed)}>y>>ly>	(greed)	greed	1	greedy
boyish	1	-ish	suffix	157	3.35113	boyish	5.0626	2.55239e-05	4.70048	0.0869419	157	2.55243e-05	109	0.0908333	JJ	157	boyish	0	0	8	2.82	0	2.23	100	2.7	17	3.20545	33	3.19086	107	3.46081	11	{(boy)}>ish>	(boy)	boy	1	boy
locate	1	-ate	suffix	377	3.72996	locate	5.93489	6.12889e-05	5.42495	0.172552	377	6.12908e-05	226	0.188333	VB.VBD.VBN.VBP	343.13.1.20	locate.locate.locate.locate	0	0	121	3.95	2	2.71	855	3.63	55	3.69837	134	3.78972	188	3.70385	11	{(loc)>ate>}	(loc)>ate>	loc	1	loc
sufficiently	1	-ant	suffix	402	3.75778	sufficiently	5.99396	6.50279e-05	5.02388	0.118524	400	6.503e-05	151	0.125833	RB	402	sufficiently	0	0	9	2.86	2	2.71	576	3.46	39	3.55224	87	3.60387	276	3.86987	12	{(suffici)>ant>}>ly>	(suffici)>ant>	suffici	0
sufficiently	2	-ly	suffix	402	3.75778	sufficiently	5.99396	6.50279e-05	5.02388	0.118524	400	6.503e-05	151	0.125833	RB	402	sufficiently	0	0	9	2.86	2	2.71	576	3.46	39	3.55224	87	3.60387	276	3.86987	12	{(suffici)>ant>}>ly>	(suffici)>ant>	suffici	1	sufficient
accurate	1	-ate	suffix	511	3.86174	accurate	6.23441	8.27472e-05	5.71373	0.224476	509	8.27507e-05	302	0.251667	JJ	511	accurate	0	0	164	4.08	2	2.71	2904	4.16	71	3.80751	141	3.81167	299	3.90451	11	{(accur)>ate>}	(accur)>ate>	accur	0
evidently	1	-ly	suffix	1154	4.21505	evidently	7.05099	0.000187431	5.46806	0.17954	1153	0.000187449	236	0.196667	RB	1154	evidently	0	0	5	2.64	0	2.23	357	3.25	89	3.90442	447	4.31066	618	4.21908	11	{(evident)}>ly>	(evident)	evident	1	evident
glibly	1	-ly	suffix	16	2.38292	glibly	2.83321	2.6012e-06	2.77259	0.0124225	16	2.6012e-06	15	0.0125	RB	16	glibly	0	0	0	1.86	0	2.23	8	1.65	1	2.25121	4	2.35835	11	2.50657	11	{(glib)}>ly>	(glib)	glib	1	glib
aunties	1	-y	suffix	169	3.38292	auntie	5.1299	2.73122e-05	3.80666	0.0360104	168	2.73126e-05	44	0.0366667	NNS.VBZ	168.1	auntie.aunty	0	0	9	2.86	5	3.01	112	2.75	32	3.4687	45	3.32214	92	3.39587	11	{(aunt)}>y>	(aunt)	aunt	0
wakened	1	-en	suffix	125	3.25284	waken	4.83628	2.03217e-05	4.18965	0.0527506	125	2.03219e-05	65	0.0541667	JJ.VBD.VBN	1.46.78	wakened.waken.waken	0	0	0	1.86	0	2.23	12	1.81	10	2.99157	41	3.28263	74	3.30245	11	{(wake)}>en>	(wake)	wake	1	wake
intrusion	1	-ion	suffix	121	3.23883	intrusion	4.80402	1.96714e-05	4.49981	0.0715452	121	1.96716e-05	89	0.0741667	NN	121	intrusion	0	0	3	2.47	0	2.23	284	3.15	12	3.06412	26	3.09075	83	3.35167	111	{<in<(trude)}>ion>	<in<(trude)	trude	1	intrude
chiefly	1	-ly	suffix	237	3.52905	chiefly	5.47227	3.85295e-05	4.40672	0.0653195	237	3.85303e-05	81	0.0675	RB	237	chiefly	0	0	2	2.34	0	2.23	158	2.9	29	3.4273	53	3.39178	155	3.62051	11	{(chief)}>ly>	(chief)	chief	1	chief
bolder	1	-er	suffix	176	3.40044	bold	5.14166	2.76374e-05	4.86753	0.102105	170	2.76377e-05	129	0.1075	JJR	176	bold	0	0	7	2.77	2	2.71	206	3.01	22	3.31191	62	3.45872	92	3.39587	11	{(bold)}>er>	(bold)	bold	1	bold
derogatorily	1	-ate	suffix	1	1.4535	derogatorily	0.693147	1.62575e-07	0.693147	0.000832986	1	1.62575e-07	1	0.000833333	RB	1	derogatorily	0	0	0	0	0	0	0	0	1	2.25121	0	0	0	0	113	{<de<(rog)>ate>}>ory>>ly>	<de<(rog)>ate>	rog	0
derogatorily	2	-ory	suffix	1	1.4535	derogatorily	0.693147	1.62575e-07	0.693147	0.000832986	1	1.62575e-07	1	0.000833333	RB	1	derogatorily	0	0	0	0	0	0	0	0	1	2.25121	0	0	0	0	113	{<de<(rog)>ate>}>ory>>ly>	<de<(rog)>ate>	rog	0
derogatorily	3	-ly	suffix	1	1.4535	derogatorily	0.693147	1.62575e-07	0.693147	0.000832986	1	1.62575e-07	1	0.000833333	RB	1	derogatorily	0	0	0	0	0	0	0	0	1	2.25121	0	0	0	0	113	{<de<(rog)>ate>}>ory>>ly>	<de<(rog)>ate>	rog	1	derogatory
momentarily	1	-ory	suffix	631	3.95319	momentarily	6.44889	0.00010258	5.7462	0.231112	631	0.000102585	312	0.26	RB	631	momentarily	0	0	5	2.64	1	2.53	132	2.82	84	3.8796	160	3.86621	387	4.01622	12	{(moment)}>ory>>ly>	(moment)	moment	0
momentarily	2	-ly	suffix	631	3.95319	momentarily	6.44889	0.00010258	5.7462	0.231112	631	0.000102585	312	0.26	RB	631	momentarily	0	0	5	2.64	1	2.53	132	2.82	84	3.8796	160	3.86621	387	4.01622	12	{(moment)}>ory>>ly>	(moment)	moment	1	momentary
agony	1	-y	suffix	1242	4.24694	agony	7.11964	0.00020076	6.05912	0.304416	1235	0.00020078	427	0.355833	NN	1242	agony	0	0	62	3.66	7	3.13	1142	3.75	84	3.8796	276	4.10186	882	4.37335	11	{(agon)>y>}	(agon)>y>	agon	1	agon
accelerated	1	-ate	suffix	245	3.54341	accelerate	5.50126	3.96675e-05	4.97673	0.113329	244	3.96683e-05	144	0.12	JJ.VBD.VBN	3.185.57	accelerated.accelerate.accelerate	0	0	8	2.82	0	2.23	355	3.25	47	3.63142	49	3.35835	149	3.60348	111	{<a<(celer)>ate>}	<a<(celer)>ate>	celer	0
hoarsely	1	-ly	suffix	348	3.6953	hoarsely	5.85507	5.65745e-05	5.18178	0.137586	348	5.65761e-05	177	0.1475	RB	348	hoarsely	0	0	0	1.86	0	2.23	5	1.47	37	3.52996	111	3.7086	200	3.73058	11	{(hoarse)}>ly>	(hoarse)	hoarse	1	hoarse
heavily	1	-ly	suffix	2520	4.55404	heavily	7.82963	0.000408467	6.6174	0.483968	2513	0.000408551	747	0.6225	RB	2520	heavily	5	0.69897	89	3.82	3	2.83	3314	4.22	372	4.52189	786	4.55536	1362	4.56188	11	{(heavy)}>ly>	(heavy)	heavy	1	heavy
frantically	1	-ly	suffix	1423	4.30598	frantically	7.26052	0.000231155	6.32257	0.380717	1422	0.000231182	556	0.463333	RB	1423	frantically	8	0.90309	24	3.26	1	2.53	201	3	344	4.488	514	4.37119	565	4.1802	11	{(frantic)}>ly>	(frantic)	frantic	0
piercingly	1	-ly	suffix	27	2.59963	piercingly	3.3322	4.38951e-06	3.2581	0.0206193	27	4.38952e-06	25	0.0208333	RB	27	piercingly	0	0	0	0	0	0	0	0	4	2.64915	8	2.61363	15	2.63151	11	{(pierce)}>ly>	(pierce)	pierce	1	piercing
stirrers	1	-er	suffix	10	2.19386	stirrer	2.3979	1.62575e-06	2.07944	0.00581639	10	1.62575e-06	7	0.00583333	NNS	10	stirrer	0	0	2	2.34	0	2.23	9	1.7	7	2.85327	0	0	3	2.02945	11	{(stir)}>er>	(stir)	stir	1	stir
maliciously	2	-ly	suffix	62	2.95181	maliciously	4.14313	1.00796e-05	3.8712	0.0384191	62	1.00796e-05	47	0.0391667	RB	62	maliciously	0	0	0	1.86	1	2.53	27	2.14	9	2.95018	21	3.00181	32	2.9459	12	{(malice)}>ious>>ly>	(malice)	malice	1	malicious
immobilized	1	-ize	suffix	36	2.72067	immobilize	3.61092	5.85268e-06	3.3673	0.0230653	36	5.8527e-06	28	0.0233333	VBD.VBN	6.30	immobilize.immobilize	0	0	0	0	0	0	0	0	3	2.55224	6	2.50448	27	2.87454	111	<im<{(mobile)}>ize>	(mobile)	mobile	1	immobile
prisoner	1	-er	suffix	1764	4.39922	prisoner	7.46049	0.000282353	6.04501	0.300722	1737	0.000282393	421	0.350833	NN	1764	prisoner	14	1.14613	343	4.4	1	2.53	2444	4.08	169	4.18063	523	4.37871	1072	4.45799	11	{(prison)}>er>	(prison)	prison	1	prison
slackened	1	-en	suffix	98	3.14811	slacken	4.59512	1.59322e-05	4.2485	0.0559076	98	1.59323e-05	69	0.0575	JJ.VBD.VBN	4.35.59	slackened.slacken.slacken	0	0	0	1.86	0	2.23	17	1.95	9	2.95018	41	3.28263	48	3.11758	11	{(slack)}>en>	(slack)	slack	1	slack
fainter	1	-er	suffix	272	3.58863	faint	5.42053	3.65787e-05	5.0626	0.122955	225	3.65794e-05	157	0.130833	JJR	272	faint	0	0	1	2.17	0	2.23	53	2.43	57	3.71361	97	3.65061	118	3.50293	11	{(faint)}>er>	(faint)	faint	1	faint
needless	1	-less	suffix	215	3.48692	needless	5.37528	3.4953e-05	4.89035	0.10436	215	3.49536e-05	132	0.11	JJ.NNS	214.1	needless.needless	0	0	11	2.94	1	2.53	360	3.25	31	3.45533	51	3.37539	133	3.55449	11	{(need)}>less>	(need)	need	1	need
ultimately	1	-ate	suffix	441	3.79789	ultimately	6.08677	7.13679e-05	5.21494	0.141933	439	7.13704e-05	183	0.1525	RB	441	ultimately	0	0	84	3.79	0	2.23	4347	4.33	24	3.34812	137	3.79926	280	3.87609	12	{(ultim)>ate>}>ly>	(ultim)>ate>	ultim	0
ultimately	2	-ly	suffix	441	3.79789	ultimately	6.08677	7.13679e-05	5.21494	0.141933	439	7.13704e-05	183	0.1525	RB	441	ultimately	0	0	84	3.79	0	2.23	4347	4.33	24	3.34812	137	3.79926	280	3.87609	12	{(ultim)>ate>}>ly>	(ultim)>ate>	ultim	1	ultimate
fully	1	-y	suffix	2699	4.58383	fully	7.89655	0.000436744	6.60935	0.480882	2687	0.000436839	741	0.6175	RB	2699	fully	5	0.69897	550	4.61	33	3.76	8265	4.61	328	4.46738	679	4.49189	1692	4.65604	11	{(full)}>y>	(full)	full	0
onlooker	1	-er	suffix	24	2.55041	onlooker	3.21888	3.90179e-06	2.99573	0.0157093	24	3.9018e-06	19	0.0158333	NN	24	onlooker	0	0	0	1.86	0	2.23	34	2.24	7	2.85327	7	2.56247	10	2.46878	111	<on<{(look)}>er>	(look)	look	0
pleadingly	1	-ly	suffix	124	3.24938	pleadingly	4.82831	2.01591e-05	4.57471	0.076961	124	2.01593e-05	96	0.08	RB	124	pleadingly	0	0	1	2.17	0	2.23	3	1.3	26	3.38154	47	3.34062	51	3.14339	11	{(plead)}>ly>	(plead)	plead	1	pleading
regretfully	1	-ful	suffix	108	3.1899	regretfully	4.69135	1.75579e-05	4.45435	0.0684372	108	1.75581e-05	85	0.0708333	RB	108	regretfully	0	0	1	2.17	0	2.23	44	2.35	19	3.25121	30	3.15074	59	3.20554	12	{(regret)}>ful>>ly>	(regret)	regret	1	regret
regretfully	2	-ly	suffix	108	3.1899	regretfully	4.69135	1.75579e-05	4.45435	0.0684372	108	1.75581e-05	85	0.0708333	RB	108	regretfully	0	0	1	2.17	0	2.23	44	2.35	19	3.25121	30	3.15074	59	3.20554	12	{(regret)}>ful>>ly>	(regret)	regret	1	regretful
dearly	1	-ly	suffix	345	3.69155	dearly	5.82895	5.51114e-05	5.29832	0.153436	339	5.51129e-05	199	0.165833	RB	345	dearly	0	0	26	3.3	1	2.53	535	3.42	46	3.62228	113	3.71629	186	3.69923	11	{(dear)}>ly>	(dear)	dear	1	dear
pedals	1	-al	suffix	204	3.46422	pedal	5.30827	3.2677e-05	4.72739	0.0892311	201	3.26776e-05	112	0.0933333	NNS.VBZ	197.7	pedal.pedal	3	0.477121	41	3.49	32	3.75	329	3.21	59	3.72833	55	3.40757	90	3.38643	11	{(podo)>al>}	(podo)>al>	podo	1	ped
penally	1	-ly	suffix	3	1.75453	penally	1.38629	4.87725e-07	0.693147	0.000832986	3	4.87725e-07	1	0.000833333	RB	3	penally	0	0	0	1.86	0	2.23	7	1.6	3	2.55224	0	0	0	0	11	{(penal)}>ly>	(penal)	penal	1	penal
brilliantly	1	-ant	suffix	269	3.58383	brilliantly	5.59842	4.37317e-05	5.3033	0.154151	269	4.37327e-05	200	0.166667	RB	269	brilliantly	0	0	255	4.27	37	3.81	2577	4.11	68	3.78903	83	3.58366	118	3.50293	12	{(brilli)>ant>}>ly>	(brilli)>ant>	brilli	0
brilliantly	2	-ly	suffix	269	3.58383	brilliantly	5.59842	4.37317e-05	5.3033	0.154151	269	4.37327e-05	200	0.166667	RB	269	brilliantly	0	0	255	4.27	37	3.81	2577	4.11	68	3.78903	83	3.58366	118	3.50293	12	{(brilli)>ant>}>ly>	(brilli)>ant>	brilli	1	brilliant
appallingly	1	-ly	suffix	21	2.49489	appallingly	3.09104	3.41407e-06	3.09104	0.0173486	21	3.41407e-06	21	0.0175	RB	21	appallingly	0	0	1	2.17	0	2.23	123	2.79	1	2.25121	6	2.50448	14	2.60348	11	{(appall)}>ly>	(appall)	appall	1	appalling
borne	1	-en	suffix	500	3.85231	bear	6.20859	8.06339e-05	5.33754	0.159138	496	8.06372e-05	207	0.1725	VBD.VBN	12.488	bear.bear	0	0	29	3.34	0	2.23	555	3.44	42	3.58365	92	3.62787	366	3.99205	11	{(bore)}>en>	(bore)	bore	0
dominated	1	-ate	suffix	346	3.6928	dominate	5.84354	5.59242e-05	5.18178	0.137586	344	5.59258e-05	177	0.1475	JJ.VBD.VBN	6.124.216	dominated.dominate.dominate	0	0	27	3.31	0	2.23	2704	4.13	19	3.25121	92	3.62787	235	3.8003	11	{(domin)>ate>}	(domin)>ate>	domin	1	domine
accessible	1	-able	suffix	122	3.24238	accessible	4.81218	1.98339e-05	4.46591	0.0692151	122	1.98341e-05	86	0.0716667	JJ	122	accessible	0	0	8	2.82	0	2.23	1196	3.77	14	3.12627	25	3.07436	83	3.35167	11	{(access)}>able>	(access)	access	1
pessimist	1	-ist	suffix	17	2.40774	pessimist	2.89037	2.76377e-06	2.70805	0.0115991	17	2.76377e-06	14	0.0116667	NN	17	pessimist	0	0	11	2.94	0	2.23	76	2.58	4	2.64915	3	2.26144	10	2.46878	11	{(pessim)>ist>}	(pessim)>ist>	pessim	0
exasperatedly	1	-ly	suffix	16	2.38292	exasperatedly	2.83321	2.6012e-06	2.30259	0.00747202	16	2.6012e-06	9	0.0075	RB	16	exasperatedly	0	0	0	0	0	0	0	0	1	2.25121	7	2.56247	8	2.38163	11	{(exasperate)}>ly>	(exasperate)	exasperate	1	exasperated
correction	1	-ion	suffix	112	3.20555	correction	4.72739	1.82082e-05	4.35671	0.062192	112	1.82084e-05	77	0.0641667	NN	112	correction	0	0	41	3.49	1	2.53	316	3.2	24	3.34812	26	3.09075	62	3.22673	11	{(correct)}>ion>	(correct)	correct	1	correct
emotional	1	-ion	suffix	725	4.01341	emotional	6.57647	0.000116559	5.70044	0.221809	717	0.000116566	298	0.248333	JJ	725	emotional	0	0	206	4.18	0	2.23	6652	4.52	42	3.58365	146	3.8267	537	4.15817	12	{(emote)}>ion>>al>	(emote)	emote	1	emote
emotional	2	-al	suffix	725	4.01341	emotional	6.57647	0.000116559	5.70044	0.221809	717	0.000116566	298	0.248333	JJ	725	emotional	0	0	206	4.18	0	2.23	6652	4.52	42	3.58365	146	3.8267	537	4.15817	12	{(emote)}>ion>>al>	(emote)	emote	1	emotion
temptation	1	-ion	suffix	401	3.7567	temptation	5.99396	6.50279e-05	5.3845	0.16622	400	6.503e-05	217	0.180833	NN	401	temptation	0	0	53	3.6	2	2.71	1143	3.75	31	3.45533	79	3.56247	291	3.89277	11	{(tempt)}>ion>	(tempt)	tempt	0
relation	1	-ion	suffix	326	3.66702	relation	5.78383	5.26729e-05	5.09375	0.126633	324	5.26743e-05	162	0.135	NN	326	relation	0	0	19	3.17	0	2.23	3806	4.28	26	3.38154	73	3.52861	227	3.78532	11	{(relate)}>ion>	(relate)	relate	1	relate
reaction	1	-ion	suffix	1738	4.39277	reaction	7.4553	0.00028089	6.25383	0.359421	1728	0.00028093	519	0.4325	NN	1738	reaction	0	0	396	4.46	3	2.83	8853	4.64	150	4.12916	307	4.14793	1281	4.53527	111	{<re<(act)}>ion>	<re<(act)	act	1	react
selfish	1	-ish	suffix	853	4.08393	selfish	6.73697	0.000136879	5.97889	0.283925	842	0.000136888	394	0.328333	JJ	853	selfish	3	0.477121	102	3.88	17	3.49	1726	3.93	99	3.95018	190	3.94042	564	4.17944	11	{(self)}>ish>	(self)	self	1	self
ferocity	1	-ity	suffix	234	3.52354	ferocity	5.45959	3.80418e-05	5.09987	0.127367	234	3.80425e-05	163	0.135833	NN	234	ferocity	0	0	11	2.94	0	2.23	196	2.99	28	3.41258	54	3.39975	152	3.61208	11	{(feroc)>ity>}	(feroc)>ity>	feroc	0
tearfully	1	-ful	suffix	112	3.20555	tearfully	4.72739	1.82082e-05	4.45435	0.0684372	112	1.82084e-05	85	0.0708333	RB	112	tearfully	0	0	0	1.86	2	2.71	15	1.9	26	3.38154	51	3.37539	35	2.98369	12	{(tear)}>ful>>ly>	(tear)	tear	1	tear
tearfully	2	-ly	suffix	112	3.20555	tearfully	4.72739	1.82082e-05	4.45435	0.0684372	112	1.82084e-05	85	0.0708333	RB	112	tearfully	0	0	0	1.86	2	2.71	15	1.9	26	3.38154	51	3.37539	35	2.98369	12	{(tear)}>ful>>ly>	(tear)	tear	1	tearful
receiver	1	-er	suffix	546	3.89046	receiver	6.29895	8.82743e-05	5.40717	0.169743	543	8.82782e-05	222	0.185	NN	546	receiver	0	0	41	3.49	4	2.93	314	3.19	76	3.83667	238	4.03778	232	3.79474	111	{<re<(ceive)}>er>	<re<(ceive)	ceive	1	receive
emotionally	1	-ion	suffix	199	3.4535	emotionally	5.2933	3.21893e-05	4.78749	0.0945523	198	3.21898e-05	119	0.0991667	RB	199	emotionally	0	0	12	2.98	0	2.23	1210	3.78	9	2.95018	27	3.10654	163	3.64223	13	{(emote)}>ion>>al>>ly>	(emote)	emote	0
emotionally	2	-al	suffix	199	3.4535	emotionally	5.2933	3.21893e-05	4.78749	0.0945523	198	3.21898e-05	119	0.0991667	RB	199	emotionally	0	0	12	2.98	0	2.23	1210	3.78	9	2.95018	27	3.10654	163	3.64223	13	{(emote)}>ion>>al>>ly>	(emote)	emote	1	emotion
emotionally	3	-ly	suffix	199	3.4535	emotionally	5.2933	3.21893e-05	4.78749	0.0945523	198	3.21898e-05	119	0.0991667	RB	199	emotionally	0	0	12	2.98	0	2.23	1210	3.78	9	2.95018	27	3.10654	163	3.64223	13	{(emote)}>ion>>al>>ly>	(emote)	emote	1	emotional
generally	1	-al	suffix	1401	4.29922	generally	7.24137	0.000226766	6.04025	0.299487	1395	0.000226792	419	0.349167	RB	1401	generally	5	0.69897	250	4.26	7	3.13	6984	4.54	132	4.07403	369	4.22758	900	4.38211	12	{(gener)>al>}>ly>	(gener)>al>	gener	0
generally	2	-ly	suffix	1401	4.29922	generally	7.24137	0.000226766	6.04025	0.299487	1395	0.000226792	419	0.349167	RB	1401	generally	5	0.69897	250	4.26	7	3.13	6984	4.54	132	4.07403	369	4.22758	900	4.38211	12	{(gener)>al>}>ly>	(gener)>al>	gener	1	general
usable	1	-able	suffix	50	2.86004	usable	3.93183	8.12871e-06	3.73767	0.0335959	50	8.12875e-06	41	0.0341667	JJ	50	usable	0	0	2	2.34	0	2.23	380	3.28	3	2.55224	13	2.80551	34	2.97145	11	{(use)}>able>	(use)	use	1	us
injury	1	-y	suffix	748	4.02695	injury	6.6107	0.000120623	5.9108	0.267479	742	0.000120631	368	0.306667	NN	748	injury	0	0	206	4.18	1	2.53	7439	4.57	75	3.83099	218	3.99983	455	4.08635	11	{(injure)}>y>	(injure)	injure	1	injure
lighter	1	-er	suffix	1186	4.22692	light	7.06647	0.000190357	6.22851	0.35183	1171	0.000190375	506	0.421667	JJR	1186	light	14	1.14613	178	4.12	46	3.9	2742	4.13	138	4.0932	300	4.13795	748	4.30187	11	{(light)}>er>	(light)	light	1	light
instinctive	1	-ive	suffix	139	3.2986	instinctive	4.93447	2.24351e-05	4.52179	0.0730956	138	2.24353e-05	91	0.0758333	JJ	139	instinctive	0	0	15	3.07	0	2.23	338	3.23	9	2.95018	26	3.09075	104	3.44858	11	{(instinct)}>ive>	(instinct)	instinct	1	instinct
developments	1	-ment	suffix	179	3.40774	development	5.19296	2.91005e-05	4.59512	0.0785031	179	2.91009e-05	98	0.0816667	NNS	179	development	0	0	13	3.01	0	2.23	1793	3.95	12	3.06412	69	3.50448	98	3.42302	11	{(develop)}>ment>	(develop)	develop	1	develop
conversations	1	-ion	suffix	899	4.10671	conversation	6.79571	0.000145169	6.02587	0.295774	893	0.000145179	413	0.344167	NNS	899	conversation	0	0	17	3.12	0	2.23	1450	3.86	108	3.98761	165	3.87949	626	4.22465	11	{(converse)}>ion>	(converse)	converse	0
gaily	1	-ly	suffix	222	3.50078	gaily	5.40717	3.6091e-05	4.83628	0.0990909	222	3.60916e-05	125	0.104167	RB	222	gaily	3	0.477121	0	1.86	0	2.23	41	2.32	62	3.74952	64	3.4723	96	3.41416	11	{(gay)}>ly>	(gay)	gay	0
anxieties	1	-ity	suffix	108	3.1899	anxiety	4.69135	1.75579e-05	4.29046	0.0582689	108	1.75581e-05	72	0.06	NNS	108	anxiety	0	0	3	2.47	0	2.23	246	3.09	7	2.85327	32	3.1779	69	3.27248	11	{(anxi)>ity>}	(anxi)>ity>	anxi	0
celebration	1	-ate	suffix	717	4.0086	celebration	6.57088	0.000115909	5.87212	0.258511	713	0.000115916	354	0.295	NN	717	celebration	14	1.14613	176	4.11	64	4.04	3528	4.24	145	4.11453	266	4.08589	306	3.91453	12	{(celebr)>ate>}>ion>	(celebr)>ate>	celebr	1	celebre
celebration	2	-ion	suffix	717	4.0086	celebration	6.57088	0.000115909	5.87212	0.258511	713	0.000115916	354	0.295	NN	717	celebration	14	1.14613	176	4.11	64	4.04	3528	4.24	145	4.11453	266	4.08589	306	3.91453	12	{(celebr)>ate>}>ion>	(celebr)>ate>	celebr	1	celebrate
unspoken	1	-en	suffix	332	3.67492	unspoken	5.80814	5.39734e-05	5.31321	0.155578	332	5.39749e-05	202	0.168333	JJ	332	unspoken	0	0	1	2.17	0	2.23	106	2.73	18	3.22893	62	3.45872	252	3.83051	111	<un<{(spoke)}>en>	(spoke)	spoke	0
coastal	1	-al	suffix	160	3.3593	coastal	5.0814	2.60117e-05	4.48864	0.0707691	160	2.6012e-05	88	0.0733333	JJ	160	coastal	0	0	38	3.46	0	2.23	2120	4.02	36	3.51838	46	3.33148	78	3.32501	11	{(coast)}>al>	(coast)	coast	1	coast
proximity	1	-ity	suffix	203	3.4621	proximity	5.31812	3.30022e-05	4.84419	0.0998453	203	3.30027e-05	126	0.105	NN	203	proximity	0	0	13	3.01	0	2.23	596	3.47	7	2.85327	32	3.1779	164	3.64487	11	{(proxim)>ity>}	(proxim)>ity>	proxim	0
capitalize	1	-al	suffix	15	2.35659	capitalize	2.77259	2.43862e-06	2.77259	0.0124225	15	2.43862e-06	15	0.0125	VB	15	capitalize	0	0	0	1.86	0	2.23	3	1.3	1	2.25121	4	2.35835	10	2.46878	12	{(capit)>al>}>ize>	(capit)>al>	capit	1	capite
capitalize	2	-ize	suffix	15	2.35659	capitalize	2.77259	2.43862e-06	2.77259	0.0124225	15	2.43862e-06	15	0.0125	VB	15	capitalize	0	0	0	1.86	0	2.23	3	1.3	1	2.25121	4	2.35835	10	2.46878	12	{(capit)>al>}>ize>	(capit)>al>	capit	1	capital
calmly	1	-ly	suffix	1770	4.40069	calmly	7.4776	0.000287229	6.44413	0.420901	1767	0.00028727	628	0.523333	RB	1770	calmly	8	0.90309	38	3.46	20	3.55	403	3.3	339	4.48166	560	4.40835	871	4.3679	11	{(calm)}>ly>	(calm)	calm	1	calm
surreptitiously	1	-ly	suffix	135	3.28601	surreptitiously	4.91265	2.19474e-05	4.59512	0.0785031	135	2.19476e-05	98	0.0816667	RB	135	surreptitiously	0	0	0	1.86	0	2.23	23	2.08	12	3.06412	32	3.1779	91	3.39117	11	{(surreptitious)}>ly>	(surreptitious)	surreptitious	1	surreptitious
feverishly	1	-ish	suffix	165	3.37258	feverishly	5.11199	2.68245e-05	4.89035	0.10436	165	2.68249e-05	132	0.11	RB	165	feverishly	0	0	2	2.34	0	2.23	32	2.21	28	3.41258	67	3.49189	70	3.27865	12	{(fever)}>ish>>ly>	(fever)	fever	1	fever
feverishly	2	-ly	suffix	165	3.37258	feverishly	5.11199	2.68245e-05	4.89035	0.10436	165	2.68249e-05	132	0.11	RB	165	feverishly	0	0	2	2.34	0	2.23	32	2.21	28	3.41258	67	3.49189	70	3.27865	12	{(fever)}>ish>>ly>	(fever)	fever	1	feverish
consternation	1	-ion	suffix	161	3.36199	consternation	5.0876	2.61742e-05	4.61512	0.0800427	161	2.61746e-05	100	0.0833333	NN	161	consternation	0	0	2	2.34	0	2.23	105	2.72	9	2.95018	52	3.38366	100	3.43171	11	{(consternate)}>ion>	(consternate)	consternate	0
grassy	1	-y	suffix	496	3.84883	grassy	6.20859	8.06339e-05	5.65599	0.213093	496	8.06372e-05	285	0.2375	JJ	496	grassy	3	0.477121	27	3.31	48	3.92	270	3.13	101	3.95878	206	3.97535	189	3.70614	11	{(grass)}>y>	(grass)	grass	1	gras
apparitions	1	-ion	suffix	45	2.81523	apparition	3.82864	7.31585e-06	3.4012	0.0238793	45	7.31587e-06	29	0.0241667	NNS	45	apparition	0	0	0	1.86	0	2.23	22	2.06	5	2.72833	7	2.56247	33	2.95887	11	{(appar)>ion>}	(appar)>ion>	appar	0
impression	1	-ion	suffix	1665	4.37415	impression	7.41095	0.0002687	6.31716	0.379007	1653	0.000268736	553	0.460833	NN	1665	impression	0	0	391	4.46	16	3.46	5451	4.43	150	4.12916	425	4.28879	1090	4.46521	111	{<in<(press)}>ion>	<in<(press)	press	1	impress
hesitancy	1	-ance	suffix	23	2.53268	hesitancy	3.17805	3.73922e-06	3.09104	0.0173486	23	3.73922e-06	21	0.0175	NN	23	hesitancy	0	0	2	2.34	0	2.23	37	2.28	3	2.55224	8	2.61363	12	2.54133	12	{(hesit)>ance>}>y>	(hesit)>ance>	hesit	0
hesitancy	2	-y	suffix	23	2.53268	hesitancy	3.17805	3.73922e-06	3.09104	0.0173486	23	3.73922e-06	21	0.0175	NN	23	hesitancy	0	0	2	2.34	0	2.23	37	2.28	3	2.55224	8	2.61363	12	2.54133	12	{(hesit)>ance>}>y>	(hesit)>ance>	hesit	1	hesitance
unpleasantly	1	-ant	suffix	135	3.28601	unpleasantly	4.91265	2.19474e-05	4.55388	0.0754166	135	2.19476e-05	94	0.0783333	RB	135	unpleasantly	0	0	1	2.17	0	2.23	19	2	24	3.34812	45	3.32214	66	3.25346	112	<un<{(please)>ant>}>ly>	(please)>ant>	please	0
unpleasantly	2	-ly	suffix	135	3.28601	unpleasantly	4.91265	2.19474e-05	4.55388	0.0754166	135	2.19476e-05	94	0.0783333	RB	135	unpleasantly	0	0	1	2.17	0	2.23	19	2	24	3.34812	45	3.32214	66	3.25346	112	<un<{(please)>ant>}>ly>	(please)>ant>	please	1	unpleasant
trainers	1	-er	suffix	484	3.83821	trainer	6.17587	7.80329e-05	5.18178	0.137586	480	7.8036e-05	177	0.1475	NNS	484	trainer	41	1.61278	319	4.37	111	4.28	1520	3.88	120	4.03297	195	3.95164	169	3.65784	11	{(train)}>er>	(train)	train	1	train
unreasonable	1	-able	suffix	198	3.45132	unreasonable	5.28827	3.20268e-05	4.85203	0.100599	197	3.20273e-05	127	0.105833	JJ	198	unreasonable	0	0	26	3.3	0	2.23	552	3.44	24	3.34812	35	3.21569	139	3.57351	111	<un<{(reason)}>able>	(reason)	reason	1	unreason
reappearance	1	-ance	suffix	74	3.02753	reappearance	4.31749	1.20305e-05	4.15888	0.0511683	74	1.20305e-05	63	0.0525	NN	74	reappearance	0	0	0	1.86	0	2.23	32	2.21	13	3.09631	15	2.8635	46	3.09948	111	<re<{(appear)}>ance>	(appear)	appear	1	reappear
gleefully	1	-ful	suffix	279	3.59963	gleefully	5.63479	4.53574e-05	5.27811	0.150573	279	4.53584e-05	195	0.1625	RB	279	gleefully	0	0	1	2.17	3	2.83	38	2.29	82	3.86926	115	3.72384	82	3.34646	12	{(glee)}>ful>>ly>	(glee)	glee	1	glee
gleefully	2	-ly	suffix	279	3.59963	gleefully	5.63479	4.53574e-05	5.27811	0.150573	279	4.53584e-05	195	0.1625	RB	279	gleefully	0	0	1	2.17	3	2.83	38	2.29	82	3.86926	115	3.72384	82	3.34646	12	{(glee)}>ful>>ly>	(glee)	glee	1	gleeful
derision	1	-ion	suffix	97	3.1437	derision	4.58497	1.57696e-05	4.26268	0.0566953	97	1.57698e-05	70	0.0583333	NN	97	derision	0	0	1	2.17	0	2.23	45	2.36	7	2.85327	21	3.00181	69	3.27248	11	{(deride)}>ion>	(deride)	deride	1	deride
wonderfully	1	-ful	suffix	392	3.74686	wonderfully	5.97126	6.35648e-05	5.46383	0.178843	391	6.35668e-05	235	0.195833	RB	392	wonderfully	0	0	52	3.59	19	3.53	1406	3.84	71	3.80751	157	3.85804	164	3.64487	12	{(wonder)}>ful>>ly>	(wonder)	wonder	1	wonder
wonderfully	2	-ly	suffix	392	3.74686	wonderfully	5.97126	6.35648e-05	5.46383	0.178843	391	6.35668e-05	235	0.195833	RB	392	wonderfully	0	0	52	3.59	19	3.53	1406	3.84	71	3.80751	157	3.85804	164	3.64487	12	{(wonder)}>ful>>ly>	(wonder)	wonder	1	wonderful
pursuer	1	-er	suffix	73	3.0217	pursuer	4.27667	1.15428e-05	3.98898	0.0432191	71	1.15428e-05	53	0.0441667	NN	73	pursuer	0	0	0	1.86	0	2.23	19	2	12	3.06412	34	3.20345	27	2.87454	11	{(pursue)}>er>	(pursue)	pursue	0
relentless	1	-less	suffix	354	3.7027	relentless	5.87212	5.75499e-05	5.37064	0.164101	354	5.75515e-05	214	0.178333	JJ	354	relentless	0	0	30	3.36	0	2.23	803	3.6	44	3.60339	86	3.5989	224	3.77957	11	{(relent)}>less>	(relent)	relent	1	relent
shrubbery	1	-ory	suffix	195	3.44473	shrubbery	5.27811	3.17016e-05	4.46591	0.0692151	195	3.17021e-05	86	0.0716667	JJ.NN	1.194	shrubbery.shrubbery	0	0	6	2.71	0	2.23	54	2.44	24	3.34812	64	3.4723	107	3.46081	11	{(shrub)}>ory>	(shrub)	shrub	0
vegetation	1	-ate	suffix	264	3.57572	vegetation	5.57973	4.29189e-05	4.8752	0.102857	264	4.29198e-05	130	0.108333	NN	264	vegetation	0	0	76	3.75	2	2.71	680	3.53	60	3.73551	96	3.64615	108	3.46481	12	{(veget)>ate>}>ion>	(veget)>ate>	veget	0
vegetation	2	-ion	suffix	264	3.57572	vegetation	5.57973	4.29189e-05	4.8752	0.102857	264	4.29198e-05	130	0.108333	NN	264	vegetation	0	0	76	3.75	2	2.71	680	3.53	60	3.73551	96	3.64615	108	3.46481	12	{(veget)>ate>}>ion>	(veget)>ate>	veget	1	vegetate
extremely	1	-ly	suffix	2446	4.54111	extremely	7.79893	0.000396117	6.43935	0.419258	2437	0.000396195	625	0.520833	RB	2446	extremely	11	1.04139	551	4.61	113	4.29	11473	4.76	455	4.60915	833	4.58055	1158	4.49147	11	{(extreme)}>ly>	(extreme)	extreme	1	extreme
fidgety	1	-y	suffix	93	3.1256	fidgety	4.54329	1.51194e-05	4.34381	0.0614086	93	1.51195e-05	76	0.0633333	JJ.NN	91.2	fidgety.fidgety	0	0	5	2.64	12	3.34	52	2.42	18	3.22893	37	3.23917	38	3.01845	11	{(fidget)}>y>	(fidget)	fidget	1	fidget
diversion	1	-ion	suffix	248	3.54867	diversion	5.51745	4.03178e-05	5.01064	0.117042	248	4.03186e-05	149	0.124167	NN	248	diversion	0	0	27	3.31	0	2.23	298	3.17	42	3.58365	75	3.5402	131	3.54796	11	{(diverse)}>ion>	(diverse)	diverse	1	divers
stickier	1	-y	suffix	17	2.40774	sticky	2.77259	2.43862e-06	2.77259	0.0124225	15	2.43862e-06	15	0.0125	JJR	17	sticky	0	0	2	2.34	4	2.93	39	2.3	5	2.72833	6	2.50448	6	2.27248	12	{(stick)}>y>>er>	(stick)	stick	1	stick
stickier	2	-er	suffix	17	2.40774	sticky	2.77259	2.43862e-06	2.77259	0.0124225	15	2.43862e-06	15	0.0125	JJR	17	sticky	0	0	2	2.34	4	2.93	39	2.3	5	2.72833	6	2.50448	6	2.27248	12	{(stick)}>y>>er>	(stick)	stick	1	sticky
itchier	1	-y	suffix	2	1.62959	itchy	1.09861	3.2515e-07	1.09861	0.00166528	2	3.2515e-07	2	0.00166667	JJR	2	itchy	0	0	0	0	0	0	0	0	2	2.4273	0	0	0	0	12	{(itch)}>y>>er>	(itch)	itch	1	itch
itchier	2	-er	suffix	2	1.62959	itchy	1.09861	3.2515e-07	1.09861	0.00166528	2	3.2515e-07	2	0.00166667	JJR	2	itchy	0	0	0	0	0	0	0	0	2	2.4273	0	0	0	0	12	{(itch)}>y>>er>	(itch)	itch	1	itchy
lofty	1	-y	suffix	251	3.55387	lofty	5.52943	4.08055e-05	4.90527	0.10586	251	4.08063e-05	134	0.111667	JJ	251	lofty	0	0	8	2.82	500	4.93	740	3.57	38	3.54125	56	3.41526	157	3.62604	11	{(loft)}>y>	(loft)	loft	1	loft
joyful	1	-ful	suffix	365	3.71595	joyful	5.8999	5.91755e-05	5.39816	0.168335	364	5.91773e-05	220	0.183333	JJ	365	joyful	3	0.477121	11	2.94	4	2.93	377	3.27	89	3.90442	140	3.8086	136	3.56411	11	{(joy)}>ful>	(joy)	joy	1	joy
colourful	1	-ful	suffix	501	3.85317	colourful	6.20859	8.06339e-05	5.49717	0.184403	496	8.06372e-05	243	0.2025	JJ	501	colourful	5	0.69897	207	4.18	389	4.82	2663	4.12	193	4.23798	198	3.95824	110	3.47271	11	{(color)}>ful>	(color)	color	1	colour
conceivable	1	-able	suffix	81	3.06628	conceivable	4.40672	1.31685e-05	3.95124	0.0416217	81	1.31686e-05	51	0.0425	JJ	81	conceivable	0	0	4	2.56	0	2.23	227	3.05	13	3.09631	12	2.77333	56	3.18326	111	{<co<(ceive)}>able>	<co<(ceive)	ceive	1	conceive
reminders	1	-er	suffix	110	3.19779	reminder	4.70953	1.78831e-05	4.56435	0.0761891	110	1.78832e-05	95	0.0791667	NNS	110	reminder	0	0	11	2.94	1	2.53	279	3.14	6	2.79528	31	3.16453	73	3.29662	111	{<re<(mind)}>er>	<re<(mind)	mind	1	remind
pacify	1	-y	suffix	37	2.73225	pacify	3.63759	6.01526e-06	3.58352	0.0287494	37	6.01527e-06	35	0.0291667	VB	37	pacify	0	0	3	2.47	0	2.23	54	2.44	2	2.4273	3	2.26144	32	2.9459	11	{(pacif)>y>}	(pacif)>y>	pacif	0
warmly	1	-ly	suffix	530	3.87757	warmly	6.27099	8.58359e-05	5.66988	0.215783	528	8.58396e-05	289	0.240833	RB	530	warmly	0	0	0	1.86	3	2.83	250	3.1	91	3.91397	177	3.9098	262	3.84734	11	{(warm)}>ly>	(warm)	warm	1	warm
arrangement	1	-ment	suffix	595	3.92772	arrangement	6.38519	9.62397e-05	5.71043	0.22381	592	9.62444e-05	301	0.250833	NN	595	arrangement	0	0	41	3.49	6	3.08	2012	4	53	3.68257	188	3.93584	354	3.97762	11	{(arrange)}>ment>	(arrange)	arrange	1	arrange
investigation	1	-ion	suffix	758	4.03271	investigation	6.62539	0.000122411	5.49717	0.184403	753	0.000122419	243	0.2025	NN	758	investigation	0	0	130	3.98	4	2.93	9310	4.66	126	4.05398	286	4.11726	346	3.96772	11	{(investigate)}>ion>	(investigate)	investigate	1	investigate
dopey	1	-y	suffix	133	3.27958	dopey	4.8752	2.11345e-05	4.2485	0.0559076	130	2.11347e-05	69	0.0575	JJ	133	dopey	8	0.90309	55	3.61	20	3.55	193	2.98	56	3.70606	23	3.03959	54	3.16775	11	{(dope)}>y>	(dope)	dope	1	dope
signalling	1	-al	suffix	156	3.34837	signalling	5.05625	2.53614e-05	4.77068	0.0930349	156	2.53617e-05	117	0.0975	NN.VBG	96.60	signalling.signal	0	0	21	3.21	3	2.83	301	3.18	29	3.4273	81	3.5732	46	3.09948	11	{(sign)}>al>	(sign)	sign	0
restoration	1	-ion	suffix	101	3.16107	restoration	4.62497	1.64199e-05	4.07754	0.0472016	101	1.64201e-05	58	0.0483333	NN	101	restoration	0	0	18	3.14	0	2.23	2490	4.09	11	3.02936	16	2.88983	74	3.30245	11	{(restore)}>ion>	(restore)	restore	0
dramatics	1	-ic	suffix	28	2.61487	dramatics	3.3673	4.55209e-06	3.21888	0.0198026	28	4.5521e-06	24	0.02	NNS	28	dramatics	0	0	5	2.64	0	2.23	155	2.89	4	2.64915	7	2.56247	17	2.68266	11	{(drama)}>ic>	(drama)	drama	0
musty	1	-y	suffix	357	3.70635	musty	5.87493	5.77124e-05	5.51745	0.187862	355	5.77141e-05	248	0.206667	JJ	357	musty	0	0	7	2.77	0	2.23	96	2.68	38	3.54125	135	3.79292	184	3.69456	11	{(must)}>y>	(must)	must	1	must
sticker	1	-er	suffix	198	3.45132	sticker	5.2832	3.18642e-05	4.62497	0.0808116	196	3.18647e-05	101	0.0841667	NN	198	sticker	0	0	67	3.7	164	4.45	553	3.44	59	3.72833	47	3.34062	92	3.39587	11	{(stick)}>er>	(stick)	stick	1	stick
donations	1	-ate	suffix	152	3.33716	donation	4.97673	2.34105e-05	4.14313	0.0503762	144	2.34108e-05	62	0.0516667	NNS	152	donation	0	0	23	3.24	0	2.23	1189	3.77	13	3.09631	26	3.09075	113	3.48429	12	{(don)>ate>}>ion>	(don)>ate>	don	1	don
donations	2	-ion	suffix	152	3.33716	donation	4.97673	2.34105e-05	4.14313	0.0503762	144	2.34108e-05	62	0.0516667	NNS	152	donation	0	0	23	3.24	0	2.23	1189	3.77	13	3.09631	26	3.09075	113	3.48429	12	{(don)>ate>}>ion>	(don)>ate>	don	1	donat
preservation	1	-ion	suffix	169	3.38292	preservation	5.1358	2.74748e-05	4.79579	0.0953102	169	2.74752e-05	120	0.1	NN	169	preservation	0	0	8	2.82	0	2.23	440	3.34	10	2.99157	36	3.22758	123	3.52081	111	{<pre<(serve)}>ion>	<pre<(serve)	serve	0
historic	1	-ic	suffix	223	3.50272	historic	5.39816	3.57659e-05	4.89784	0.10511	220	3.57665e-05	133	0.110833	JJ	223	historic	0	0	56	3.62	1	2.53	4499	4.35	51	3.66618	82	3.57846	90	3.38643	11	{(history)>ic>}	(history)>ic>	history	0
jubilantly	1	-ant	suffix	43	2.79592	jubilantly	3.78419	6.9907e-06	3.49651	0.0263173	43	6.99072e-06	32	0.0266667	RB	43	jubilantly	0	0	0	1.86	0	2.23	3	1.3	8	2.90442	19	2.96041	16	2.65784	12	{(jubil)>ant>}>ly>	(jubil)>ant>	jubil	0
jubilantly	2	-ly	suffix	43	2.79592	jubilantly	3.78419	6.9907e-06	3.49651	0.0263173	43	6.99072e-06	32	0.0266667	RB	43	jubilantly	0	0	0	1.86	0	2.23	3	1.3	8	2.90442	19	2.96041	16	2.65784	12	{(jubil)>ant>}>ly>	(jubil)>ant>	jubil	1	jubilant
celebrated	1	-ate	suffix	587	3.92185	celebrate	6.37332	9.51018e-05	5.55296	0.194058	585	9.51063e-05	257	0.214167	JJ.VBD.VBN	152.278.157	celebrated.celebrate.celebrate	0	0	46	3.54	6	3.08	2551	4.1	81	3.864	245	4.05032	261	3.84569	11	{(celebr)>ate>}	(celebr)>ate>	celebr	1	celebre
visitors	1	-or	suffix	1488	4.32537	visitor	7.30047	0.000240582	6.28786	0.369838	1480	0.000240611	537	0.4475	NNS	1488	visitor	57	1.75587	268	4.29	109	4.27	6177	4.49	333	4.47393	483	4.34423	672	4.2554	11	{(visit)}>or>	(visit)	visit	1	visit
gardeners	1	-er	suffix	196	3.44694	gardener	5.273	3.1539e-05	4.49981	0.0715452	194	3.15395e-05	89	0.0741667	NNS	196	gardener	3	0.477121	27	3.31	10	3.27	1113	3.74	40	3.56297	77	3.55148	79	3.33048	11	{(garden)}>er>	(garden)	garden	1	garden
wonderful	1	-ful	suffix	4881	4.84107	wonderful	8.48074	0.000783304	6.79682	0.556755	4820	0.000783611	894	0.745	JJ	4881	wonderful	162	2.20952	3062	5.35	1178	5.3	42780	5.33	1220	5.0369	1841	4.92467	1820	4.6877	11	{(wonder)}>ful>	(wonder)	wonder	1	wonder
consequently	1	-ly	suffix	249	3.55041	consequently	5.52146	4.04803e-05	4.52179	0.0730956	249	4.04812e-05	91	0.0758333	RB	249	consequently	0	0	0	1.86	0	2.23	368	3.26	11	3.02936	71	3.51672	167	3.6527	11	{(consequent)}>ly>	(consequent)	consequent	1	consequent
stealthily	1	-y	suffix	169	3.38292	stealthily	5.1299	2.73122e-05	4.85981	0.101352	168	2.73126e-05	128	0.106667	RB	169	stealthily	0	0	8	2.82	1	2.53	23	2.08	34	3.49425	64	3.4723	71	3.28472	12	{(stealth)}>y>>ly>	(stealth)	stealth	1	stealth
stealthily	2	-ly	suffix	169	3.38292	stealthily	5.1299	2.73122e-05	4.85981	0.101352	168	2.73126e-05	128	0.106667	RB	169	stealthily	0	0	8	2.82	1	2.53	23	2.08	34	3.49425	64	3.4723	71	3.28472	12	{(stealth)}>y>>ly>	(stealth)	stealth	1	stealthy
elusive	1	-ive	suffix	138	3.29549	elusive	4.93447	2.24351e-05	4.56435	0.0761891	138	2.24353e-05	95	0.0791667	JJ	138	elusive	0	0	96	3.85	1	2.53	1027	3.71	24	3.34812	38	3.25045	76	3.31388	11	{(elude)}>ive>	(elude)	elude	0
leafy	1	-y	suffix	259	3.56744	leafy	5.56068	4.2106e-05	5.16479	0.135405	259	4.21069e-05	174	0.145	JJ.NN	217.42	leafy.leafy	3	0.477121	29	3.34	102	4.24	517	3.41	81	3.864	76	3.54587	102	3.44022	11	{(leaf)}>y>	(leaf)	leaf	1	leaf
feebly	1	-y	suffix	271	3.58704	feebly	5.6058	4.40568e-05	5.17048	0.136132	271	4.40578e-05	175	0.145833	RB	271	feebly	0	0	0	1.86	0	2.23	9	1.7	29	3.4273	90	3.61842	152	3.61208	11	{(feeble)}>y>	(feeble)	feeble	0
practically	1	-ic	suffix	2232	4.50136	practically	7.70886	0.000361989	6.38182	0.399894	2227	0.000362054	590	0.491667	RB	2232	practically	3	0.477121	140	4.01	6	3.08	1939	3.98	314	4.44849	528	4.38284	1390	4.57071	13	{(pract)>ic>>al>}>ly>	(pract)>ic>>al>	pract	0
practically	2	-al	suffix	2232	4.50136	practically	7.70886	0.000361989	6.38182	0.399894	2227	0.000362054	590	0.491667	RB	2232	practically	3	0.477121	140	4.01	6	3.08	1939	3.98	314	4.44849	528	4.38284	1390	4.57071	13	{(pract)>ic>>al>}>ly>	(pract)>ic>>al>	pract	1	practic
practically	3	-ly	suffix	2232	4.50136	practically	7.70886	0.000361989	6.38182	0.399894	2227	0.000362054	590	0.491667	RB	2232	practically	3	0.477121	140	4.01	6	3.08	1939	3.98	314	4.44849	528	4.38284	1390	4.57071	13	{(pract)>ic>>al>}>ly>	(pract)>ic>>al>	pract	1	practical
spongy	1	-y	suffix	115	3.21693	spongy	4.75359	1.86959e-05	4.51086	0.0723207	115	1.86961e-05	90	0.075	JJ.NN	113.2	spongy.spongy	0	0	17	3.12	26	3.66	151	2.88	23	3.33039	39	3.26144	53	3.15978	11	{(sponge)}>y>	(sponge)	sponge	1	sponge
suggestion	1	-ion	suffix	815	4.06416	suggestion	6.70196	0.000132165	6.01616	0.293291	813	0.000132173	409	0.340833	NN	815	suggestion	3	0.477121	123	3.96	43	3.87	2563	4.1	121	4.03654	215	3.99384	479	4.10863	11	{(suggest)}>ion>	(suggest)	suggest	1	suggest
straggly	1	-y	suffix	107	3.18589	straggly	4.68213	1.73954e-05	4.39445	0.0645385	107	1.73955e-05	80	0.0666667	JJ.RB	90.17	straggly.straggly	0	0	0	1.86	0	2.23	24	2.09	23	3.33039	51	3.37539	33	2.95887	11	{(straggle)}>y>	(straggle)	straggle	1	straggle
beautifully	1	-ful	suffix	679	3.98498	beautifully	6.52209	0.000110382	5.94542	0.275736	679	0.000110388	381	0.3175	RB	679	beautifully	0	0	202	4.17	26	3.66	6937	4.54	132	4.07403	268	4.08913	279	3.87454	12	{(beauty)}>ful>>ly>	(beauty)	beauty	1	beauti
beautifully	2	-ly	suffix	679	3.98498	beautifully	6.52209	0.000110382	5.94542	0.275736	679	0.000110388	381	0.3175	RB	679	beautifully	0	0	202	4.17	26	3.66	6937	4.54	132	4.07403	268	4.08913	279	3.87454	12	{(beauty)}>ful>>ly>	(beauty)	beauty	1	beautiful
actions	1	-ion	suffix	1265	4.2549	action	7.11477	0.000199785	5.99146	0.287057	1229	0.000199805	399	0.3325	NNS	1265	action	3	0.477121	209	4.19	47	3.91	3663	4.26	99	3.95018	262	4.07934	904	4.38404	11	{(act)}>ion>	(act)	act	1	act
owners	1	-er	suffix	875	4.09498	owner	6.76619	0.000140943	5.92426	0.270663	867	0.000140952	373	0.310833	NNS	875	owner	3	0.477121	191	4.15	16	3.46	6175	4.49	161	4.1597	388	4.24933	326	3.94193	11	{(own)}>er>	(own)	own	1	own
cylindrical	1	-ic	suffix	63	2.95865	cylindrical	4.15888	1.02422e-05	3.85015	0.0376169	63	1.02422e-05	46	0.0383333	JJ	63	cylindrical	0	0	3	2.47	0	2.23	129	2.81	9	2.95018	21	3.00181	33	2.95887	12	{(cylinder)>ic>}>al>	(cylinder)>ic>	cylinder	0
cylindrical	2	-al	suffix	63	2.95865	cylindrical	4.15888	1.02422e-05	3.85015	0.0376169	63	1.02422e-05	46	0.0383333	JJ	63	cylindrical	0	0	3	2.47	0	2.23	129	2.81	9	2.95018	21	3.00181	33	2.95887	12	{(cylinder)>ic>}>al>	(cylinder)>ic>	cylinder	0
associated	1	-ate	suffix	394	3.74907	associate	5.96615	6.32397e-05	5.34711	0.160559	389	6.32417e-05	209	0.174167	JJ.VBD.VBN	27.32.335	associated.associate.associate	0	0	29	3.34	1	2.53	3501	4.24	31	3.45533	102	3.67222	261	3.84569	111	{<a<(socio)>ate>}	<a<(socio)>ate>	socio	0
hateful	1	-ful	suffix	317	3.6549	hateful	5.73334	5.00718e-05	5.273	0.149856	308	5.00731e-05	194	0.161667	JJ.NNP.VBP	315.1.1	hateful.hateful.hateful	0	0	7	2.77	0	2.23	103	2.71	35	3.50648	116	3.72757	166	3.6501	11	{(hate)}>ful>	(hate)	hate	1	hate
primitive	1	-ive	suffix	295	3.62376	primitive	5.68017	4.74708e-05	5.03695	0.120003	292	4.74719e-05	153	0.1275	JJ	295	primitive	0	0	50	3.57	0	2.23	673	3.52	25	3.36515	97	3.65061	173	3.66794	11	{(prim)}>ive>	(prim)	prim	0
persecutor	1	-or	suffix	19	2.4535	persecutor	2.99573	3.08892e-06	2.56495	0.00995033	19	3.08892e-06	12	0.01	NN	19	persecutor	0	0	0	1.86	0	2.23	9	1.7	1	2.25121	5	2.43753	13	2.57351	111	{<per<(secute)}>or>	<per<(secute)	secute	1	persecute
wearer	1	-er	suffix	122	3.24238	wearer	4.80402	1.96714e-05	4.00733	0.0440169	121	1.96716e-05	54	0.045	NN	122	wearer	3	0.477121	10	2.91	0	2.23	114	2.76	13	3.09631	85	3.59388	24	2.82533	11	{(weare)}>er>	(weare)	weare	1	wear
elimination	1	-ate	suffix	51	2.86847	elimination	3.95124	8.29129e-06	3.49651	0.0263173	51	8.29132e-06	32	0.0266667	NN	51	elimination	0	0	21	3.21	0	2.23	530	3.42	4	2.64915	5	2.43753	42	3.06086	112	{<e<(limin)>ate>}>ion>	<e<(limin)>ate>	limin	0
elimination	2	-ion	suffix	51	2.86847	elimination	3.95124	8.29129e-06	3.49651	0.0263173	51	8.29132e-06	32	0.0266667	NN	51	elimination	0	0	21	3.21	0	2.23	530	3.42	4	2.64915	5	2.43753	42	3.06086	112	{<e<(limin)>ate>}>ion>	<e<(limin)>ate>	limin	1	eliminate
officers	1	-er	suffix	2373	4.52795	officer	7.75919	0.000380678	5.97381	0.28267	2342	0.000380751	392	0.326667	NNS	2373	officer	16	1.20412	140	4.01	20	3.55	12707	4.8	227	4.30812	795	4.5603	1351	4.55836	11	{(office)}>er>	(office)	office	1	office
namely	1	-ly	suffix	255	3.56071	namely	5.52943	4.08055e-05	4.38203	0.063757	251	4.08063e-05	79	0.0658333	RB	255	namely	0	0	17	3.12	1	2.53	388	3.29	16	3.18063	43	3.30284	196	3.72185	11	{(name)}>ly>	(name)	name	1	name
lesser	1	-er	suffix	388	3.74242	less	5.96358	6.30771e-05	5.2575	0.147701	388	6.30791e-05	191	0.159167	JJR	388	less	0	0	25	3.28	5	3.01	885	3.64	30	3.44154	75	3.5402	283	3.88071	11	{(less)}>er>	(less)	less	1	less
preliminary	1	-ory	suffix	138	3.29549	preliminary	4.92725	2.22725e-05	4.44265	0.0676586	137	2.22728e-05	84	0.07	JJ	138	preliminary	0	0	6	2.71	0	2.23	330	3.22	13	3.09631	33	3.19086	92	3.39587	111	{<pre<(limin)>ory>}	<pre<(limin)>ory>	limin	0
respective	1	-ive	suffix	168	3.38036	respective	5.1299	2.73122e-05	4.62497	0.0808116	168	2.73126e-05	101	0.0841667	JJ	168	respective	0	0	1	2.17	0	2.23	318	3.2	18	3.22893	25	3.07436	125	3.52776	11	{(respect)}>ive>	(respect)	respect	1	respect
faithfully	1	-ful	suffix	185	3.42198	faithfully	5.22575	3.00759e-05	4.78749	0.0945523	185	3.00764e-05	119	0.0991667	RB	185	faithfully	3	0.477121	7	2.77	0	2.23	158	2.9	19	3.25121	52	3.38366	114	3.48808	12	{(faith)}>ful>>ly>	(faith)	faith	1	faith
faithfully	2	-ly	suffix	185	3.42198	faithfully	5.22575	3.00759e-05	4.78749	0.0945523	185	3.00764e-05	119	0.0991667	RB	185	faithfully	3	0.477121	7	2.77	0	2.23	158	2.9	19	3.25121	52	3.38366	114	3.48808	12	{(faith)}>ful>>ly>	(faith)	faith	1	faithful
intimate	1	-ate	suffix	459	3.81523	intimate	6.12687	7.4294e-05	5.24702	0.146263	457	7.42968e-05	189	0.1575	JJ.VB.VBP	450.8.1	intimate.intimate.intimate	0	0	10	2.91	0	2.23	1313	3.81	11	3.02936	67	3.49189	381	4.00945	11	{(intim)>ate>}	(intim)>ate>	intim	1	intime
questioners	1	-er	suffix	14	2.32856	questioner	2.70805	2.27605e-06	2.3979	0.0082988	14	2.27605e-06	10	0.00833333	NNS	14	questioner	0	0	0	1.86	0	2.23	17	1.95	1	2.25121	1	1.96041	12	2.54133	11	{(question)}>er>	(question)	question	1	question
burglaries	1	-ory	suffix	14	2.32856	burglary	2.70805	2.27605e-06	2.70805	0.0115991	14	2.27605e-06	14	0.0116667	NNS	14	burglary	0	0	7	2.77	0	2.23	385	3.28	5	2.72833	4	2.35835	5	2.20554	11	{(burgle)}>ory>	(burgle)	burgle	0
exclamation	1	-ion	suffix	258	3.56577	exclamation	5.55683	4.19435e-05	5.04986	0.12148	258	4.19443e-05	155	0.129167	NN	258	exclamation	0	0	27	3.31	0	2.23	193	2.98	29	3.4273	76	3.54587	153	3.61491	111	{<ex<(claim)}>ion>	<ex<(claim)	claim	0
mistaken	1	-en	suffix	1122	4.20285	mistaken	7.01661	0.000181092	6.12687	0.322687	1114	0.000181108	457	0.380833	JJ.VBD.VBN	989.14.119	mistaken.mistake.mistake	0	0	84	3.79	12	3.34	1039	3.71	134	4.08051	309	4.15074	679	4.2599	111	{<mis<(take)}>en>	<mis<(take)	take	1	mistake
punctuation	1	-ion	suffix	62	2.95181	punctuation	4.14313	1.00796e-05	3.85015	0.0376169	62	1.00796e-05	46	0.0383333	NN	62	punctuation	0	0	5	2.64	0	2.23	147	2.87	8	2.90442	17	2.91466	37	3.00717	11	{(punctuate)}>ion>	(punctuate)	punctuate	1	punctuate
representative	1	-ive	suffix	305	3.63819	representative	5.71703	4.9259e-05	4.92725	0.108107	303	4.92602e-05	137	0.114167	JJ.NN	50.255	representative.representative	0	0	36	3.43	0	2.23	1661	3.92	33	3.48166	59	3.43753	213	3.7578	11	{(represent)}>ive>	(represent)	represent	0
helper	1	-er	suffix	163	3.36731	helper	5.0876	2.61742e-05	4.58497	0.0777323	161	2.61746e-05	97	0.0808333	NN	163	helper	16	1.20412	27	3.31	112	4.28	334	3.22	62	3.74952	54	3.39975	47	3.10863	11	{(help)}>er>	(help)	help	1	help
toddlers	1	-er	suffix	127	3.25968	toddler	4.84419	2.04842e-05	4.52179	0.0730956	126	2.04844e-05	91	0.0758333	NNS	127	toddler	0	0	15	3.07	0	2.23	215	3.03	27	3.39734	41	3.28263	59	3.20554	11	{(toddle)}>er>	(toddle)	toddle	1	toddle
terror	1	-or	suffix	3129	4.64802	terror	8.04045	0.000504343	6.51026	0.444151	3103	0.00050447	671	0.559167	NN	3129	terror	14	1.14613	151	4.05	8	3.19	2322	4.06	430	4.58466	828	4.57794	1871	4.69969	11	{(terr)>or>}	(terr)>or>	terr	1	terr
terrify	1	-ify	suffix	97	3.1437	terrify	4.58497	1.57696e-05	4.39445	0.0645385	97	1.57698e-05	80	0.0666667	JJ.NN.VB.VBP	3.2.88.4	terrify.terrify.terrify.terrify	0	0	16	3.09	1	2.53	113	2.75	28	3.41258	27	3.10654	42	3.06086	11	{(terr)>ify>}	(terr)>ify>	terr	1	ter
equation	1	-ate	suffix	202	3.45997	equation	5.2575	3.10513e-05	4.61512	0.0800427	191	3.10518e-05	100	0.0833333	NN	202	equation	0	0	52	3.59	2	2.71	1098	3.74	39	3.55224	37	3.23917	126	3.53119	12	{(equi)>ate>}>ion>	(equi)>ate>	equi	0
equation	2	-ion	suffix	202	3.45997	equation	5.2575	3.10513e-05	4.61512	0.0800427	191	3.10518e-05	100	0.0833333	NN	202	equation	0	0	52	3.59	2	2.71	1098	3.74	39	3.55224	37	3.23917	126	3.53119	12	{(equi)>ate>}>ion>	(equi)>ate>	equi	1	equate
vibrate	1	-ate	suffix	187	3.42663	vibrate	5.23111	3.02385e-05	4.96981	0.112584	186	3.02389e-05	143	0.119167	JJ.NN.VB.VBP	2.4.151.30	vibrate.vibrate.vibrate.vibrate	0	0	50	3.57	2	2.71	206	3.01	39	3.55224	45	3.32214	103	3.44442	11	{(vibr)>ate>}	(vibr)>ate>	vibr	0
explorer	1	-er	suffix	594	3.92699	explorer	6.38182	9.59146e-05	4.76217	0.0922753	590	9.59192e-05	116	0.0966667	NN	594	explorer	14	1.14613	142	4.02	109	4.27	896	3.65	451	4.60532	59	3.43753	84	3.35681	11	{(explore)}>er>	(explore)	explore	1	explore
wilderness	1	-ness	suffix	592	3.92553	wilderness	6.37843	9.55895e-05	5.41165	0.170446	588	9.55941e-05	223	0.185833	NN	592	wilderness	0	0	82	3.78	71	4.09	1305	3.81	129	4.06412	139	3.80551	324	3.93927	11	{(wild)>ness>}	(wild)>ness>	wild	1	wilder
spanish	1	-ish	suffix	1229	4.24238	Spanish	7.09257	0.000195396	5.65249	0.21242	1202	0.000195415	284	0.236667	NNP	1229	Spanish	5	0.69897	228	4.22	45	3.89	6327	4.5	122	4.04009	457	4.32025	650	4.24097	11	{(spain)>ish>}	(spain)>ish>	spain	1	span
survival	1	-al	suffix	989	4.14811	survival	6.89264	0.000159961	5.7589	0.233754	984	0.000159974	316	0.263333	NN	989	survival	27	1.43136	401	4.47	3	2.83	3500	4.24	109	3.99157	280	4.10809	600	4.20626	111	{<sur<(vive)}>al>	<sur<(vive)	vive	1	survive
hotter	1	-er	suffix	446	3.80278	hot	5.96871	6.34022e-05	5.59099	0.200898	390	6.34042e-05	267	0.2225	JJR	446	hot	11	1.04139	100	3.87	46	3.9	1036	3.71	81	3.864	155	3.85251	210	3.75167	11	{(hot)}>er>	(hot)	hot	1	hot
mindless	1	-less	suffix	139	3.2986	mindless	4.93447	2.24351e-05	4.49981	0.0715452	138	2.24353e-05	89	0.0741667	JJ	139	mindless	0	0	69	3.71	0	2.23	260	3.11	8	2.90442	17	2.91466	114	3.48808	11	{(mind)}>less>	(mind)	mind	1	mind
gibberish	1	-ish	suffix	81	3.06628	gibberish	4.39445	1.30059e-05	4.2485	0.0559076	80	1.3006e-05	69	0.0575	NN	81	gibberish	0	0	15	3.07	0	2.23	116	2.76	14	3.12627	25	3.07436	42	3.06086	11	{(gibber)}>ish>	(gibber)	gibber	1	gibber
greatest	1	-est	suffix	2566	4.5619	great	7.834	0.000410255	6.51175	0.444686	2524	0.000410339	672	0.56	JJS	2566	great	8	0.90309	781	4.76	177	4.48	12396	4.79	475	4.62779	815	4.57107	1276	4.53358	11	{(great)}>est>	(great)	great	1	great
trickier	1	-y	suffix	67	2.98498	tricky	4.21951	1.08925e-05	4.06044	0.0464064	67	1.08925e-05	57	0.0475	JJR	67	tricky	0	0	58	3.64	9	3.23	293	3.16	24	3.34812	21	3.00181	22	2.78911	12	{(trick)}>y>>er>	(trick)	trick	1	trick
trickier	2	-er	suffix	67	2.98498	tricky	4.21951	1.08925e-05	4.06044	0.0464064	67	1.08925e-05	57	0.0475	JJR	67	tricky	0	0	58	3.64	9	3.23	293	3.16	24	3.34812	21	3.00181	22	2.78911	12	{(trick)}>y>>er>	(trick)	trick	1	tricky
jumper	1	-er	suffix	849	4.08189	jumper	6.73578	0.000136716	5.50939	0.18648	841	0.000136726	246	0.205	NN.NNP.VBP	847.1.1	jumper.jumper.jumper	32	1.50515	158	4.07	104	4.25	1407	3.84	204	4.26194	339	4.19086	306	3.91453	11	{(jump)}>er>	(jump)	jump	1	jump
ruler	1	-er	suffix	658	3.97136	ruler	6.48004	0.000105831	5.60212	0.202941	651	0.000105836	270	0.225	NN	658	ruler	11	1.04139	121	3.95	58	4	864	3.63	130	4.06745	203	3.96901	325	3.9406	11	{(rule)}>er>	(rule)	rule	1	rule
civilization	1	-ize	suffix	535	3.88164	civilization	6.2691	8.56733e-05	5.02388	0.118524	527	8.5677e-05	151	0.125833	NN	535	civilization	0	0	3	2.47	0	2.23	73	2.56	29	3.4273	152	3.84407	354	3.97762	12	{(civil)}>ize>>ion>	(civil)	civil	0
civilization	2	-ion	suffix	535	3.88164	civilization	6.2691	8.56733e-05	5.02388	0.118524	527	8.5677e-05	151	0.125833	NN	535	civilization	0	0	3	2.47	0	2.23	73	2.56	29	3.4273	152	3.84407	354	3.97762	12	{(civil)}>ize>>ion>	(civil)	civil	0
protection	1	-ion	suffix	1688	4.3801	protection	7.42595	0.000272764	6.31536	0.378436	1678	0.000272801	552	0.46	NN	1688	protection	5	0.69897	242	4.25	45	3.89	5826	4.46	208	4.27033	466	4.3287	1014	4.43385	11	{(protect)}>ion>	(protect)	protect	1	protect
horribly	1	-able	suffix	821	4.06734	horribly	6.70319	0.000132327	6.01127	0.292048	814	0.000132336	407	0.339167	RB	821	horribly	3	0.477121	72	3.73	6	3.08	799	3.6	170	4.18318	322	4.16859	329	3.9459	12	{(horr)>able>}>y>	(horr)>able>	horr	0
horribly	2	-y	suffix	821	4.06734	horribly	6.70319	0.000132327	6.01127	0.292048	814	0.000132336	407	0.339167	RB	821	horribly	3	0.477121	72	3.73	6	3.08	799	3.6	170	4.18318	322	4.16859	329	3.9459	12	{(horr)>able>}>y>	(horr)>able>	horr	1	horrible
busier	1	-er	suffix	111	3.20169	busy	4.70048	1.77205e-05	4.51086	0.0723207	109	1.77207e-05	90	0.075	JJR	111	busy	8	0.90309	17	3.12	9	3.23	459	3.36	21	3.2926	55	3.40757	35	2.98369	11	{(busy)}>er>	(busy)	busy	1	busy
noisier	1	-y	suffix	46	2.82457	noisy	3.85015	7.47842e-06	3.78419	0.0352063	46	7.47845e-06	43	0.0358333	JJ.JJR.RBR	1.44.1	noisier.noisy.noisy	0	0	18	3.14	10	3.27	96	2.68	12	3.06412	18	2.93814	16	2.65784	12	{(noise)}>y>>er>	(noise)	noise	1	noise
noisier	2	-er	suffix	46	2.82457	noisy	3.85015	7.47842e-06	3.78419	0.0352063	46	7.47845e-06	43	0.0358333	JJ.JJR.RBR	1.44.1	noisier.noisy.noisy	0	0	18	3.14	10	3.27	96	2.68	12	3.06412	18	2.93814	16	2.65784	12	{(noise)}>y>>er>	(noise)	noise	1	noisy
appropriate	1	-ate	suffix	772	4.04065	appropriate	6.64509	0.00012485	5.81413	0.245557	768	0.000124858	334	0.278333	JJ.VB	762.10	appropriate.appropriate	0	0	88	3.81	1	2.53	4796	4.38	53	3.68257	162	3.87157	557	4.17402	111	{<a<(propri)>ate>}	<a<(propri)>ate>	propri	0
royal	1	-al	suffix	2898	4.61472	royal	7.95578	0.000463394	6.13556	0.325098	2851	0.000463501	461	0.384167	JJ.NN.NNP	2739.150.9	royal.royal.royal	76	1.88081	570	4.62	214	4.56	24734	5.09	592	4.72324	1098	4.70038	1208	4.50981	11	{(roy)>al>}	(roy)>al>	roy	1	roy
watcher	1	-er	suffix	193	3.44027	watcher	5.2575	3.10513e-05	4.07754	0.0472016	191	3.10518e-05	58	0.0483333	NN	193	watcher	0	0	33	3.4	14	3.41	190	2.98	21	3.2926	107	3.69281	65	3.24693	11	{(watch)}>er>	(watch)	watch	1	watch
education	1	-ion	suffix	1811	4.41063	education	7.47817	0.000287391	6.05912	0.304416	1768	0.000287433	427	0.355833	NN	1811	education	5	0.69897	180	4.12	0	2.23	17029	4.93	250	4.34985	592	4.43244	969	4.41416	11	{(educate)}>ion>	(educate)	educate	1	educate
spotless	1	-less	suffix	191	3.43577	spotless	5.2575	3.10513e-05	5.03044	0.119263	191	3.10518e-05	152	0.126667	JJ	191	spotless	0	0	56	3.62	23	3.61	297	3.17	34	3.49425	72	3.52271	85	3.36189	11	{(spot)}>less>	(spot)	spot	1	spot
undomesticated	1	-ate	suffix	2	1.62959	undomesticated	1.09861	3.2515e-07	1.09861	0.00166528	2	3.2515e-07	2	0.00166667	JJ	2	undomesticated	0	0	0	1.86	0	2.23	3	1.3	1	2.25121	0	0	1	1.72842	111	<un<{(domestic)}>ate>	(domestic)	domestic	0
differences	1	-ance	suffix	442	3.79887	difference	6.07993	7.08802e-05	5.45104	0.176751	436	7.08827e-05	232	0.193333	NNS	442	difference	3	0.477121	121	3.95	4	2.93	2718	4.13	43	3.59363	142	3.81472	257	3.83901	11	{(differ)}>ance>	(differ)	differ	0
inappropriate	1	-ate	suffix	194	3.44251	inappropriate	5.273	3.1539e-05	4.86753	0.102105	194	3.15395e-05	129	0.1075	JJ	194	inappropriate	0	0	25	3.28	0	2.23	1148	3.76	9	2.95018	31	3.16453	154	3.61772	211	<im<{<a<(propri)>ate>}	<a<(propri)>ate>	propri	0
jewellery	1	-ory	suffix	437	3.79395	jewellery	6.07074	7.02299e-05	5.26786	0.149138	432	7.02324e-05	193	0.160833	JJ.NN.NNP.RB	7.426.3.1	jewellery.jewellery.jewellery.jewellery	5	0.69897	125	3.96	37	3.81	4558	4.35	120	4.03297	182	3.92183	135	3.56093	11	{(jewel)}>ory>	(jewel)	jewel	0
domesticated	1	-ate	suffix	115	3.21693	domesticate	4.75359	1.86959e-05	3.52636	0.0271287	115	1.86961e-05	33	0.0275	JJ.VBD.VBN	72.2.41	domesticated.domesticate.domesticate	0	0	19	3.17	0	2.23	238	3.07	15	3.1543	76	3.54587	24	2.82533	11	{(domestic)}>ate>	(domestic)	domestic	1	domestic
vegetables	1	-able	suffix	1088	4.1895	vegetable	6.98657	0.000175728	6.14633	0.328104	1081	0.000175744	466	0.388333	NNS	1088	vegetable	54	1.73239	335	4.39	542	4.97	5035	4.4	271	4.38475	356	4.21205	461	4.09203	11	{(veget)>able>}	(veget)>able>	veget	0
unacceptable	1	-able	suffix	129	3.26641	unacceptable	4.86753	2.09719e-05	4.56435	0.0761891	129	2.09722e-05	95	0.0791667	JJ	129	unacceptable	0	0	50	3.57	1	2.53	1875	3.97	15	3.1543	30	3.15074	84	3.35681	111	<un<{(accept)}>able>	(accept)	accept	0
hardest	1	-est	suffix	718	4.0092	hard	6.57228	0.000116072	6.08904	0.312375	714	0.000116079	440	0.366667	JJS.RBS	680.38	hard.hard	3	0.477121	405	4.47	50	3.94	3631	4.26	106	3.97956	236	4.03413	376	4.00373	11	{(hard)}>est>	(hard)	hard	1	hard
airy	1	-y	suffix	234	3.52354	airy	5.45959	3.80418e-05	5.07517	0.124428	234	3.80425e-05	159	0.1325	JJ.NN	203.31	airy.airy	0	0	13	3.01	2	2.71	933	3.67	53	3.68257	59	3.43753	122	3.51729	11	{(air)}>y>	(air)	air	1	air
apologize	1	-ize	suffix	1071	4.18267	apologize	6.96697	0.000172315	5.96358	0.280154	1060	0.000172329	388	0.323333	NN.VB.VBP	100.790.181	apologize.apologize.apologize	0	0	0	1.86	0	2.23	31	2.2	139	4.09631	252	4.0625	680	4.26053	11	{(apolog)>ize>}	(apolog)>ize>	apolog	0
apology	1	-y	suffix	883	4.09892	apology	6.77765	0.000142568	5.98896	0.286431	877	0.000142578	398	0.331667	NN	883	apology	0	0	121	3.95	30	3.72	2417	4.08	92	3.91866	218	3.99983	573	4.1863	11	{(apolog)>y>}	(apolog)>y>	apolog	0
mainly	1	-ly	suffix	720	4.01041	mainly	6.57368	0.000116234	5.75257	0.232434	715	0.000116241	314	0.261667	RB	720	mainly	3	0.477121	270	4.3	24	3.63	5696	4.45	98	3.94582	225	4.01349	397	4.02727	11	{(main)}>ly>	(main)	main	1	main
friendliest	1	-ly	suffix	44	2.80568	friendly	3.80666	7.15327e-06	3.61092	0.0295588	44	7.1533e-06	36	0.03	JJS	44	friendly	0	0	14	3.04	20	3.55	89	2.65	21	3.2926	9	2.65938	14	2.60348	12	{(friend)}>ly>>est>	(friend)	friend	1	friend
friendliest	2	-est	suffix	44	2.80568	friendly	3.80666	7.15327e-06	3.61092	0.0295588	44	7.1533e-06	36	0.03	JJS	44	friendly	0	0	14	3.04	20	3.55	89	2.65	21	3.2926	9	2.65938	14	2.60348	12	{(friend)}>ly>>est>	(friend)	friend	1	friendly
dusty	1	-y	suffix	1897	4.43077	dusty	7.54327	0.000306732	6.43615	0.418162	1887	0.000306779	623	0.519167	JJ	1897	dusty	22	1.34242	91	3.83	80	4.14	1046	3.72	294	4.42	809	4.56787	794	4.32775	11	{(dust)}>y>	(dust)	dust	1	dust
toddler	1	-er	suffix	379	3.73225	toddler	5.93489	6.12889e-05	5.36129	0.162686	377	6.12908e-05	212	0.176667	NN	379	toddler	3	0.477121	29	3.34	81	4.14	649	3.51	63	3.75636	140	3.8086	176	3.67536	11	{(toddle)}>er>	(toddle)	toddle	1	toddle
practise	1	-ize	suffix	600	3.93135	practise	6.37843	9.55895e-05	5.64897	0.211746	588	9.55941e-05	283	0.235833	NN.VB.VBP	101.459.40	practise.practise.practise	22	1.34242	629	4.66	590	5	3608	4.25	171	4.18571	250	4.05906	179	3.68266	11	{(pract)>ize>}	(pract)>ize>	pract	0
probability	1	-able	suffix	183	3.41729	probability	5.21494	2.97508e-05	4.30407	0.0590548	183	2.97512e-05	73	0.0608333	NN	183	probability	0	0	19	3.17	0	2.23	396	3.29	9	2.95018	30	3.15074	144	3.58875	12	{(prob)>able>}>ity>	(prob)>able>	prob	0
probability	2	-ity	suffix	183	3.41729	probability	5.21494	2.97508e-05	4.30407	0.0590548	183	2.97512e-05	73	0.0608333	NN	183	probability	0	0	19	3.17	0	2.23	396	3.29	9	2.95018	30	3.15074	144	3.58875	12	{(prob)>able>}>ity>	(prob)>able>	prob	0
lunatics	1	-ic	suffix	70	3.00373	lunatic	4.26268	1.13802e-05	4.07754	0.0472016	70	1.13802e-05	58	0.0483333	NNS	70	lunatic	0	0	2	2.34	0	2.23	147	2.87	11	3.02936	23	3.03959	36	2.99559	11	{(lun)>ic>}	(lun)>ic>	lun	1	lunate
aggressive	1	-ive	suffix	422	3.77881	aggressive	6.03548	6.77915e-05	5.44674	0.176052	417	6.77938e-05	231	0.1925	JJ	422	aggressive	0	0	260	4.28	0	2.23	3527	4.24	47	3.63142	117	3.73126	258	3.84069	11	{(aggress)}>ive>	(aggress)	aggress	0
geometry	1	-y	suffix	142	3.30781	geometry	4.93447	2.24351e-05	4.14313	0.0503762	138	2.24353e-05	62	0.0516667	NN	142	geometry	0	0	5	2.64	0	2.23	476	3.37	26	3.38154	53	3.39178	63	3.23357	21	{(geo)(meter)>y>}	(geo)(meter)>y>	geo	0
injuries	1	-y	suffix	712	4.00556	injury	6.56386	0.000115096	5.73979	0.229788	708	0.000115103	310	0.258333	NNS	712	injury	0	0	111	3.91	0	2.23	6230	4.49	68	3.78903	175	3.9049	469	4.09948	11	{(injure)}>y>	(injure)	injure	1	injure
restful	1	-ful	suffix	71	3.0098	restful	4.27667	1.15428e-05	4.07754	0.0472016	71	1.15428e-05	58	0.0483333	JJ	71	restful	3	0.477121	3	2.47	3	2.83	92	2.66	20	3.2724	17	2.91466	34	2.97145	11	{(rest)}>ful>	(rest)	rest	1	rest
astronomy	1	-y	suffix	147	3.32273	astronomy	4.99721	2.38982e-05	4.07754	0.0472016	147	2.38985e-05	58	0.0483333	NN	147	astronomy	0	0	27	3.31	3	2.83	716	3.55	21	3.2926	44	3.3126	82	3.34646	21	{(astro)(nomin)>y>}	(astro)(nomin)>y>	astro	0
astrology	1	-y	suffix	52	2.87675	astrology	3.93183	8.12871e-06	3.13549	0.0181673	50	8.12875e-06	22	0.0183333	NN	52	astrology	0	0	22	3.23	5	3.01	212	3.02	3	2.55224	6	2.50448	43	3.07084	21	{(astro)(log)>y>}	(astro)(log)>y>	astro	0
science	1	-ance	suffix	2705	4.5848	science	7.87816	0.000428781	6.29527	0.372138	2638	0.000428873	541	0.450833	NN	2705	science	8	0.90309	1413	5.01	318	4.73	12821	4.8	786	4.84616	783	4.5537	1136	4.48315	11	{(sci)>ance>}	(sci)>ance>	sci	1
distinctively	1	-ive	suffix	11	2.23165	distinctively	2.48491	1.78832e-06	2.3979	0.0082988	11	1.78832e-06	10	0.00833333	RB	11	distinctively	0	0	0	1.86	0	2.23	60	2.48	3	2.55224	1	1.96041	7	2.33048	12	{(distinct)}>ive>>ly>	(distinct)	distinct	1	distinct
distinctively	2	-ly	suffix	11	2.23165	distinctively	2.48491	1.78832e-06	2.3979	0.0082988	11	1.78832e-06	10	0.00833333	RB	11	distinctively	0	0	0	1.86	0	2.23	60	2.48	3	2.55224	1	1.96041	7	2.33048	12	{(distinct)}>ive>>ly>	(distinct)	distinct	1	distinctive
meaningful	1	-ful	suffix	275	3.59338	meaningful	5.6204	4.47071e-05	5.15329	0.133948	275	4.47081e-05	172	0.143333	JJ	275	meaningful	0	0	10	2.91	0	2.23	746	3.57	33	3.48166	72	3.52271	170	3.66038	11	{(mean)}>ful>	(mean)	mean	1	meaning
unfriendly	1	-ly	suffix	236	3.52722	unfriendly	5.45532	3.78792e-05	5.10595	0.1281	233	3.788e-05	164	0.136667	JJ	236	unfriendly	0	0	6	2.71	3	2.83	101	2.7	41	3.57343	69	3.50448	126	3.53119	111	<un<{(friend)}>ly>	(friend)	friend	1	unfriend
pottery	1	-ory	suffix	161	3.36199	pottery	5.0814	2.60117e-05	4.5326	0.0738698	160	2.6012e-05	92	0.0766667	NN	161	pottery	0	0	28	3.33	7	3.13	2778	4.14	35	3.50648	59	3.43753	67	3.2599	11	{(pot)}>ory>	(pot)	pot	0
holder	1	-er	suffix	707	4.0025	holder	6.55108	0.000113633	5.04343	0.120742	699	0.00011364	154	0.128333	NN	707	holder	30	1.47712	77	3.76	25	3.65	2010	4	71	3.80751	63	3.46556	573	4.1863	11	{(hold)}>er>	(hold)	hold	1	hold
monstrosity	2	-ity	suffix	97	3.1437	monstrosity	4.58497	1.57696e-05	4.26268	0.0566953	97	1.57698e-05	70	0.0583333	NN	97	monstrosity	0	0	22	3.23	0	2.23	156	2.89	10	2.99157	19	2.96041	68	3.26624	12	{(monster)>ious>}>ity>	(monster)>ious>	monster	0
sellers	1	-er	suffix	105	3.17778	seller	4.63473	1.65825e-05	4.36945	0.0629748	102	1.65826e-05	78	0.065	NNS	105	seller	0	0	85	3.8	0	2.23	798	3.6	20	3.2724	56	3.41526	29	2.90451	11	{(sell)}>er>	(sell)	sell	1	sel
holders	1	-er	suffix	95	3.13474	holder	4.54329	1.51194e-05	4.35671	0.062192	93	1.51195e-05	77	0.0641667	NNS	95	holder	0	0	20	3.19	3	2.83	983	3.69	19	3.25121	25	3.07436	51	3.14339	11	{(hold)}>er>	(hold)	hold	1	hold
arguments	1	-ment	suffix	696	3.9957	argument	6.53959	0.000112333	5.81413	0.245557	691	0.000112339	334	0.278333	NNS	696	argument	5	0.69897	91	3.83	7	3.13	3050	4.18	56	3.70606	221	4.00574	419	4.05064	11	{(argue)}>ment>	(argue)	argue	0
royalty	1	-al	suffix	279	3.59963	royalty	5.62762	4.50322e-05	5.02388	0.118524	277	4.50333e-05	151	0.125833	NN	279	royalty	0	0	89	3.82	2	2.71	1308	3.81	60	3.73551	65	3.47893	154	3.61772	12	{(roy)>al>}>ity>	(roy)>al>	roy	0
royalty	2	-ity	suffix	279	3.59963	royalty	5.62762	4.50322e-05	5.02388	0.118524	277	4.50333e-05	151	0.125833	NN	279	royalty	0	0	89	3.82	2	2.71	1308	3.81	60	3.73551	65	3.47893	154	3.61772	12	{(roy)>al>}>ity>	(roy)>al>	roy	0
punished	1	-ish	suffix	811	4.06203	punish	6.6896	0.000130539	5.88888	0.262364	803	0.000130548	360	0.3	VBD.VBN	101.710	punish.punish	8	0.90309	112	3.92	1	2.53	1400	3.84	94	3.9279	264	4.08263	453	4.08444	11	{(pun)>ish>}	(pun)>ish>	pun	1	pun
shopkeeper	1	-er	suffix	171	3.388	shopkeeper	5.14166	2.76374e-05	4.36945	0.0629748	170	2.76377e-05	78	0.065	NN	171	shopkeeper	14	1.14613	18	3.14	56	3.99	396	3.29	53	3.68257	72	3.52271	46	3.09948	21	{(shop)}{(keep)}>er>	(shop)	shop	0
softy	1	-y	suffix	13	2.2986	softy	2.63906	2.11347e-06	2.63906	0.0107751	13	2.11347e-06	13	0.0108333	NN	13	softy	0	0	14	3.04	3	2.83	69	2.54	5	2.72833	4	2.35835	4	2.12636	11	{(soft)}>y>	(soft)	soft	1	soft
literally	1	-al	suffix	1493	4.32682	literally	7.3025	0.00024107	6.14847	0.328704	1483	0.000241099	467	0.389167	RB	1493	literally	0	0	728	4.73	5	3.01	11096	4.74	134	4.08051	367	4.22523	992	4.42434	12	{(litera)>al>}>ly>	(litera)>al>	litera	1	liter
literally	2	-ly	suffix	1493	4.32682	literally	7.3025	0.00024107	6.14847	0.328704	1483	0.000241099	467	0.389167	RB	1493	literally	0	0	728	4.73	5	3.01	11096	4.74	134	4.08051	367	4.22523	992	4.42434	12	{(litera)>al>}>ly>	(litera)>al>	litera	1	literal
friendlier	1	-ly	suffix	76	3.03896	friendly	4.33073	1.2193e-05	4.21951	0.0543303	75	1.21931e-05	67	0.0558333	JJR	76	friendly	0	0	10	2.91	1	2.53	95	2.68	16	3.18063	25	3.07436	35	2.98369	12	{(friend)}>ly>>er>	(friend)	friend	1	friend
friendlier	2	-er	suffix	76	3.03896	friendly	4.33073	1.2193e-05	4.21951	0.0543303	75	1.21931e-05	67	0.0558333	JJR	76	friendly	0	0	10	2.91	1	2.53	95	2.68	16	3.18063	25	3.07436	35	2.98369	12	{(friend)}>ly>>er>	(friend)	friend	1	friendly
revision	1	-ion	suffix	85	3.08697	revision	4.45435	1.38188e-05	3.71357	0.0327898	85	1.38189e-05	40	0.0333333	NN	85	revision	0	0	64	3.68	0	2.23	406	3.31	4	2.64915	18	2.93814	63	3.23357	111	{<re<(vise)}>ion>	<re<(vise)	vise	1	revise
constellations	1	-ate	suffix	240	3.53449	constellation	5.48064	3.88547e-05	4.77912	0.0937939	239	3.88554e-05	118	0.0983333	NNS	240	constellation	0	0	6	2.71	7	3.13	132	2.82	55	3.69837	80	3.56787	105	3.45269	112	{<co<(stell)>ate>}>ion>	<co<(stell)>ate>	stell	0
constellations	2	-ion	suffix	240	3.53449	constellation	5.48064	3.88547e-05	4.77912	0.0937939	239	3.88554e-05	118	0.0983333	NNS	240	constellation	0	0	6	2.71	7	3.13	132	2.82	55	3.69837	80	3.56787	105	3.45269	112	{<co<(stell)>ate>}>ion>	<co<(stell)>ate>	stell	0
realistic	1	-ist	suffix	239	3.53268	realistic	5.48064	3.88547e-05	5.14749	0.133219	239	3.88554e-05	171	0.1425	JJ	239	realistic	3	0.477121	175	4.11	18	3.51	2947	4.17	38	3.54125	68	3.49823	133	3.55449	12	{(real)}>ist>>ic>	(real)	real	1	real
realistic	2	-ic	suffix	239	3.53268	realistic	5.48064	3.88547e-05	5.14749	0.133219	239	3.88554e-05	171	0.1425	JJ	239	realistic	3	0.477121	175	4.11	18	3.51	2947	4.17	38	3.54125	68	3.49823	133	3.55449	12	{(real)}>ist>>ic>	(real)	real	1	realist
scooter	1	-er	suffix	462	3.81805	scooter	6.12249	7.39689e-05	4.11087	0.0487902	455	7.39716e-05	60	0.05	NN	462	scooter	3	0.477121	94	3.84	206	4.55	859	3.63	334	4.47523	88	3.60877	40	3.04017	11	{(scoot)}>er>	(scoot)	scoot	1	scoot
practical	1	-ic	suffix	1016	4.15979	practical	6.92067	0.000164512	6.05444	0.303186	1012	0.000164526	425	0.354167	JJ	1016	practical	3	0.477121	164	4.08	22	3.59	4543	4.35	120	4.03297	246	4.05208	650	4.24097	12	{(pract)>ic>>al>}	(pract)>ic>>al>	pract	0
practical	2	-al	suffix	1016	4.15979	practical	6.92067	0.000164512	6.05444	0.303186	1012	0.000164526	425	0.354167	JJ	1016	practical	3	0.477121	164	4.08	22	3.59	4543	4.35	120	4.03297	246	4.05208	650	4.24097	12	{(pract)>ic>>al>}	(pract)>ic>>al>	pract	1	practic
necessarily	1	-ory	suffix	490	3.84355	necessarily	6.19032	7.91709e-05	5.66296	0.214439	487	7.9174e-05	287	0.239167	RB	490	necessarily	0	0	124	3.96	5	3.01	6394	4.5	63	3.75636	126	3.76319	301	3.90739	12	{(necess)>ory>}>ly>	(necess)>ory>	necess	0
necessarily	2	-ly	suffix	490	3.84355	necessarily	6.19032	7.91709e-05	5.66296	0.214439	487	7.9174e-05	287	0.239167	RB	490	necessarily	0	0	124	3.96	5	3.01	6394	4.5	63	3.75636	126	3.76319	301	3.90739	12	{(necess)>ory>}>ly>	(necess)>ory>	necess	1	necessary
chickens	1	-en	suffix	1274	4.25798	chicken	7.1309	0.000203036	5.79606	0.241638	1249	0.000203056	328	0.273333	NNS	1274	chicken	192	2.2833	309	4.36	278	4.68	2653	4.12	260	4.36682	411	4.27428	603	4.20842	11	{(chick)>en>}	(chick)>en>	chick	1	chick
servants	1	-ant	suffix	2522	4.55439	servant	7.81803	0.000403755	5.92158	0.270027	2484	0.000403836	372	0.31	NNS	2522	servant	5	0.69897	113	3.92	12	3.34	2907	4.16	232	4.31754	687	4.49697	1603	4.63259	11	{(serve)}>ant>	(serve)	serve	1	serve
conqueror	1	-or	suffix	120	3.23526	conqueror	4.77912	1.91837e-05	4.09434	0.0479962	118	1.91838e-05	59	0.0491667	NN	120	conqueror	0	0	59	3.64	0	2.23	434	3.33	9	2.95018	29	3.1365	82	3.34646	11	{(conquer)}>or>	(conquer)	conquer	1	conquer
mockingly	1	-ly	suffix	125	3.25284	mockingly	4.83628	2.03217e-05	4.51086	0.0723207	125	2.03219e-05	90	0.075	RB	125	mockingly	0	0	1	2.17	0	2.23	9	1.7	23	3.33039	37	3.23917	65	3.24693	11	{(mock)}>ly>	(mock)	mock	1	mocking
reorganizing	1	-ize	suffix	15	2.35659	reorganize	2.77259	2.43862e-06	2.70805	0.0115991	15	2.43862e-06	14	0.0116667	VBG	15	reorganize	0	0	0	1.86	0	2.23	2	1.17	2	2.4273	4	2.35835	9	2.42739	111	<re<{(organ)>ize>}	(organ)>ize>	organ	0
alphabetical	1	-al	suffix	80	3.06096	alphabetical	4.38203	1.28433e-05	4.14313	0.0503762	79	1.28434e-05	62	0.0516667	JJ	80	alphabetical	0	0	15	3.07	0	2.23	162	2.91	20	3.2724	25	3.07436	35	2.98369	11	{(alphabet)}>al>	(alphabet)	alphabet	1	alphabetic
desiccated	1	-ate	suffix	44	2.80568	desiccated	3.80666	7.15327e-06	3.63759	0.0303675	44	7.1533e-06	37	0.0308333	JJ.VBN	40.4	desiccated.desiccate	0	0	0	1.86	34	3.78	87	2.64	1	2.25121	9	2.65938	34	2.97145	11	{(desicc)>ate>}	(desicc)>ate>	desicc	0
blotchy	1	-y	suffix	121	3.23883	blotchy	4.80402	1.96714e-05	4.51086	0.0723207	121	1.96716e-05	90	0.075	JJ	121	blotchy	0	0	2	2.34	2	2.71	23	2.08	18	3.22893	41	3.28263	62	3.22673	11	{(blotch)}>y>	(blotch)	blotch	1	blotch
reanimated	1	-ate	suffix	15	2.35659	reanimate	2.77259	2.43862e-06	2.56495	0.00995033	15	2.43862e-06	12	0.01	JJ.VBD.VBN	5.1.9	reanimated.reanimate.reanimate	0	0	2	2.34	0	2.23	10	1.74	2	2.4273	3	2.26144	10	2.46878	111	<re<{(anim)>ate>}	(anim)>ate>	anim	0
traveller	1	-er	suffix	366	3.71714	traveller	5.88888	5.85253e-05	4.69135	0.0861777	360	5.8527e-05	108	0.09	NN	366	traveller	0	0	47	3.55	7	3.13	881	3.64	64	3.76309	61	3.45177	241	3.8112	11	{(travel)}>er>	(travel)	travel	1	travel
technically	1	-ic	suffix	683	3.98753	technically	6.51619	0.000109732	5.7462	0.231112	675	0.000109738	312	0.26	RB	683	technically	0	0	222	4.21	4	2.93	2713	4.13	102	3.96302	179	3.91466	402	4.03269	13	{(tech)>ic>>al>}>ly>	(tech)>ic>>al>	tech	0
technically	2	-al	suffix	683	3.98753	technically	6.51619	0.000109732	5.7462	0.231112	675	0.000109738	312	0.26	RB	683	technically	0	0	222	4.21	4	2.93	2713	4.13	102	3.96302	179	3.91466	402	4.03269	13	{(tech)>ic>>al>}>ly>	(tech)>ic>>al>	tech	1	technic
technically	3	-ly	suffix	683	3.98753	technically	6.51619	0.000109732	5.7462	0.231112	675	0.000109738	312	0.26	RB	683	technically	0	0	222	4.21	4	2.93	2713	4.13	102	3.96302	179	3.91466	402	4.03269	13	{(tech)>ic>>al>}>ly>	(tech)>ic>>al>	tech	1	technical
refreshingly	1	-ly	suffix	12	2.26641	refreshingly	2.56495	1.9509e-06	2.56495	0.00995033	12	1.9509e-06	12	0.01	RB	12	refreshingly	0	0	4	2.56	0	2.23	51	2.41	4	2.64915	3	2.26144	5	2.20554	111	{<re<(fresh)}>ly>	<re<(fresh)	fresh	1	refreshing
robber	1	-er	suffix	373	3.72534	robber	5.90536	5.95007e-05	4.64439	0.0823477	366	5.95024e-05	103	0.0858333	NN	373	robber	133	2.12385	37	3.44	8	3.19	329	3.21	104	3.97137	124	3.75629	145	3.59174	11	{(rob)}>er>	(rob)	rob	1	robb
reckless	1	-less	suffix	522	3.87097	reckless	6.25767	8.4698e-05	5.56834	0.1968	521	8.47016e-05	261	0.2175	JJ	522	reckless	0	0	47	3.55	0	2.23	871	3.64	50	3.65775	135	3.79292	337	3.9563	11	{(reck)}>less>	(reck)	reck	1	reck
reorganized	1	-ize	suffix	16	2.38292	reorganize	2.83321	2.6012e-06	2.63906	0.0107751	16	2.6012e-06	13	0.0108333	VBD.VBN	3.13	reorganize.reorganize	0	0	0	0	0	0	0	0	1	2.25121	4	2.35835	11	2.50657	111	<re<{(organ)>ize>}	(organ)>ize>	organ	0
enjoyable	1	-able	suffix	174	3.39551	enjoyable	5.16479	2.82876e-05	4.78749	0.0945523	174	2.8288e-05	119	0.0991667	JJ	174	enjoyable	0	0	51	3.58	3	2.83	1232	3.79	31	3.45533	50	3.36695	93	3.40051	111	<en<{(joy)}>able>	(joy)	joy	1	enjoy
magical	1	-al	suffix	2129	4.48085	magical	7.64922	0.000341024	6.17587	0.336472	2098	0.000341082	480	0.4	JJ	2129	magical	30	1.47712	433	4.5	487	4.92	3748	4.27	548	4.68975	746	4.5327	835	4.34959	11	{(magic)}>al>	(magic)	magic	1	magic
transportation	1	-ion	suffix	265	3.57735	transportation	5.5835	4.30814e-05	4.93447	0.108854	265	4.30824e-05	138	0.115	NN	265	transportation	0	0	38	3.46	2	2.71	404	3.3	37	3.52996	117	3.73126	111	3.4766	111	{<trans<(port)}>ion>	<trans<(port)	port	0
appreciate	1	-ate	suffix	1289	4.26306	appreciate	7.15929	0.000208887	6.32615	0.381855	1285	0.000208909	558	0.465	VB.VBP	806.483	appreciate.appreciate	0	0	325	4.38	37	3.81	6888	4.53	199	4.25121	287	4.11878	803	4.33264	111	{<a<(preci)>ate>}	<a<(preci)>ate>	preci	0
rowers	1	-er	suffix	65	2.97202	rower	4.15888	1.02422e-05	3.4012	0.0238793	63	1.02422e-05	29	0.0241667	NNS	65	rower	0	0	2	2.34	0	2.23	287	3.16	5	2.72833	32	3.1779	28	2.88978	11	{(row)}>er>	(row)	row	1	row
theory	1	-y	suffix	1540	4.34027	theory	7.32251	0.000245946	6.15698	0.331101	1513	0.000245976	471	0.3925	NN	1540	theory	3	0.477121	232	4.23	2	2.71	5599	4.44	174	4.19322	462	4.32496	904	4.38404	11	{(theor)>y>}	(theor)>y>	theor	0
specific	1	-ic	suffix	826	4.06998	specific	6.70564	0.000132652	5.82305	0.247511	816	0.000132661	337	0.280833	JJ	826	specific	0	0	148	4.04	2	2.71	5999	4.47	74	3.82524	173	3.89993	579	4.19081	11	{(spec)>ic>}	(spec)>ic>	spec	1	specif
smarter	1	-er	suffix	438	3.79494	smart	6.07074	7.02299e-05	5.52545	0.189242	432	7.02324e-05	250	0.208333	JJR.RBR	436.2	smart.smart	0	0	89	3.82	15	3.44	597	3.47	61	3.74257	115	3.72384	262	3.84734	11	{(smart)}>er>	(smart)	smart	1	smart
sharpening	1	-en	suffix	187	3.42663	sharpen	5.22575	3.00759e-05	4.91998	0.107359	185	3.00764e-05	136	0.113333	VBG	187	sharpen	0	0	21	3.21	7	3.13	138	2.84	47	3.63142	51	3.37539	89	3.38163	11	{(sharp)}>en>	(sharp)	sharp	1	sharp
nastily	1	-ly	suffix	83	3.07675	nastily	4.43082	1.34936e-05	4.12713	0.0495835	83	1.34937e-05	61	0.0508333	RB	83	nastily	0	0	1	2.17	0	2.23	14	1.87	22	3.31191	37	3.23917	24	2.82533	11	{(nasty)}>ly>	(nasty)	nasty	1	nasty
situations	1	-ion	suffix	505	3.85662	situation	6.2186	8.14467e-05	5.45532	0.177449	501	8.14501e-05	233	0.194167	NNS	505	situation	0	0	82	3.78	2	2.71	2654	4.12	76	3.83667	97	3.65061	332	3.94983	11	{(situate)}>ion>	(situate)	situate	1	situate
deadly	1	-ly	suffix	1916	4.43509	deadly	7.55486	0.000310307	6.33859	0.385829	1909	0.000310356	565	0.470833	JJ	1916	deadly	5	0.69897	4099	5.48	1	2.53	6087	4.48	460	4.61388	569	4.41526	887	4.3758	11	{(dead)}>ly>	(dead)	dead	1	dead
rocky	1	-y	suffix	1302	4.26742	rocky	7.16317	0.0002097	5.99894	0.288931	1290	0.000209722	402	0.335	JJ	1302	rocky	35	1.54407	186	4.14	78	4.13	1975	3.99	302	4.43162	500	4.35922	500	4.12722	11	{(rock)}>y>	(rock)	rock	1	rock
equal	1	-al	suffix	1613	4.36037	equal	7.35436	0.00025391	6.19032	0.34063	1562	0.000253942	487	0.405833	JJ.VB.VBP	1569.42.2	equal.equal.equal	5	0.69897	177	4.11	8	3.19	4090	4.31	133	4.07729	523	4.37871	957	4.40875	11	{(equi)>al>}	(equi)>al>	equi	0
sluggish	1	-ish	suffix	190	3.4335	sluggish	5.25227	3.08888e-05	4.89035	0.10436	190	3.08892e-05	132	0.11	JJ	190	sluggish	0	0	13	3.01	1	2.53	275	3.14	13	3.09631	48	3.34958	129	3.54133	11	{(slug)}>ish>	(slug)	slug	1	slug
bony	1	-y	suffix	812	4.06256	bony	6.69827	0.000131677	5.826	0.248161	810	0.000131686	338	0.281667	JJ.NN	762.50	bony.bony	5	0.69897	30	3.36	15	3.44	193	2.98	110	3.9955	312	4.15493	390	4.01956	11	{(bone)}>y>	(bone)	bone	1	bone
intention	1	-ion	suffix	1090	4.1903	intention	6.99118	0.000176541	6.10032	0.315419	1086	0.000176556	445	0.370833	NN	1090	intention	0	0	30	3.36	3	2.83	2695	4.13	119	4.02936	239	4.03959	732	4.29249	111	{<in<(tend)}>ion>	<in<(tend)	tend	1	intent
helpful	1	-ful	suffix	1113	4.19936	helpful	7.00941	0.000179792	6.24804	0.357674	1106	0.000179808	516	0.43	JJ	1113	helpful	14	1.14613	197	4.16	239	4.61	3252	4.21	311	4.44434	274	4.09872	528	4.15084	11	{(help)}>ful>	(help)	help	1	help
painful	1	-ful	suffix	1921	4.43622	painful	7.55904	0.000311608	6.43775	0.41871	1917	0.000311656	624	0.52	JJ	1921	painful	0	0	309	4.36	8	3.19	3995	4.3	187	4.22434	503	4.36181	1231	4.518	11	{(pain)}>ful>	(pain)	pain	1	pain
successful	1	-ful	suffix	1218	4.23847	successful	7.10085	0.000197021	6.14847	0.328704	1212	0.000197041	467	0.389167	JJ	1218	successful	5	0.69897	777	4.76	19	3.53	13971	4.84	184	4.21735	445	4.30872	589	4.19824	11	{(success)}>ful>	(success)	success	1	success
discussion	1	-ion	suffix	1131	4.20632	discussion	7.02731	0.000183043	6.14633	0.328104	1126	0.000183059	466	0.388333	NN	1131	discussion	0	0	53	3.6	1	2.53	4773	4.37	100	3.9545	288	4.12028	743	4.29896	11	{(discus)}>ion>	(discus)	discus	1	discuss
unusually	1	-y	suffix	567	3.90682	unusually	6.33328	9.13629e-05	5.76205	0.234413	562	9.13671e-05	317	0.264167	RB	567	unusually	0	0	39	3.47	3	2.83	800	3.6	108	3.98761	213	3.9898	246	3.82008	111	<un<{(usual)}>y>	(usual)	usual	0
reputations	1	-ion	suffix	34	2.69654	reputation	3.55535	5.52753e-06	3.46574	0.0255053	34	5.52755e-06	31	0.0258333	NNS	34	reputation	0	0	8	2.82	0	2.23	322	3.2	2	2.4273	7	2.56247	25	2.84236	11	{(repute)}>ion>	(repute)	repute	0
brilliance	1	-ance	suffix	234	3.52354	brilliance	5.45532	3.78792e-05	4.91998	0.107359	233	3.788e-05	136	0.113333	NN	234	brilliance	0	0	22	3.23	0	2.23	563	3.45	34	3.49425	85	3.59388	115	3.49184	11	{(brilli)>ance>}	(brilli)>ance>	brilli	0
weakest	1	-est	suffix	128	3.26306	weak	4.85981	2.08094e-05	4.58497	0.0777323	128	2.08096e-05	97	0.0808333	JJS	128	weak	0	0	65	3.68	0	2.23	21032	5.02	18	3.22893	25	3.07436	85	3.36189	11	{(weak)}>est>	(weak)	weak	1	weak
puniest	1	-est	suffix	1	1.4535	puny	0.693147	1.62575e-07	0.693147	0.000832986	1	1.62575e-07	1	0.000833333	JJS	1	puny	0	0	0	0	0	0	0	0	1	2.25121	0	0	0	0	11	{(puny)}>est>	(puny)	puny	1	puny
sentiment	1	-ment	suffix	301	3.63248	sentiment	5.70711	4.87713e-05	4.99721	0.115558	300	4.87725e-05	147	0.1225	NN	301	sentiment	0	0	4	2.56	0	2.23	744	3.57	15	3.1543	45	3.32214	241	3.8112	11	{(senti)>ment>}	(senti)>ment>	senti	1	senti
bloodthirsty	1	-y	suffix	140	3.30169	bloodthirsty	4.94876	2.27602e-05	4.58497	0.0777323	140	2.27605e-05	97	0.0808333	JJ	140	bloodthirsty	0	0	25	3.28	0	2.23	116	2.76	24	3.34812	24	3.05732	92	3.39587	21	{(blood)}{(thirst)}>y>	(blood)	blood	1	bloodthirst
salty	1	-y	suffix	527	3.8751	salty	6.2653	8.53482e-05	5.63835	0.209721	525	8.53519e-05	280	0.233333	JJ	527	salty	24	1.38021	130	3.98	263	4.65	1504	3.87	135	4.08372	171	3.89491	221	3.77374	11	{(salt)}>y>	(salt)	salt	1	salt
sharpened	1	-en	suffix	480	3.83462	sharpen	6.17587	7.80329e-05	5.56834	0.1968	480	7.8036e-05	261	0.2175	JJ.VBD.VBN	59.236.185	sharpened.sharpen.sharpen	3	0.477121	12	2.98	4	2.93	167	2.92	76	3.83667	120	3.74217	284	3.88223	11	{(sharp)}>en>	(sharp)	sharp	1	sharp
nicely	1	-ly	suffix	655	3.96937	nicely	6.48004	0.000105831	5.97381	0.28267	651	0.000105836	392	0.326667	RB	655	nicely	5	0.69897	436	4.5	127	4.34	8105	4.6	156	4.14608	225	4.01349	274	3.86672	11	{(nice)}>ly>	(nice)	nice	1	nice
mightier	1	-y	suffix	32	2.67099	mighty	3.49651	5.20238e-06	3.3322	0.0222506	32	5.2024e-06	27	0.0225	JJR.NN.NNP	29.2.1	mighty.mightier.mightier	0	0	13	3.01	1	2.53	78	2.59	3	2.55224	10	2.70078	19	2.72842	12	{(might)}>y>>er>	(might)	might	1	might
mightier	2	-er	suffix	32	2.67099	mighty	3.49651	5.20238e-06	3.3322	0.0222506	32	5.2024e-06	27	0.0225	JJR.NN.NNP	29.2.1	mighty.mightier.mightier	0	0	13	3.01	1	2.53	78	2.59	3	2.55224	10	2.70078	19	2.72842	12	{(might)}>y>>er>	(might)	might	1	mighty
expectations	1	-ion	suffix	439	3.79592	expectation	6.06843	7.00674e-05	5.43808	0.174653	431	7.00698e-05	229	0.190833	NNS	439	expectation	0	0	67	3.7	0	2.23	3281	4.21	53	3.68257	73	3.52861	313	3.92432	11	{(expect)}>ion>	(expect)	expect	0
prisoners	1	-er	suffix	2637	4.57375	prisoner	7.86327	0.000422443	5.90263	0.265564	2599	0.000422532	365	0.304167	NNS	2637	prisoner	11	1.04139	259	4.28	3	2.83	3963	4.29	187	4.22434	599	4.43753	1851	4.69503	11	{(prison)}>er>	(prison)	prison	1	prison
longest	1	-est	suffix	698	3.99695	long	6.54391	0.000112821	6.06611	0.306258	694	0.000112827	430	0.358333	JJS.RBS	678.20	long.long	16	1.20412	329	4.38	52	3.96	2981	4.17	143	4.10854	216	3.99584	339	3.95887	11	{(long)}>est>	(long)	long	1	long
relationship	1	-ion	suffix	1412	4.30261	relationship	7.23706	0.000225791	5.93225	0.272568	1389	0.000225817	376	0.313333	NN	1412	relationship	0	0	227	4.22	1	2.53	14492	4.86	66	3.77626	196	3.95385	1150	4.48846	12	{(relate)}>ion>>ship>	(relate)	relate	0
insensitive	1	-ive	suffix	72	3.01579	insensitive	4.29046	1.17053e-05	4.20469	0.0535408	72	1.17054e-05	66	0.055	JJ	72	insensitive	0	0	23	3.24	0	2.23	276	3.14	10	2.99157	17	2.91466	45	3.09014	111	<im<{(sense)>ive>}	(sense)>ive>	sense	0
sloppy	1	-y	suffix	198	3.45132	sloppy	5.2933	3.21893e-05	4.94164	0.109602	198	3.21898e-05	139	0.115833	JJ	198	sloppy	3	0.477121	163	4.08	16	3.46	722	3.55	33	3.48166	58	3.43023	107	3.46081	11	{(slop)}>y>	(slop)	slop	1	slop
administrator	1	-ate	suffix	93	3.1256	administrator	4.52179	1.47942e-05	3.78419	0.0352063	91	1.47943e-05	43	0.0358333	NN	93	administrator	0	0	2	2.34	0	2.23	602	3.48	7	2.85327	48	3.34958	38	3.01845	112	{<a<(minister)>ate>}>or>	<a<(minister)>ate>	minister	0
administrator	2	-or	suffix	93	3.1256	administrator	4.52179	1.47942e-05	3.78419	0.0352063	91	1.47943e-05	43	0.0358333	NN	93	administrator	0	0	2	2.34	0	2.23	602	3.48	7	2.85327	48	3.34958	38	3.01845	112	{<a<(minister)>ate>}>or>	<a<(minister)>ate>	minister	0
rulers	1	-er	suffix	337	3.68139	ruler	5.82008	5.46237e-05	4.72739	0.0892311	336	5.46252e-05	112	0.0933333	NNS	337	ruler	0	0	20	3.19	1	2.53	547	3.43	57	3.71361	102	3.67222	178	3.68024	11	{(rule)}>er>	(rule)	rule	1	rule
religion	1	-ion	suffix	762	4.035	religion	6.61204	0.000120786	5.45104	0.176751	743	0.000120793	232	0.193333	NN	762	religion	3	0.477121	41	3.49	0	2.23	4896	4.39	29	3.4273	240	4.0414	493	4.12111	11	{(relig)>ion>}	(relig)>ion>	relig	0
analogy	1	-y	suffix	77	3.04457	analogy	4.35671	1.25182e-05	3.91202	0.0400217	77	1.25183e-05	49	0.0408333	NN	77	analogy	0	0	7	2.77	0	2.23	429	3.33	1	2.25121	12	2.77333	64	3.2403	11	{(analog)>y>}	(analog)>y>	analog	1	analog
combinations	1	-ion	suffix	104	3.17366	combination	4.64439	1.67451e-05	4.33073	0.0606246	103	1.67452e-05	75	0.0625	NNS	104	combination	0	0	50	3.57	1	2.53	642	3.5	22	3.31191	26	3.09075	56	3.18326	11	{(combine)}>ion>	(combine)	combine	0
basic	1	-ic	suffix	964	4.137	basic	6.8638	0.00015541	5.95064	0.277	956	0.000155422	383	0.319167	JJ	964	basic	0	0	317	4.37	3	2.83	7398	4.56	134	4.08051	245	4.05032	585	4.19528	11	{(base)}>ic>	(base)	base	1	bas
accidental	1	-al	suffix	205	3.46634	accidental	5.32788	3.33273e-05	4.98361	0.114072	205	3.33279e-05	145	0.120833	JJ	205	accidental	0	0	14	3.04	1	2.53	555	3.44	21	3.2926	49	3.35835	135	3.56093	11	{(accident)}>al>	(accident)	accident	1	accident
theories	1	-y	suffix	518	3.86764	theory	6.23637	8.29098e-05	5.33272	0.158427	510	8.29132e-05	206	0.171667	NNS	518	theory	3	0.477121	63	3.67	0	2.23	1087	3.73	67	3.78269	202	3.96688	249	3.82533	11	{(theor)>y>}	(theor)>y>	theor	0
molly	1	-y	suffix	925	4.11908	molly	6.81564	0.000148095	4.18965	0.0527506	911	0.000148106	65	0.0541667	JJ.NN.NNP.RB	484.73.132.236	molly.molly.molly.molly	0	0	1064	4.89	215	4.57	2578	4.11	74	3.82524	498	4.35748	353	3.97639	11	{(moll)>y>}	(moll)>y>	moll	0
smelliest	1	-y	suffix	18	2.43122	smelly	2.94444	2.92634e-06	2.70805	0.0115991	18	2.92635e-06	14	0.0116667	JJ.JJS	9.9	smelliest.smelly	3	0.477121	38	3.46	3	2.83	63	2.5	9	2.95018	5	2.43753	4	2.12636	12	{(smell)}>y>>est>	(smell)	smell	1	smell
smelliest	2	-est	suffix	18	2.43122	smelly	2.94444	2.92634e-06	2.70805	0.0115991	18	2.92635e-06	14	0.0116667	JJ.JJS	9.9	smelliest.smelly	3	0.477121	38	3.46	3	2.83	63	2.5	9	2.95018	5	2.43753	4	2.12636	12	{(smell)}>y>>est>	(smell)	smell	1	smelly
activities	1	-ive	suffix	749	4.02753	activity	6.61473	0.000121111	5.73334	0.228463	745	0.000121118	308	0.256667	NNS	749	activity	3	0.477121	163	4.08	12	3.34	3262	4.21	100	3.9545	212	3.98776	437	4.06886	12	{(act)}>ive>>ity>	(act)	act	1	act
activities	2	-ity	suffix	749	4.02753	activity	6.61473	0.000121111	5.73334	0.228463	745	0.000121118	308	0.256667	NNS	749	activity	3	0.477121	163	4.08	12	3.34	3262	4.21	100	3.9545	212	3.98776	437	4.06886	12	{(act)}>ive>>ity>	(act)	act	1	active
dignity	1	-ity	suffix	839	4.07675	dignity	6.73102	0.000136066	5.84064	0.251407	837	0.000136075	343	0.285833	NN	839	dignity	0	0	57	3.63	2	2.71	1621	3.91	99	3.95018	161	3.8689	579	4.19081	11	{(dign)>ity>}	(dign)>ity>	dign	0
daily	1	-ly	suffix	1744	4.39427	daily	7.4553	0.00028089	6.2519	0.358839	1728	0.00028093	518	0.431667	JJ.NN.RB	1338.6.400	daily.daily.daily	8	0.90309	175	4.11	21	3.57	8545	4.63	155	4.14331	518	4.37455	1071	4.45758	11	{(day)}>ly>	(day)	day	1	day
provocation	1	-ion	suffix	92	3.12095	provocation	4.5326	1.49568e-05	4.17439	0.0519597	92	1.49569e-05	64	0.0533333	NN	92	provocation	0	0	2	2.34	0	2.23	152	2.88	2	2.4273	16	2.88983	74	3.30245	11	{(provoke)}>ion>	(provoke)	provoke	0
satisfaction	1	-ion	suffix	1509	4.33145	satisfaction	7.31721	0.000244645	6.22851	0.35183	1505	0.000244675	506	0.421667	NN	1509	satisfaction	0	0	29	3.34	1	2.53	1331	3.82	226	4.30621	381	4.24145	902	4.38307	21	{(satis)(fact)>ion>}	(satis)(fact)>ion>	satis	0
contrary	1	-ory	suffix	955	4.13293	contrary	6.85541	0.000154109	5.65948	0.213766	948	0.000154121	286	0.238333	JJ.NN	271.684	contrary.contrary	0	0	48	3.55	4	2.93	1099	3.74	74	3.82524	195	3.95164	686	4.26434	11	{(contra)>ory>}	(contra)>ory>	contra	1
notoriety	1	-ity	suffix	34	2.69654	notoriety	3.55535	5.52753e-06	3.3322	0.0222506	34	5.52755e-06	27	0.0225	NN	34	notoriety	0	0	0	1.86	0	2.23	156	2.89	2	2.4273	8	2.61363	24	2.82533	11	{(notori)>ity>}	(notori)>ity>	notori	0
fuller	1	-er	suffix	143	3.31083	ful	4.94876	2.27602e-05	4.5326	0.0738698	140	2.27605e-05	92	0.0766667	JJR	143	ful	0	0	6	2.71	2	2.71	454	3.35	15	3.1543	53	3.39178	75	3.3082	11	{(full)}>er>	(full)	full	1	ful
acquaintance	1	-ance	suffix	578	3.91515	acquaintance	6.35957	9.38013e-05	5.3799	0.165514	577	9.38057e-05	216	0.18	NN	578	acquaintance	0	0	13	3.01	8	3.19	325	3.21	47	3.63142	99	3.65938	432	4.06387	11	{(acquaint)}>ance>	(acquaint)	acquaint	1	acquaint
agreeable	1	-able	suffix	438	3.79494	agreeable	6.07074	7.02299e-05	4.77068	0.0930349	432	7.02324e-05	117	0.0975	JJ	438	agreeable	0	0	7	2.77	0	2.23	216	3.03	32	3.4687	95	3.64165	311	3.92154	11	{(agree)}>able>	(agree)	agree	1	agree
whiten	1	-en	suffix	24	2.55041	whiten	3.21888	3.90179e-06	3.13549	0.0181673	24	3.9018e-06	22	0.0183333	JJ.NN.NNP.VB.VBN.VBP	1.8.2.7.1.5	whiten.whiten.whiten.whiten.whiten.whiten	0	0	0	1.86	0	2.23	29	2.17	4	2.64915	6	2.50448	14	2.60348	11	{(white)}>en>	(white)	white	1	whit
suggestions	1	-ion	suffix	329	3.67099	suggestion	5.78996	5.2998e-05	5.39363	0.167631	326	5.29994e-05	219	0.1825	NNS	329	suggestion	3	0.477121	100	3.87	9	3.23	1461	3.86	65	3.76973	83	3.58366	181	3.68746	11	{(suggest)}>ion>	(suggest)	suggest	1	suggest
fasten	1	-en	suffix	194	3.44251	fasten	5.26269	3.12139e-05	4.94876	0.110348	192	3.12144e-05	140	0.116667	VB.VBP	110.84	fasten.fasten	0	0	22	3.23	28	3.69	226	3.05	39	3.55224	56	3.41526	99	3.42739	11	{(fast)}>en>	(fast)	fast	1	fast
proposal	1	-al	suffix	450	3.80665	proposal	6.10256	7.25058e-05	5.23644	0.144822	446	7.25084e-05	187	0.155833	JJ.NN	1.449	proposal.proposal	0	0	25	3.28	0	2.23	3131	4.19	45	3.61294	113	3.71629	292	3.89425	111	{<pro<(pose)}>al>	<pro<(pose)	pose	1	propos
admirable	1	-able	suffix	210	3.47675	admirable	5.35186	3.41402e-05	4.78749	0.0945523	210	3.41407e-05	119	0.0991667	JJ	210	admirable	0	0	28	3.33	0	2.23	275	3.14	9	2.95018	48	3.34958	153	3.61491	11	{(admire)}>able>	(admire)	admire	1	admire
finer	1	-er	suffix	222	3.50078	fine	5.39816	3.57659e-05	5.07517	0.124428	220	3.57665e-05	159	0.1325	JJR	222	fine	3	0.477121	26	3.3	6	3.08	600	3.47	32	3.4687	56	3.41526	134	3.55772	11	{(fine)}>er>	(fine)	fine	1	fin
hugely	1	-ly	suffix	220	3.49686	hugely	5.39816	3.57659e-05	4.99043	0.114816	220	3.57665e-05	146	0.121667	RB	220	hugely	0	0	84	3.79	6	3.08	3622	4.25	46	3.62228	71	3.51672	103	3.44442	11	{(huge)}>ly>	(huge)	huge	1	huge
allowance	1	-ance	suffix	247	3.54692	allowance	5.50939	3.99926e-05	4.89035	0.10436	246	3.99934e-05	132	0.11	NN	247	allowance	0	0	85	3.8	0	2.23	2941	4.16	48	3.64038	67	3.49189	132	3.55124	11	{(allow)}>ance>	(allow)	allow	1	allow
grievance	1	-ance	suffix	46	2.82457	grievance	3.85015	7.47842e-06	3.46574	0.0255053	46	7.47845e-06	31	0.0258333	NN	46	grievance	0	0	0	1.86	0	2.23	161	2.91	4	2.64915	9	2.65938	33	2.95887	11	{(grieve)}>ance>	(grieve)	grieve	1	grieve
grossly	1	-ly	suffix	60	2.9378	grossly	4.09434	9.59188e-06	3.98898	0.0432191	59	9.59192e-06	53	0.0441667	RB	60	grossly	0	0	3	2.47	0	2.23	228	3.06	5	2.72833	12	2.77333	43	3.07084	11	{(gross)}>ly>	(gross)	gross	1	gross
dullness	1	-ness	suffix	39	2.75453	dullness	3.66356	6.17783e-06	3.52636	0.0271287	38	6.17785e-06	33	0.0275	NN	39	dullness	0	0	4	2.56	0	2.23	37	2.28	5	2.72833	4	2.35835	30	2.91875	11	{(dull)}>ness>	(dull)	dull	1	dull
[truncated: 19,174 more rows]
