# Supplementary material for: Morphology in children’s books, and what it means for learning
Source: NPJ Sci Learn. 2025 May 5;10:22. doi: 10.1038/s41539-025-00313-6 (PMC12053585; doi:10.1038/s41539-025-00313-6)
Supplement: Supplementary file 2 — Supplementary Data [file 41539_2025_313_MOESM2_ESM.zip › KorochkinaRastle2025_SupplementaryData/KorochkinaRastle2025_SupplementaryData4.xlsx]

## Sheet: SupplementaryData4
affix	affix_type	token_freq	type_freq	N_detected	N_pseudo
re-	prefix	136137	895	597	283
un-	prefix	118480	833	774	14
im-	prefix	88322	638	99	33
in-	prefix	339729	628	215	90
co-	prefix	70687	540	32	130
dis-	prefix	55130	501	410	54
a-	prefix	84606	472	87	288
de-	prefix	42042	413	214	199
en-	prefix	30711	327	183	61
over-	prefix	19080	264	257	1
ex-	prefix	72782	213	70	55
pro-	prefix	32574	192	53	66
pre-	prefix	13063	184	131	50
out-	prefix	36048	183	172	6
mis-	prefix	13018	179	172	16
inter-	prefix	18350	169	96	19
be-	prefix	29941	157	132	103
e-	prefix	38038	150	25	130
under-	prefix	11107	135	133	8
sub-	prefix	9513	133	75	18
trans-	prefix	8044	104	62	16
fore-	prefix	14458	102	82	5
up-	prefix	16308	78	70	9
-er	suffix	373715	2799	2342	465
-ly	suffix	623826	2345	2205	33
-y	suffix	443656	2065	1535	505
-ion	suffix	331534	1991	1084	90
-ate	suffix	138043	1569	340	68
-al	suffix	196130	1349	657	112
-ness	suffix	51445	877	876	3
-ic	suffix	59270	791	222	75
-able	suffix	121022	699	320	34
-ity	suffix	81038	640	370	23
-ize	suffix	17073	619	292	36
-ist	suffix	17692	526	287	17
-ive	suffix	57390	513	272	32
-ant	suffix	124568	504	110	35
-ous	suffix	72543	504	156	25
-est	suffix	39476	475	466	40
-or	suffix	56251	413	300	82
-ory	suffix	52270	391	119	41
-ment	suffix	70960	376	326	22
-en	suffix	166639	368	247	109
-ance	suffix	65032	355	142	42
-less	suffix	36398	340	340	3
-ful	suffix	95138	339	320	0
-ify	suffix	20944	268	125	12
-ish	suffix	20754	213	190	47
